# Supplementary material for: Systematic prioritization of functional variants and effector genes underlying colorectal cancer risk
Source: Nat Genet. 2024 Sep 16;56(10):2104–11. doi: 10.1038/s41588-024-01900-w (PMC11525171; doi:10.1038/s41588-024-01900-w)
Supplement: Supplementary file 4 — Supplementary Tables 1–12 [file 41588_2024_1900_MOESM4_ESM.xlsx]

## Sheet: Index
Supplementary Tables Index
Supplementary Table 1	List of data sources used in the statistical finemapping
Supplementary Table 2	Functional annotation of variants
Supplementary Table 3	MPRA QC
Supplementary Table 4	MPRA significant variants
Supplementary Table 5	Significant SMR results
Supplementary Table 6	Associating variants to putative genes
Supplementary Table 7	Literature triple analysis from PRESTO Melodi
Supplementary Table 8	Summary of triples and OncoScores for each putative gene
Supplementary Table 9	Identifying druggable gene targets
Supplementary Table 10	Drug tractibility of identified genes
Supplementary Table 11	Therapeutic priority for identified genes
Supplementary Table 12	Primers used for the MPRA

## Sheet: ST1 - Polyfun annotations
Supplementary Table 1: List of annotations used in the statistical finemapping in PolyFun. The first set is based on the baseline-LF v2.2 annotation data provided by the Alkes Price group, substituting the ChIP data for the in-house CRC data
Annotation	Reference
Coding_UCSC_lowfreq	UCSC
Coding_UCSC_common	UCSC
Coding_UCSC.flanking.500_lowfreq	UCSC
Coding_UCSC.flanking.500_common	UCSC
Conserved_LindbladToh_lowfreq	Ward and Kellis 2012
Conserved_LindbladToh_common	Ward and Kellis 2012
Conserved_LindbladToh.flanking.500_lowfreq	Ward and Kellis 2012
Conserved_LindbladToh.flanking.500_common	Ward and Kellis 2012
DGF_ENCODE_lowfreq	ENCODE
DGF_ENCODE_common	ENCODE
DGF_ENCODE.flanking.500_lowfreq	ENCODE
DGF_ENCODE.flanking.500_common	ENCODE
Enhancer_Andersson_lowfreq	Andersson et al. 2014
Enhancer_Andersson_common	Andersson et al. 2014
Enhancer_Andersson.flanking.500_lowfreq	Andersson et al. 2014
Enhancer_Andersson.flanking.500_common	Andersson et al. 2014
Enhancer_Hoffman_lowfreq	Hoffman et al. 2013
Enhancer_Hoffman_common	Hoffman et al. 2013
Enhancer_Hoffman.flanking.500_lowfreq	Hoffman et al. 2013
Enhancer_Hoffman.flanking.500_common	Hoffman et al. 2013
Intron_UCSC_lowfreq	UCSC
Intron_UCSC_common	UCSC
Intron_UCSC.flanking.500_lowfreq	UCSC
Intron_UCSC.flanking.500_common	UCSC
PromoterFlanking_Hoffman_lowfreq	Hoffman et al. 2013
PromoterFlanking_Hoffman_common	Hoffman et al. 2013
PromoterFlanking_Hoffman.flanking.500_lowfreq	Hoffman et al. 2013
PromoterFlanking_Hoffman.flanking.500_common	Hoffman et al. 2013
Promoter_UCSC_lowfreq	UCSC
Promoter_UCSC_common	UCSC
Promoter_UCSC.flanking.500_lowfreq	UCSC
Promoter_UCSC.flanking.500_common	UCSC
Repressed_Hoffman_lowfreq	Hoffman et al. 2013
Repressed_Hoffman_common	Hoffman et al. 2013
Repressed_Hoffman.flanking.500_lowfreq	Hoffman et al. 2013
Repressed_Hoffman.flanking.500_common	Hoffman et al. 2013
SuperEnhancer_Hnisz_lowfreq	Hnisz et al. 2013
SuperEnhancer_Hnisz_common	Hnisz et al. 2013
SuperEnhancer_Hnisz.flanking.500_lowfreq	Hnisz et al. 2013
SuperEnhancer_Hnisz.flanking.500_common	Hnisz et al. 2013
TFBS_ENCODE_lowfreq	ENCODE
TFBS_ENCODE_common	ENCODE
TFBS_ENCODE.flanking.500_lowfreq	ENCODE
TFBS_ENCODE.flanking.500_common	ENCODE
Transcr_Hoffman_lowfreq	Hoffman et al. 2013
Transcr_Hoffman_common	Hoffman et al. 2013
Transcr_Hoffman.flanking.500_lowfreq	Hoffman et al. 2013
Transcr_Hoffman.flanking.500_common	Hoffman et al. 2013
TSS_Hoffman_lowfreq	Hoffman et al. 2013
TSS_Hoffman_common	Hoffman et al. 2013
TSS_Hoffman.flanking.500_lowfreq	Hoffman et al. 2013
TSS_Hoffman.flanking.500_common	Hoffman et al. 2013
UTR_3_UCSC_lowfreq	UCSC
UTR_3_UCSC_common	UCSC
UTR_3_UCSC.flanking.500_lowfreq	UCSC
UTR_3_UCSC.flanking.500_common	UCSC
UTR_5_UCSC_lowfreq	UCSC
UTR_5_UCSC_common	UCSC
UTR_5_UCSC.flanking.500_lowfreq	UCSC
UTR_5_UCSC.flanking.500_common	UCSC
WeakEnhancer_Hoffman_lowfreq	Hoffman et al. 2013
WeakEnhancer_Hoffman_common	Hoffman et al. 2013
WeakEnhancer_Hoffman.flanking.500_lowfreq	Hoffman et al. 2013
WeakEnhancer_Hoffman.flanking.500_common	Hoffman et al. 2013
GERP.NS_lowfreq	Davydov et al. 2010
GERP.NS_common	Davydov et al. 2010
GERP.RSsup4_lowfreq	Davydov et al. 2010
GERP.RSsup4_common	Davydov et al. 2010
MAFbin_lowfreq_1	Gazal et al. 2018
MAFbin_lowfreq_2	Gazal et al. 2018
MAFbin_lowfreq_3	Gazal et al. 2018
MAFbin_lowfreq_4	Gazal et al. 2018
MAFbin_lowfreq_5	Gazal et al. 2018
MAFbin_lowfreq_6	Gazal et al. 2018
MAFbin_lowfreq_7	Gazal et al. 2018
MAFbin_lowfreq_8	Gazal et al. 2018
MAFbin_lowfreq_9	Gazal et al. 2018
MAFbin_lowfreq_10	Gazal et al. 2018
MAFbin_frequent_1	Gazal et al. 2018
MAFbin_frequent_2	Gazal et al. 2018
MAFbin_frequent_3	Gazal et al. 2018
MAFbin_frequent_4	Gazal et al. 2018
MAFbin_frequent_5	Gazal et al. 2018
MAFbin_frequent_6	Gazal et al. 2018
MAFbin_frequent_7	Gazal et al. 2018
MAFbin_frequent_8	Gazal et al. 2018
MAFbin_frequent_9	Gazal et al. 2018
MAFbin_frequent_10	Gazal et al. 2018
MAF_Adj_Predicted_Allele_Age_common	Gazal et al. 2018
MAF_Adj_LLD_AFR_lowfreq	Gazal et al. 2018
MAF_Adj_LLD_AFR_common	Gazal et al. 2018
Recomb_Rate_10kb_lowfreq	McVean et al. 2004, Myers et al. 2005, Gazal et al. 2017
Recomb_Rate_10kb_common	McVean et al. 2004, Myers et al. 2005, Gazal et al. 2017
Nucleotide_Diversity_10kb_lowfreq	1000 Genomes Project 2015, Gazal et al. 2017
Nucleotide_Diversity_10kb_common	1000 Genomes Project 2015, Gazal et al. 2017
Backgrd_Selection_Stat_lowfreq	McVicker et al. 2009
Backgrd_Selection_Stat_common	McVicker et al. 2009
CpG_Content_50kb_lowfreq	Gazal et al. 2017
CpG_Content_50kb_common	Gazal et al. 2017
MAF_Adj_ASMC_lowfreq	Palamara et al. 2018
MAF_Adj_ASMC_common	Palamara et al. 2018
GTEx_eQTL_MaxCPP_common	Hormozdiari et al. 2018
BLUEPRINT_DNA_methylation_MaxCPP_common	Hormozdiari et al. 2018
synonymous_lowfreq	Wang et al 2010
synonymous_common	Wang et al 2010
non_synonymous_lowfreq	Wang et al 2010
non_synonymous_common	Wang et al 2010
Conserved_Vertebrate_phastCons46way_lowfreq	Siepel et al. 2005
Conserved_Vertebrate_phastCons46way_common	Siepel et al. 2005
Conserved_Vertebrate_phastCons46way.flanking.500_lowfreq	Siepel et al. 2005
Conserved_Vertebrate_phastCons46way.flanking.500_common	Siepel et al. 2005
Conserved_Mammal_phastCons46way_lowfreq	Siepel et al. 2005
Conserved_Mammal_phastCons46way_common	Siepel et al. 2005
Conserved_Mammal_phastCons46way.flanking.500_lowfreq	Siepel et al. 2005
Conserved_Mammal_phastCons46way.flanking.500_common	Siepel et al. 2005
Conserved_Primate_phastCons46way_lowfreq	Siepel et al. 2005
Conserved_Primate_phastCons46way_common	Siepel et al. 2005
Conserved_Primate_phastCons46way.flanking.500_lowfreq	Siepel et al. 2005
Conserved_Primate_phastCons46way.flanking.500_common	Siepel et al. 2005
BivFlnk_lowfreq	Kundaje et al. 2015
BivFlnk_common	Kundaje et al. 2015
BivFlnk.flanking.500_lowfreq	Kundaje et al. 2015
BivFlnk.flanking.500_common	Kundaje et al. 2015
Human_Promoter_Villar_lowfreq	Villar et al. 2015
Human_Promoter_Villar_common	Villar et al. 2015
Human_Promoter_Villar.flanking.500_lowfreq	Villar et al. 2015
Human_Promoter_Villar.flanking.500_common	Villar et al. 2015
Human_Enhancer_Villar_lowfreq	Ward and Kellis 2012
Human_Enhancer_Villar_common	Ward and Kellis 2012
Human_Enhancer_Villar.flanking.500_lowfreq	Ward and Kellis 2012
Human_Enhancer_Villar.flanking.500_common	Ward and Kellis 2012
Ancient_Sequence_Age_Human_Promoter_lowfreq	Marnetto et al. 2018, Hujoel et al. 2019
Ancient_Sequence_Age_Human_Promoter_common	Marnetto et al. 2018, Hujoel et al. 2019
Ancient_Sequence_Age_Human_Promoter.flanking.500_lowfreq	Marnetto et al. 2018, Hujoel et al. 2019
Ancient_Sequence_Age_Human_Promoter.flanking.500_common	Marnetto et al. 2018, Hujoel et al. 2019
Ancient_Sequence_Age_Human_Enhancer_lowfreq	Marnetto et al. 2018, Hujoel et al. 2019
Ancient_Sequence_Age_Human_Enhancer_common	Marnetto et al. 2018, Hujoel et al. 2019
Ancient_Sequence_Age_Human_Enhancer.flanking.500_lowfreq	Marnetto et al. 2018, Hujoel et al. 2019
Ancient_Sequence_Age_Human_Enhancer.flanking.500_common	Marnetto et al. 2018, Hujoel et al. 2019
Human_Enhancer_Villar_Species_Enhancer_Count_lowfreq	Ward and Kellis 2012
Human_Enhancer_Villar_Species_Enhancer_Count_common	Ward and Kellis 2012
Human_Promoter_Villar_ExAC_lowfreq	Villar et al. 2015
Human_Promoter_Villar_ExAC_common	Villar et al. 2015
Human_Promoter_Villar_ExAC.flanking.500_lowfreq	Villar et al. 2015
Human_Promoter_Villar_ExAC.flanking.500_common	Villar et al. 2015
C32_CTCF	This paper
C32_H3K27ac	This paper
C32_H3K27me3	This paper
C32_H3K36me3	This paper
C32_H3K4me1	This paper
C32_H3K4me3	This paper
C32_ATAC	This paper
CL11_CTCF	This paper
CL11_H3K27ac	This paper
CL11_H3K27me3	This paper
CL11_H3K36me3	This paper
CL11_H3K4me1	This paper
CL11_H3K4me3	This paper
CL11_ATAC	This paper
HT29_CTCF	This paper
HT29_H3K27ac	This paper
HT29_H3K27me3	This paper
HT29_H3K36me3	This paper
HT29_H3K4me1	This paper
HT29_H3K4me3	This paper
HT29_ATAC	This paper
SW403_CTCF	This paper
SW403_H3K27ac	This paper
SW403_H3K27me3	This paper
SW403_H3K36me3	This paper
SW403_H3K4me1	This paper
SW403_H3K4me3	This paper
SW403_ATAC	This paper
SW480_CTCF	This paper
SW480_H3K27ac	This paper
SW480_H3K27me3	This paper
SW480_H3K36me3	This paper
SW480_H3K4me1	This paper
SW480_H3K4me3	This paper
SW480_ATAC	This paper
SW948_CTCF	This paper
SW948_H3K27ac	This paper
SW948_H3K27me3	This paper
SW948_H3K36me3	This paper
SW948_H3K4me1	This paper
SW948_H3K4me3	This paper
SW948_ATAC	This paper

## Sheet: ST2 - Variant annotation
Supplementary Table 2: Annotation for every tested variant, showing evidence sources. A hit is represented by 1, a strong hit is represented by 2 (see methods for full desription). Variants in the top 20% of scores were labelled as Tier 1, and taken forward in the annotation.
LLR: Log Likelihood Ratio; log10 ratio of the variant GWAS P-value to the top GWAS SNP
PIP: Posterior Inclusion Probability; refers to the probability that the variant is the causal variant for the locus. Set num: the credible set that the variant belongs to, where the sum of the PIPs exceeds 0.95. Set numbers are un-ordered, and are grouped by the GWAS top SNP
eQTL: presence of the variant with an eQTL P < 0.05/665 (number of unique genes tested in eQTL analysis); consistent: was the direction of effect between the MPRA and eQTL the same (i.e. was the allele increasing transcription in the MPRA the same as the allele associated with increased gene expression in the eQTL)
MPRA: variant affects the transcriptional activity in the respective cell line; SMR: presence of the variant with the SMR analysis; Akita: does this variant affect the 3D structure; TF: does this variant fall within a predicted transcription factor binding site; ABC: does this variant fall within a region predicted to affect gene expression; ATAC: does this variant fall within an ATAC-seq peak; C…
The score is the sum of the MPRA columns, SMR columns, Akita, finemap score, TF, ABC, ATAC, CTCF, Micro-C, and chromHMM
GWAS P-values calculated using logistic regression
Cytoband	rsid	Chr	bp (b37)	bp (b38)	GWAS_P_value	GWAS_topSNP	LLR	PIP	set number	eQTL	consistent	MPRA_HCEC-1CT	MPRA_HT29	MPRA_SW403	SMR	SMR_TCGA	Akita	finemap_score	TF	ABC	ATAC	CTCF	Micro-C	chromHMM	score	Tier
1p13.3	rs6660031	1	110365045	109822423	4.72647e-08	rs6660031	-0.000324235	0.237135	1	0	0	0	0	0	0	0	0	1	0	0	0	0	0	1	2	Tier3
1q24.3	rs10737295	1	172852483	172883343	3.818e-08	rs5028523	0.423473	0.0252392	1	0	0	0	0	0	0	0	0	1	0	0	0	0	0	1	2	Tier3
1q24.3	rs4916282	1	172854266	172885126	1.73311e-08	rs5028523	0.0804636	0.0499496	1	0	0	0	0	0	0	0	0	1	0	0	0	0	0	1	2	Tier3
1q24.3	rs7527986	1	172857623	172888483	2.75844e-08	rs5028523	0.282301	0.0335724	1	0	0	0	0	0	0	0	0	1	0	0	0	0	0	1	2	Tier3
1q24.3	rs7528161	1	172857779	172888639	1.67409e-08	rs5028523	0.0654163	0.0530037	1	0	0	0	0	0	0	0	0	1	0	0	0	0	0	1	2	Tier3
1q24.3	rs2422257	1	172858580	172889440	1.78519e-08	rs5028523	0.093322	0.0500531	1	0	0	0	0	0	0	0	0	1	0	0	0	0	0	1	2	Tier3
1q24.3	rs5028523	1	172864224	172895084	1.43745e-08	rs5028523	-0.000769745	0.066068	1	0	0	0	0	0	0	0	0	1	0	0	0	0	0	2	3	Tier3
1q24.3	rs12088638	1	172891174	172922034	4.92311e-08	rs5028523	0.533877	0.0144407	1	0	0	0	0	0	0	0	0	1	0	0	0	0	0	1	2	Tier3
1q24.3	rs2422260	1	172895847	172926707	2.9904e-08	rs5028523	0.317367	0.021855	1	0	0	0	0	0	0	0	0	1	0	0	0	0	0	1	2	Tier3
1q24.3	rs12035082	1	172898377	172929237	4.8701e-08	rs5028523	0.529175	0.0140094	1	0	0	0	0	0	0	0	0	1	0	0	0	0	0	1	2	Tier3
1q24.3	rs12037606	1	172898402	172929262	4.44357e-08	rs5028523	0.48937	0.0151802	1	0	0	0	0	0	0	0	0	1	0	0	0	0	0	1	2	Tier3
1q24.3	rs10912497	1	172899682	172930542	3.38642e-08	rs5028523	0.371378	0.0195412	1	0	0	0	0	0	0	0	0	1	0	0	0	0	0	1	2	Tier3
1q24.3	rs10798242	1	172900586	172931446	4.19062e-08	rs5028523	0.463916	0.0794571	1	0	0	0	0	0	0	0	0	1	0	0	0	0	1	1	3	Tier3
1q24.3	rs12037203	1	172900734	172931594	4.70192e-08	rs5028523	0.513913	0.0146426	1	0	0	0	0	0	0	0	0	1	0	0	0	0	1	1	3	Tier3
1q24.3	rs926473	1	172901886	172932746	4.96065e-08	rs5028523	0.537176	0.0688413	1	0	0	0	0	0	0	0	0	1	0	0	0	0	0	0	1	Tier3
1q24.3	rs10912499	1	172915392	172946252	4.09935e-08	rs5028523	0.454353	0.0172848	1	0	0	0	0	0	0	0	0	1	0	0	0	0	0	1	2	Tier3
1q24.3	rs9283384	1	172917116	172947976	3.67429e-08	rs5028523	0.406811	0.0191479	1	0	0	0	0	0	0	0	0	1	0	0	0	0	1	1	3	Tier3
1q24.3	rs2179425	1	172919080	172949940	3.9679e-08	rs5028523	0.440198			0	0	0	0	0	0	0	0	0	0	0	0	0	0	1	1	Tier3
1q25.3	rs4480309	1	182946746	182977611	4.62131e-20	rs8179460	7.58198			0	0	0	0	0	2	0	0	0	0	0	0	0	0	1	3	Tier3
1q25.3	rs12146099	1	182968079	182998944	2.36277e-25	rs8179460	2.29064			0	0	0	0	0	2	0	0	0	0	0	0	0	0	1	3	Tier3
1q25.3	rs3935221	1	182969010	182999875	1.26909e-25	rs8179460	2.02071	0.00265468	1	0	0	0	0	0	2	0	0	1	0	0	0	0	0	1	4	Tier3
1q25.3	rs10797800	1	182969828	183000693	9.57054e-26	rs8179460	1.89815	0.00290998	1	0	0	0	0	0	2	0	0	1	0	0	0	0	1	1	5	Tier2
1q25.3	rs4285667	1	182970225	183001090	4.97254e-26	rs8179460	1.61379			0	0	0	0	0	2	0	0	0	0	0	0	0	0	1	3	Tier3
1q25.3	rs4304541	1	182970238	183001103	7.59506e-26	rs8179460	1.79775	0.00334599	1	0	0	0	0	0	2	0	0	1	0	0	0	0	0	1	4	Tier3
1q25.3	rs12753817	1	182970337	183001202	1.15986e-25	rs8179460	1.98162	0.00267522	1	0	0	0	0	0	2	0	0	1	0	0	0	0	0	1	4	Tier3
1q25.3	rs4651134	1	182970524	183001389	3.09354e-25	rs8179460	2.40767	0.00165422	1	0	0	0	0	0	2	0	0	1	0	0	0	0	0	1	4	Tier3
1q25.3	rs4651135	1	182970547	183001412	2.13967e-24	rs8179460	3.24756			0	0	0	0	0	2	0	0	0	0	0	0	0	0	1	3	Tier3
1q25.3	rs4651136	1	182970698	183001563	1.36036e-25	rs8179460	2.05087	0.00246243	1	0	0	0	0	0	2	0	0	1	0	0	0	0	0	1	4	Tier3
1q25.3	rs4233192	1	182970837	183001702	1.49348e-25	rs8179460	2.09141	0.00239593	1	0	0	0	0	0	2	0	0	1	0	0	0	0	0	1	4	Tier3
1q25.3	rs4233193	1	182970865	183001730	1.46008e-25	rs8179460	2.08159	0.00278068	1	0	0	0	0	0	2	0	0	1	0	0	0	0	0	1	4	Tier3
1q25.3	rs10911185	1	182971747	183002612	8.12729e-26	rs8179460	1.82716	0.00309491	1	0	1	2	2	2	2	0	0	1	0	0	0	0	0	2	11	Tier1
1q25.3	rs10737235	1	182971816	183002681	6.82981e-26	rs8179460	1.75162	0.00337058	1	0	0	0	0	0	2	0	0	1	0	0	0	0	0	2	5	Tier2
1q25.3	rs10797801	1	182971965	183002830	5.34986e-27	rs8179460	0.645557	0.0153367	2	0	0	0	0	0	2	0	2	1	0	0	0	0	0	2	7	Tier1
1q25.3	rs10911186	1	182972542	183003407	5.89e-26	rs8179460	1.68733	0.00364555	1	0	0	0	0	0	2	0	1	1	0	0	0	0	0	1	5	Tier2
1q25.3	rs10797802	1	182973158	183004023	5.72887e-26	rs8179460	1.67528	0.00369637	1	0	0	0	0	0	2	0	0	1	0	0	0	0	0	1	4	Tier3
1q25.3	rs8179262	1	182973186	183004051	5.60511e-26	rs8179460	1.6658	0.00378062	1	0	0	0	0	0	2	0	0	1	0	0	0	0	0	1	4	Tier3
1q25.3	rs10752881	1	182973491	183004356	6.02008e-26	rs8179460	1.69682	0.00359221	1	0	0	0	0	0	2	0	0	1	0	0	0	0	0	1	4	Tier3
1q25.3	rs8179361	1	182974572	183005437	1.38256e-25	rs8179460	2.0579	0.0022991	1	0	0	0	0	0	2	0	0	1	0	0	0	0	0	1	4	Tier3
1q25.3	rs8179282	1	182974598	183005463	1.03927e-25	rs8179460	1.93394	0.00267969	1	0	0	0	0	0	2	0	0	1	0	0	0	0	0	1	4	Tier3
1q25.3	rs8179283	1	182974602	183005467	1.0576e-25	rs8179460	1.94154	0.00264242	1	0	0	0	0	0	2	0	0	1	0	0	0	0	0	1	4	Tier3
1q25.3	rs8179284	1	182974707	183005572	5.36722e-26	rs8179460	1.64696	0.00372524	1	0	0	0	0	0	2	0	0	1	0	0	0	0	0	1	4	Tier3
1q25.3	rs4652757	1	182974750	183005615	8.18789e-26	rs8179460	1.83039	0.00298556	1	0	0	0	0	0	2	0	0	1	0	0	0	0	0	1	4	Tier3
1q25.3	rs4575047	1	182976028	183006893	4.11808e-26	rs8179460	1.53191	0.00430412	1	0	0	0	0	0	2	0	0	1	0	0	0	0	0	1	4	Tier3
1q25.3	rs4596846	1	182976034	183006899	4.90568e-26	rs8179460	1.60791	0.00391139	1	0	0	0	0	0	2	0	0	1	0	0	0	0	0	1	4	Tier3
1q25.3	rs4420053	1	182976133	183006998	5.99575e-26	rs8179460	1.69506	0.00350937	1	0	0	0	0	0	2	0	0	1	0	0	0	0	0	1	4	Tier3
1q25.3	rs9943229	1	182977123	183007988	4.39663e-26	rs8179460	1.56033	0.00413584	1	0	0	0	0	0	2	0	0	1	0	0	0	0	0	1	4	Tier3
1q25.3	rs6701400	1	182977197	183008062	4.021e-26	rs8179460	1.52155	0.00432723	1	0	0	0	0	0	2	0	0	1	0	0	0	0	0	1	4	Tier3
1q25.3	rs6701679	1	182977327	183008192	4.6637e-26	rs8179460	1.58595	0.00400133	1	0	0	0	0	0	2	0	0	1	0	0	0	0	0	1	4	Tier3
1q25.3	rs10797803	1	182977693	183008558	5.13848e-26	rs8179460	1.62805	0.00379894	1	0	0	0	0	0	2	0	0	1	0	0	0	0	0	1	4	Tier3
1q25.3	rs10797804	1	182977733	183008598	5.21248e-26	rs8179460	1.63426	0.00379818	1	0	0	0	0	0	2	0	2	1	0	0	0	0	0	1	6	Tier2
1q25.3	rs9787327	1	182978459	183009324	5.00721e-26	rs8179460	1.61681	0.00386818	1	0	0	0	0	0	2	0	0	1	0	0	0	0	0	1	4	Tier3
1q25.3	rs10797805	1	182978606	183009471	3.51753e-26	rs8179460	1.46345	0.00471064	1	0	0	0	0	0	2	0	0	1	0	0	0	0	0	1	4	Tier3
1q25.3	rs10797806	1	182978609	183009474	2.62365e-25	rs8179460	2.33612	0.00164628	1	0	0	0	0	0	2	0	0	1	0	0	0	0	0	1	4	Tier3
1q25.3	rs10911189	1	182978683	183009548	1.1733e-25	rs8179460	1.98662	0.00247684	1	0	0	0	0	0	2	0	0	1	0	0	0	0	0	1	4	Tier3
1q25.3	rs10797807	1	182978873	183009738	7.00889e-26	rs8179460	1.76286	0.00323604	1	0	0	0	0	0	2	0	0	1	0	0	0	0	0	1	4	Tier3
1q25.3	rs10911190	1	182979080	183009945	7.57987e-26	rs8179460	1.79688	0.00309129	1	0	0	0	0	0	2	0	0	1	0	0	0	0	0	1	4	Tier3
1q25.3	rs61808068	1	182979377	183010242	1.50481e-21	rs8179460	6.0947			0	0	0	0	0	2	0	0	0	0	0	0	0	0	1	3	Tier3
1q25.3	rs12138049	1	182979546	183010411	1.23412e-21	rs8179460	6.00857			0	0	0	0	0	2	0	1	0	0	0	0	0	0	1	4	Tier2
1q25.3	rs12138053	1	182979560	183010425	9.96351e-22	rs8179460	5.91563			0	0	0	0	0	2	0	0	0	0	0	0	0	0	1	3	Tier3
1q25.3	rs10797808	1	182979623	183010488	7.37334e-26	rs8179460	1.78488	0.00314766	1	0	0	0	0	0	2	0	0	1	0	0	0	0	0	1	4	Tier3
1q25.3	rs12077201	1	182980272	183011137	1.49672e-21	rs8179460	6.09236			0	0	0	0	0	2	0	0	0	0	0	0	0	0	1	3	Tier3
1q25.3	rs10797809	1	182980880	183011745	1.22448e-25	rs8179460	2.00517	0.00243187	1	0	0	0	0	0	2	0	0	1	0	0	0	0	0	1	4	Tier3
1q25.3	rs10797810	1	182980950	183011815	7.40742e-26	rs8179460	1.78688	0.00314886	1	0	0	0	0	0	2	0	0	1	0	0	0	0	0	1	4	Tier3
1q25.3	rs10752883	1	182980963	183011828	5.21397e-26	rs8179460	1.63438	0.00378151	1	0	0	0	0	0	2	0	0	1	0	0	0	0	0	1	4	Tier3
1q25.3	rs10752884	1	182981008	183011873	7.53741e-26	rs8179460	1.79444	0.00311821	1	0	0	0	0	0	2	0	0	1	0	0	0	0	0	1	4	Tier3
1q25.3	rs4350171	1	182982148	183013013	3.37713e-26	rs8179460	1.44576	0.00952304	2	0	0	0	0	0	2	0	0	1	0	0	0	0	0	1	4	Tier3
1q25.3	rs4487994	1	182982173	183013038	7.71247e-26	rs8179460	1.80441	0.0030871	1	0	0	0	0	0	2	0	0	1	0	0	0	0	0	1	4	Tier3
1q25.3	rs4454510	1	182982303	183013168	1.02e-25	rs8179460	1.92581	0.00265916	1	0	0	0	0	0	2	0	0	1	0	0	0	0	0	1	4	Tier3
1q25.3	rs4442336	1	182982538	183013403	7.93843e-26	rs8179460	1.81695	0.00303272	1	0	0	0	0	0	2	0	0	1	0	0	0	0	0	1	4	Tier3
1q25.3	rs10752885	1	182982878	183013743	9.29695e-26	rs8179460	1.88556	0.0027938	1	0	0	0	0	0	2	0	0	1	0	0	0	0	0	1	4	Tier3
1q25.3	rs6673559	1	182983197	183014062	2.07991e-25	rs8179460	2.23526	0.00184679	1	0	0	0	0	0	2	0	0	1	0	0	0	0	0	1	4	Tier3
1q25.3	rs6697739	1	182983333	183014198	6.10988e-26	rs8179460	1.70325	0.00348101	1	0	0	0	0	0	2	0	0	1	0	0	0	0	0	1	4	Tier3
1q25.3	rs6673768	1	182983396	183014261	3.42947e-26	rs8179460	1.45244	0.00947342	2	0	0	0	0	0	2	0	0	1	0	0	0	0	0	1	4	Tier3
1q25.3	rs12403189	1	182983832	183014697	8.47372e-26	rs8179460	1.84529	0.00293261	1	0	0	0	0	0	2	0	0	1	0	0	0	0	0	1	4	Tier3
1q25.3	rs36043504	1	182984027	183014892	7.8657e-26	rs8179460	1.81295	0.00305587	1	0	0	0	0	0	2	0	0	1	0	0	0	0	0	1	4	Tier3
1q25.3	rs10797811	1	182984432	183015297	7.76904e-26	rs8179460	1.80758	0.00307329	1	0	0	0	0	0	2	0	0	1	0	0	0	0	0	1	4	Tier3
1q25.3	rs10911191	1	182984524	183015389	7.81103e-26	rs8179460	1.80992	0.00304909	1	0	0	0	0	0	2	0	0	1	0	0	0	0	0	1	4	Tier3
1q25.3	rs10797812	1	182984597	183015462	7.14609e-26	rs8179460	1.77128	0.00321248	1	0	0	0	0	0	2	0	0	1	0	0	0	0	0	1	4	Tier3
1q25.3	rs4593781	1	182984983	183015848	6.27073e-26	rs8179460	1.71453	0.00353599	1	0	0	0	0	0	2	0	0	1	0	0	0	0	0	1	4	Tier3
1q25.3	rs12028732	1	182985525	183016390	5.18996e-26	rs8179460	1.63238	0.00382595	1	0	0	0	0	0	2	0	0	1	0	0	0	0	0	1	4	Tier3
1q25.3	rs12028740	1	182985581	183016446	5.854e-26	rs8179460	1.68467	0.00355654	1	0	0	0	0	0	2	0	1	1	0	0	0	0	0	1	5	Tier2
1q25.3	rs12035773	1	182985716	183016581	6.22533e-26	rs8179460	1.71138	0.00343499	1	0	0	0	0	0	2	0	1	1	0	0	0	0	0	1	5	Tier2
1q25.3	rs4402094	1	182986441	183017306	6.25258e-26	rs8179460	1.71327	0.00341804	1	0	0	0	0	0	2	0	1	1	0	0	0	0	0	1	5	Tier2
1q25.3	rs6424879	1	182986592	183017457	1.85562e-26	rs8179460	1.1857	0.00644902	1	0	0	0	0	0	2	0	0	1	0	0	0	0	0	1	4	Tier3
1q25.3	rs6424880	1	182986679	183017544	4.09733e-26	rs8179460	1.52972	0.00426528	1	0	0	0	0	0	2	0	1	1	0	0	0	0	0	1	5	Tier2
1q25.3	rs6424881	1	182986765	183017630	5.996e-21	rs8179460	6.69508			0	0	0	0	0	2	0	0	0	0	0	0	0	0	1	3	Tier3
1q25.3	rs6424882	1	182986787	183017652	1.17826e-25	rs8179460	1.98846	0.00248841	1	0	0	0	0	0	2	0	0	1	0	0	0	0	0	1	4	Tier3
1q25.3	rs10752886	1	182987248	183018113	3.70834e-26	rs8179460	1.48639	0.00450871	1	0	0	1	0	0	2	0	0	1	0	0	0	0	0	1	5	Tier2
1q25.3	rs12404594	1	182988027	183018892	1.77999e-26	rs8179460	1.16763	0.0307077	1	0	0	0	0	0	2	0	1	1	0	0	0	0	0	2	6	Tier2
1q25.3	rs11588675	1	182988052	183018917	5.36211e-27	rs8179460	0.64655	0.0669284	2	0	0	0	0	0	2	0	0	1	0	0	0	0	0	2	5	Tier2
1q25.3	rs12133714	1	182988252	183019117	8.01311e-26	rs8179460	1.82102	0.0136979	1	0	0	0	0	0	2	0	0	1	0	0	0	0	0	2	5	Tier2
1q25.3	rs4483371	1	182988352	183019217	8.08074e-26	rs8179460	1.82467	0.00298891	1	0	0	0	0	0	2	0	1	1	0	0	0	0	0	0	4	Tier3
1q25.3	rs12126434	1	182988414	183019279	7.38454e-26	rs8179460	1.78554	0.00314226	1	0	0	0	0	0	2	0	1	1	0	0	0	0	0	0	4	Tier3
1q25.3	rs10737236	1	182988608	183019473	6.35724e-26	rs8179460	1.72048	0.00339174	1	0	0	0	0	0	2	0	2	1	0	0	0	0	0	0	5	Tier2
1q25.3	rs10737237	1	182989269	183020134	6.466e-26	rs8179460	1.72785	0.0152758	1	0	0	0	0	0	2	0	2	1	0	0	0	0	0	2	7	Tier1
1q25.3	rs10797813	1	182989366	183020231	1.09978e-25	rs8179460	1.95852	0.00255033	1	0	0	1	0	1	2	0	1	1	0	0	0	0	0	2	8	Tier1
1q25.3	rs12132262	1	182989949	183020814	1.40468e-25	rs8179460	2.06479	0.00225334	1	0	0	0	0	0	2	0	1	1	0	0	0	0	0	1	5	Tier2
1q25.3	rs12143211	1	182990172	183021037	1.91614e-21	rs8179460	6.19964			0	0	0	0	0	2	0	2	0	0	0	0	0	0	2	6	Tier1
1q25.3	rs10752887	1	182990834	183021699	6.72997e-26	rs8179460	1.74523	0.00330576	1	0	0	0	0	0	2	0	2	1	0	0	0	0	0	0	5	Tier2
1q25.3	rs10797814	1	182990929	183021794	6.50241e-26	rs8179460	1.73029	0.00336558	1	0	0	0	0	0	2	0	1	1	0	0	0	0	0	0	4	Tier3
1q25.3	rs6695746	1	182991355	183022220	6.21753e-26	rs8179460	1.71083	0.00342812	1	0	0	0	0	0	2	0	2	1	0	0	2	0	2	0	9	Tier1
1q25.3	rs6658501	1	182991417	183022282	5.81109e-26	rs8179460	1.68147	0.00354341	1	0	0	0	0	0	2	0	2	1	0	0	2	0	2	0	9	Tier1
1q25.3	rs6695837	1	182991462	183022327	6.9853e-26	rs8179460	1.7614	0.00322604	1	0	0	0	0	0	2	0	2	1	0	0	2	0	2	0	9	Tier1
1q25.3	rs11582514	1	182992161	183023026	4.12483e-26	rs8179460	1.53262	0.00425992	1	1	1	2	2	2	2	0	2	1	0	0	2	2	1	0	16	Tier1
1q25.3	rs10911194	1	182993025	183023890	3.72352e-26	rs8179460	1.48817	0.0705917	1	0	0	0	0	0	2	0	1	1	0	0	2	2	1	0	9	Tier1
1q25.3	rs10911195	1	182993438	183024303	3.15019e-26	rs8179460	1.41555			0	0	0	0	0	2	0	2	0	0	0	2	2	0	0	8	Tier1
1q25.3	rs10752888	1	182993751	183024616	3.60399e-26	rs8179460	1.474	0.0239832	1	0	0	0	0	0	2	0	1	1	0	0	0	0	0	0	4	Tier3
1q25.3	rs4652762	1	182993960	183024825	3.52884e-26	rs8179460	1.46485	0.0242424	1	0	0	0	0	0	2	0	2	1	0	0	0	0	0	0	5	Tier2
1q25.3	rs4652763	1	182994084	183024949	3.46261e-26	rs8179460	1.45662	0.0245192	1	0	0	0	0	0	2	0	2	1	0	0	0	0	0	0	5	Tier2
1q25.3	rs4652764	1	182994115	183024980	3.52442e-26	rs8179460	1.4643	0.0242783	1	0	0	0	0	0	2	0	1	1	0	0	0	0	0	0	4	Tier3
1q25.3	rs4652765	1	182994147	183025012	3.46206e-26	rs8179460	1.45655	0.0245192	1	0	0	0	0	0	2	0	2	1	0	0	0	0	1	0	6	Tier2
1q25.3	rs4651137	1	182994300	183025165	3.42083e-26	rs8179460	1.45135	0.0247333	1	0	0	0	0	0	2	0	2	1	0	0	0	0	1	0	6	Tier2
1q25.3	rs4652766	1	182994336	183025201	3.0203e-26	rs8179460	1.39726	0.0263848	1	0	0	1	0	0	2	0	2	1	0	0	0	0	1	0	7	Tier1
1q25.3	rs10911196	1	182995233	183026098	3.27291e-26	rs8179460	1.43215	0.00388822	1	0	0	0	0	0	2	0	2	1	0	0	0	0	1	2	8	Tier1
1q25.3	rs10911197	1	182995399	183026264	3.4337e-26	rs8179460	1.45298	0.00380548	1	0	0	0	0	0	2	0	0	1	0	0	0	0	1	2	6	Tier2
1q25.3	rs61081633	1	182995608	183026473	3.72192e-26	rs8179460	1.48798	0.00364118	1	0	0	0	0	0	2	0	2	1	0	0	0	0	1	0	6	Tier2
1q25.3	rs4642853	1	182996242	183027107	3.49241e-26	rs8179460	1.46034	0.00376495	1	0	0	0	0	0	2	0	1	1	0	0	0	0	1	2	7	Tier1
1q25.3	rs4369195	1	182996291	183027156	3.50177e-26	rs8179460	1.4615	0.0037597	1	0	0	0	0	0	2	0	0	1	0	0	0	0	1	2	6	Tier2
1q25.3	rs10797815	1	182996827	183027692	3.565e-26	rs8179460	1.46927	0.00372282	1	0	0	0	0	0	2	0	0	1	0	0	0	0	1	2	6	Tier2
1q25.3	rs10911198	1	182997318	183028183	2.60546e-26	rs8179460	1.3331	0.0043821	1	0	1	2	0	0	2	0	0	1	0	0	0	0	2	2	9	Tier1
1q25.3	rs5022057	1	182997761	183028626	3.54836e-26	rs8179460	1.46724			0	0	0	0	0	2	0	0	0	0	0	0	0	2	2	6	Tier1
1q25.3	rs10911199	1	182998036	183028901	3.14934e-26	rs8179460	1.41543	0.00397351	1	0	0	0	0	0	2	0	0	1	0	0	0	0	2	2	7	Tier1
1q25.3	rs10911200	1	182998377	183029242	1.5857e-26	rs8179460	1.11744	0.0717958	2	0	0	0	0	0	2	0	0	1	0	0	0	0	0	2	5	Tier2
1q25.3	rs10797816	1	182998486	183029351	2.51386e-26	rs8179460	1.31756	0.00457833	1	0	0	0	0	0	2	0	1	1	0	0	0	0	0	2	6	Tier2
1q25.3	rs10797817	1	182999136	183030001	3.30299e-26	rs8179460	1.43612	0.0250514	1	0	0	1	0	0	2	0	1	1	0	1	2	0	0	0	8	Tier1
1q25.3	rs12037585	1	183000041	183030906	4.72301e-26	rs8179460	1.59143	0.00336492	1	0	0	0	0	0	2	0	0	1	0	0	0	0	0	2	5	Tier2
1q25.3	rs12037623	1	183000148	183031013	3.37183e-26	rs8179460	1.44508	0.00382753	1	0	0	0	0	0	2	0	0	1	0	0	0	0	0	2	5	Tier2
1q25.3	rs4651138	1	183001312	183032177	3.48004e-26	rs8179460	1.4588	0.0333646	1	0	0	0	0	0	2	0	1	1	0	0	0	0	0	1	5	Tier2
1q25.3	rs10911201	1	183001622	183032487	2.99642e-26	rs8179460	1.39382	0.0184909	1	0	0	0	0	0	2	0	0	1	0	0	0	0	0	1	4	Tier3
1q25.3	rs4652767	1	183002483	183033348	3.6307e-26	rs8179460	1.4772	0.00370656	1	0	0	0	0	1	2	0	0	1	0	1	2	0	0	0	7	Tier1
1q25.3	rs6678517	1	183002639	183033504	2.19274e-27	rs8179460	0.258202	0.0238975	2	0	0	0	0	0	2	0	0	1	0	1	2	0	0	1	7	Tier1
1q25.3	rs10752889	1	183003436	183034301	3.75832e-26	rs8179460	1.49221	0.00361908	1	0	0	0	0	0	2	0	0	1	0	0	0	0	0	2	5	Tier2
1q25.3	rs6657533	1	183003652	183034517	3.73129e-26	rs8179460	1.48907	0.0036355	1	0	0	0	0	0	2	0	1	1	0	0	0	0	0	2	6	Tier2
1q25.3	rs4129858	1	183004334	183035199	3.12869e-27	rs8179460	0.412577	0.0197579	2	0	0	0	0	0	2	0	0	1	0	0	0	0	0	1	4	Tier3
1q25.3	rs4129857	1	183004547	183035412	3.69532e-26	rs8179460	1.48487	0.00366435	1	0	0	0	0	0	2	0	0	1	0	0	0	0	0	2	5	Tier2
1q25.3	rs9699754	1	183005498	183036363	1.16483e-26	rs8179460	0.983477	0.0175077	2	0	0	0	0	0	2	0	0	1	0	0	0	0	0	2	5	Tier2
1q25.3	rs10797818	1	183005781	183036646	4.62655e-26	rs8179460	1.58247	0.00326641	1	0	0	0	0	0	2	0	0	1	0	0	0	0	0	2	5	Tier2
1q25.3	rs4409613	1	183006128	183036993	1.28612e-26	rs8179460	1.0265	0.0167579	2	0	0	0	0	0	2	0	1	1	0	0	0	0	0	2	6	Tier2
1q25.3	rs10797819	1	183006911	183037776	4.21636e-26	rs8179460	1.54215	0.00340891	1	0	0	0	0	0	2	0	0	1	0	0	0	0	0	2	5	Tier2
1q25.3	rs7415796	1	183007261	183038126	1.83904e-26	rs8179460	1.18181	0.0133167	2	0	0	0	0	0	2	0	0	1	0	0	0	0	1	1	5	Tier2
1q25.3	rs4396114	1	183007441	183038306	1.60636e-26	rs8179460	1.12306	0.0145289	2	0	0	1	0	0	2	0	0	1	0	0	0	0	1	1	6	Tier2
1q25.3	rs12043805	1	183008150	183039015	2.00565e-26	rs8179460	1.21947	0.0126377	2	0	0	0	0	0	2	0	0	1	0	0	0	0	1	1	5	Tier2
1q25.3	rs4652769	1	183009196	183040061	5.09772e-26	rs8179460	1.62459	0.00309862	1	0	0	0	0	0	2	0	1	1	0	0	0	0	0	1	5	Tier2
1q25.3	rs10911205	1	183009277	183040142	2.03455e-26	rs8179460	1.22568	0.0125648	2	0	0	0	0	0	2	0	0	1	0	0	0	0	0	1	4	Tier3
1q25.3	rs10797820	1	183011366	183042231	5.56651e-26	rs8179460	1.6628	0.00296208	1	0	0	0	0	0	2	0	0	1	0	0	0	0	0	1	4	Tier3
1q25.3	rs10911206	1	183012423	183043288	5.16164e-26	rs8179460	1.63	0.00307212	1	0	0	0	0	0	2	0	2	1	0	0	0	0	0	1	6	Tier2
1q25.3	rs10797821	1	183012559	183043424	5.78037e-26	rs8179460	1.67917	0.00290802	1	0	0	0	0	0	2	0	1	1	0	0	0	0	0	1	5	Tier2
1q25.3	rs4366285	1	183013672	183044537	3.14792e-26	rs8179460	1.41524	0.00965526	2	0	0	0	0	0	2	0	1	1	0	0	0	0	0	2	6	Tier2
1q25.3	rs10911209	1	183013988	183044853	5.42897e-26	rs8179460	1.65193	0.00299434	1	0	0	0	0	0	2	0	1	1	0	0	0	0	0	2	6	Tier2
1q25.3	rs12144261	1	183014148	183045013	2.32289e-26	rs8179460	1.28324	0.0115795	2	0	0	0	0	0	2	0	0	1	0	0	0	0	0	2	5	Tier2
1q25.3	rs6660111	1	183014289	183045154	5.06935e-26	rs8179460	1.62217	0.00315453	1	0	0	0	0	0	2	0	0	1	0	0	0	0	0	2	5	Tier2
1q25.3	rs12022720	1	183017223	183048088	2.44197e-26	rs8179460	1.30495	0.0113399	2	0	0	0	0	0	2	0	0	1	0	0	0	0	0	1	4	Tier3
1q25.3	rs6664995	1	183017345	183048210	6.98354e-26	rs8179460	1.76129	0.00263743	1	0	0	0	0	0	2	0	0	1	0	0	0	0	0	1	4	Tier3
1q25.3	rs10797822	1	183017769	183048634	5.79114e-26	rs8179460	1.67998	0.0029065	1	0	0	0	0	0	2	0	0	1	0	0	0	0	0	1	4	Tier3
1q25.3	rs6668980	1	183018857	183049722	5.84049e-26	rs8179460	1.68366	0.00289028	1	0	0	0	0	0	2	0	0	1	0	0	0	0	0	1	4	Tier3
1q25.3	rs28477876	1	183019882	183050747	1.35482e-25	rs8179460	2.0491	0.00189408	1	0	0	0	0	0	2	0	0	1	0	0	0	0	0	1	4	Tier3
1q25.3	rs28533496	1	183019885	183050750	2.37582e-26	rs8179460	1.29303	0.0115558	2	0	0	0	0	0	2	0	0	1	0	0	0	0	0	1	4	Tier3
1q25.3	rs4422969	1	183020762	183051627	8.02246e-26	rs8179460	1.82152	0.00245726	1	0	0	0	0	0	2	0	0	1	0	0	0	0	0	1	4	Tier3
1q25.3	rs10797823	1	183021501	183052366	9.68353e-26	rs8179460	1.90325	0.00222113	1	0	0	0	0	0	2	0	0	1	0	0	0	0	0	1	4	Tier3
1q25.3	rs10752890	1	183021910	183052775	9.59876e-26	rs8179460	1.89943	0.00223602	1	0	0	0	0	0	2	0	0	1	0	0	0	0	0	1	4	Tier3
1q25.3	rs10911211	1	183022299	183053164	3.57883e-26	rs8179460	1.47096	0.00895844	2	0	0	0	0	0	2	0	0	1	0	0	0	0	1	1	5	Tier2
1q25.3	rs10752891	1	183023283	183054148	9.74937e-26	rs8179460	1.90619	0.00221808	1	0	0	0	0	0	2	0	0	1	0	0	0	0	0	1	4	Tier3
1q25.3	rs4652771	1	183023503	183054368	1.07068e-25	rs8179460	1.94687	0.00211521	1	0	0	0	0	0	2	0	0	1	0	0	0	0	0	1	4	Tier3
1q25.3	rs11590958	1	183023636	183054501	3.46906e-26	rs8179460	1.45743	0.00914638	2	0	0	0	0	0	2	0	0	1	0	0	0	0	0	1	4	Tier3
1q25.3	rs4652772	1	183023696	183054561	1.02678e-25	rs8179460	1.92869	0.00215866	1	0	0	0	0	0	2	0	0	1	0	0	0	0	0	1	4	Tier3
1q25.3	rs10797824	1	183024188	183055053	2.25588e-26	rs8179460	1.27053			0	0	0	0	0	2	0	0	0	0	0	0	0	0	1	3	Tier3
1q25.3	rs10911212	1	183024469	183055334	8.61063e-26	rs8179460	1.85225	0.00235638	1	0	0	1	0	0	2	0	0	1	0	0	0	0	0	1	5	Tier2
1q25.3	rs10797825	1	183024581	183055446	8.45262e-26	rs8179460	1.84421	0.00238061	1	0	0	0	0	0	2	0	0	1	0	0	0	0	0	1	4	Tier3
1q25.3	rs10911213	1	183024704	183055569	1.64535e-25	rs8179460	2.13347	0.00170269	1	0	0	0	0	0	2	0	1	1	0	0	0	0	0	1	5	Tier2
1q25.3	rs10737238	1	183025303	183056168	4.90808e-26	rs8179460	1.60813	0.00337562	1	0	0	0	0	0	2	0	2	1	0	0	0	0	0	1	6	Tier2
1q25.3	rs4546885	1	183025555	183056420	5.51474e-27	rs8179460	0.65874	0.0407054	2	0	0	0	0	0	2	0	1	1	0	0	0	0	0	1	5	Tier2
1q25.3	rs10732271	1	183025898	183056763	1.22626e-25	rs8179460	2.0058	0.00197436	1	0	0	0	0	0	2	0	1	1	0	0	0	0	0	1	5	Tier2
1q25.3	rs3934578	1	183027216	183058081	9.87164e-26	rs8179460	1.9116	0.00219229	1	0	0	0	0	0	2	0	0	1	0	0	0	0	0	1	4	Tier3
1q25.3	rs3934579	1	183027432	183058297	1.22898e-25	rs8179460	2.00676	0.00196643	1	0	0	0	0	0	2	0	0	1	0	0	0	0	0	1	4	Tier3
1q25.3	rs3934697	1	183027512	183058377	1.24861e-25	rs8179460	2.01364	0.00194527	1	0	0	0	0	0	2	0	0	1	0	0	0	0	0	1	4	Tier3
1q25.3	rs10797828	1	183028430	183059295	5.64927e-26	rs8179460	1.66921			0	0	0	0	0	2	0	0	0	0	0	0	0	0	0	2	Tier3
1q25.3	rs4072709	1	183028855	183059720	4.68008e-26	rs8179460	1.58747	0.00323393	1	0	0	0	0	0	2	0	0	1	0	0	0	0	0	0	3	Tier3
1q25.3	rs3935384	1	183028970	183059835	4.46818e-26	rs8179460	1.56735	0.0163197	1	0	0	0	0	0	2	0	0	1	0	0	0	0	0	0	3	Tier2
1q25.3	rs4266836	1	183029070	183059935	3.81351e-26	rs8179460	1.49854	0.0180743	1	0	0	0	0	0	2	0	0	1	0	0	0	0	0	0	2	Tier3
1q25.3	rs10737239	1	183030170	183061035	5.99429e-26	rs8179460	1.69495	0.0140786	1	0	0	0	0	0	2	0	1	1	0	0	0	0	0	0	3	Tier3
1q25.3	rs12738377	1	183031256	183062121	1.15253e-26	rs8179460	0.978867	0.0175353	2	0	0	0	0	0	2	0	0	1	0	0	0	0	0	1	3	Tier3
1q25.3	rs7547953	1	183031641	183062506	5.88147e-26	rs8179460	1.6867	0.00285977	1	0	0	0	0	0	2	0	0	1	0	0	0	0	0	2	4	Tier2
1q25.3	rs10797829	1	183033228	183064093	7.08303e-26	rs8179460	1.76743	0.00260865	1	0	0	0	0	0	2	0	0	1	0	0	0	0	0	1	3	Tier3
1q25.3	rs10752892	1	183036055	183066920	9.06951e-26	rs8179460	1.8748	0.00228948	1	0	0	0	0	0	2	0	0	1	0	0	0	0	0	1	3	Tier3
1q25.3	rs10797830	1	183036274	183067139	1.0908e-25	rs8179460	1.95496	0.00208472	1	0	0	0	0	0	2	0	0	1	0	0	0	0	0	1	3	Tier3
1q25.3	rs10911217	1	183036655	183067520	2.58521e-25	rs8179460	2.32971	0.000995061	1	0	0	0	0	0	2	0	0	1	0	0	0	0	0	1	3	Tier3
1q25.3	rs10797831	1	183036816	183067681	1.24203e-25	rs8179460	2.01135	0.00195582	1	0	0	0	0	0	2	0	0	1	0	0	0	0	0	1	3	Tier3
1q25.3	rs10911218	1	183036884	183067749	1.51083e-26	rs8179460	1.09643	0.0148875	2	0	0	0	0	0	2	0	0	1	0	0	0	0	0	1	3	Tier3
1q25.3	rs6697320	1	183037377	183068242	2.59982e-25	rs8179460	2.33216	0.00100791	1	0	0	0	0	0	2	0	0	1	0	0	0	0	0	1	3	Tier3
1q25.3	rs6424883	1	183037695	183068560	1.90174e-26	rs8179460	1.19637	0.0130378	2	0	0	0	0	0	2	0	0	1	0	0	0	0	0	1	3	Tier3
1q25.3	rs7515822	1	183037803	183068668	1.46937e-25	rs8179460	2.08435	0.00179494	1	0	0	0	0	0	2	0	0	1	0	0	0	0	0	2	4	Tier2
1q25.3	rs12563494	1	183039698	183070563	1.23744e-26	rs8179460	1.00974	0.0168271	2	0	0	0	0	0	2	0	0	1	0	0	0	0	0	0	2	Tier3
1q25.3	rs6665685	1	183042090	183072955	1.82398e-25	rs8179460	2.17823	0.00159864	1	0	0	0	0	0	2	0	2	1	0	0	0	0	0	1	5	Tier2
1q25.3	rs12120747	1	183042531	183073396	9.93086e-27	rs8179460	0.914201	0.0191997	2	0	0	0	0	0	2	0	1	1	0	0	0	0	0	1	4	Tier2
1q25.3	rs10797832	1	183044034	183074899	1.80574e-25	rs8179460	2.17387	0.0016101	1	0	0	0	0	0	2	0	1	1	0	0	0	0	1	1	5	Tier2
1q25.3	rs10797833	1	183044067	183074932	1.85865e-25	rs8179460	2.18641	0.00158466	1	0	0	0	0	0	2	0	1	1	0	0	0	0	1	1	5	Tier2
1q25.3	rs10752893	1	183046261	183077126	5.39487e-27	rs8179460	0.649196	0.0277092	2	0	0	0	0	0	2	0	0	1	0	0	0	0	0	1	3	Tier3
1q25.3	rs10911222	1	183047363	183078228	8.61998e-26	rs8179460	1.85272	0.00235127	1	0	0	0	0	0	2	0	0	1	0	0	0	0	0	1	3	Tier3
1q25.3	rs10911223	1	183048084	183078949	4.47438e-26	rs8179460	1.56795	0.00330429	1	0	0	0	0	0	2	0	0	1	0	0	0	0	0	1	3	Tier3
1q25.3	rs10797834	1	183048749	183079614	8.62621e-26	rs8179460	1.85303	0.00234899	1	0	0	0	0	0	2	0	0	1	0	0	0	0	0	1	3	Tier3
1q25.3	rs10911228	1	183049792	183080657	4.20289e-27	rs8179460	0.540763	0.150341	2	0	0	0	0	0	2	0	0	1	0	0	0	0	0	2	4	Tier2
1q25.3	rs12128323	1	183050087	183080952	7.09582e-26	rs8179460	1.76822	0.00262245	1	0	0	0	0	0	2	0	0	1	0	0	0	0	0	2	4	Tier2
1q25.3	rs10911229	1	183050368	183081233	7.66674e-26	rs8179460	1.80183	0.00251011	1	0	0	0	0	0	2	0	0	1	0	0	0	0	0	1	3	Tier3
1q25.3	rs10752894	1	183050610	183081475	6.86704e-26	rs8179460	1.75398	0.00269273	1	0	0	0	0	0	2	0	0	1	0	0	0	0	0	1	3	Tier3
1q25.3	rs10911230	1	183051118	183081983	7.73761e-26	rs8179460	1.80582	0.00249796	1	0	0	0	0	0	2	0	0	1	0	0	0	0	0	1	3	Tier3
1q25.3	rs35782443	1	183051502	183082367	7.38532e-26	rs8179460	1.78558	0.00261467	1	0	0	0	0	0	2	0	0	1	0	0	0	0	0	1	3	Tier3
1q25.3	rs34721094	1	183051521	183082386	3.88357e-27	rs8179460	0.506446	0.0339957	2	0	0	0	0	0	2	0	0	1	0	0	0	0	0	1	3	Tier3
1q25.3	rs12082051	1	183051614	183082479	7.05628e-26	rs8179460	1.76579	0.00261854	1	0	0	0	0	0	2	0	0	1	0	0	0	0	0	1	3	Tier3
1q25.3	rs10911231	1	183051745	183082610	7.2584e-26	rs8179460	1.77806	0.00257547	1	0	0	0	0	0	2	0	0	1	0	0	0	0	0	1	3	Tier3
1q25.3	rs12739316	1	183052080	183082945	3.41015e-27	rs8179460	0.449988	0.0188972	2	0	0	0	0	0	2	0	0	1	0	0	0	0	0	1	3	Tier3
1q25.3	rs10911232	1	183052533	183083398	1.10582e-26	rs8179460	0.960899	0.0181498	2	0	0	0	0	0	2	0	1	1	0	0	0	0	0	1	4	Tier2
1q25.3	rs10911233	1	183052585	183083450	8.88865e-27	rs8179460	0.86605			0	0	0	0	0	2	0	1	0	0	0	0	0	0	1	4	Tier2
1q25.3	rs10911234	1	183053001	183083866	7.64085e-26	rs8179460	1.80036	0.00252639	1	0	0	0	0	0	2	0	0	1	0	0	0	0	0	1	3	Tier3
1q25.3	rs4397624	1	183053131	183083996	7.44672e-26	rs8179460	1.78918	0.00255485	1	0	0	0	0	0	2	0	0	1	0	0	0	0	0	1	3	Tier3
1q25.3	rs10911235	1	183053746	183084611	8.10974e-26	rs8179460	1.82622	0.00244194	1	0	0	0	0	0	2	0	0	1	0	0	0	0	0	1	3	Tier3
1q25.3	rs12066082	1	183054863	183085728	4.80562e-27	rs8179460	0.598964	0.0298992	2	0	0	0	0	0	2	0	0	1	0	0	0	0	0	1	3	Tier3
1q25.3	rs2151669	1	183055398	183086263	7.08033e-26	rs8179460	1.76727	0.00262307	1	0	0	0	0	0	2	0	0	1	0	0	0	0	0	2	4	Tier2
1q25.3	rs8179460	1	183056222	183087087	1.21129e-27	rs8179460	0.000462762	0.0346968	2	0	0	0	0	0	2	0	0	1	0	0	0	0	0	2	4	Tier2
1q25.3	rs2027086	1	183057933	183088798	6.01303e-26	rs8179460	1.69631	0.00289335	1	0	0	0	0	0	2	0	2	1	0	0	2	0	0	2	8	Tier1
1q25.3	rs6672306	1	183058898	183089763	6.48178e-26	rs8179460	1.72891	0.00278509	1	0	0	0	0	0	2	0	0	1	0	0	0	0	0	0	2	Tier3
1q25.3	rs6674729	1	183059143	183090008	9.91344e-27	rs8179460	0.913439	0.0954444	2	0	0	1	0	0	2	0	0	1	0	0	0	0	0	2	5	Tier2
1q25.3	rs12078729	1	183060072	183090937	1.77185e-21	rs8179460	6.16564			0	0	0	0	0	2	0	0	0	0	0	0	0	0	2	4	Tier2
1q25.3	rs4233194	1	183060917	183091782	3.96099e-20	rs8179460	7.51502			0	0	0	0	0	2	0	0	0	0	0	0	0	0	1	3	Tier3
1q25.3	rs4652775	1	183061825	183092690	6.18616e-24	rs8179460	3.70864			0	0	0	0	0	2	0	0	0	0	0	0	0	1	1	4	Tier2
1q25.3	rs10911239	1	183062450	183093315	1.35368e-24	rs8179460	3.04873	0.00124836	1	0	0	0	0	0	2	0	0	1	0	0	0	0	0	1	3	Tier3
1q25.3	rs10911240	1	183062948	183093813	1.11857e-24	rs8179460	2.96588	0.00137234	1	0	0	0	0	0	2	0	0	1	0	0	0	0	0	1	3	Tier3
1q25.3	rs7542277	1	183063527	183094392	7.33043e-24	rs8179460	3.78234			0	0	0	0	0	2	0	0	0	0	0	0	0	0	1	3	Tier3
1q25.3	rs7542640	1	183063738	183094603	1.09112e-24	rs8179460	2.95509	0.00139649	1	0	0	0	0	0	2	0	0	1	0	0	0	0	0	1	3	Tier3
1q25.3	rs10458355	1	183063993	183094858	1.07195e-24	rs8179460	2.94739	0.001414	1	0	0	0	0	0	2	0	0	1	0	0	0	0	0	1	3	Tier3
1q25.3	rs4491025	1	183065183	183096048	1.1886e-24	rs8179460	2.99225	0.00133615	1	0	0	0	0	0	2	0	1	1	0	0	0	0	0	1	4	Tier2
1q25.3	rs7525917	1	183065406	183096271	7.45052e-25	rs8179460	2.7894	0.00174091	1	0	0	0	0	0	2	0	0	1	0	0	0	0	0	1	3	Tier3
1q25.3	rs6424884	1	183065904	183096769	7.80469e-25	rs8179460	2.80957	0.00166046	1	0	0	0	0	0	2	0	0	1	0	0	0	0	0	1	5	Tier2
1q25.3	rs6424885	1	183066254	183097119	1.14293e-24	rs8179460	2.97523	0.00135872	1	0	0	0	0	0	2	0	0	1	0	0	0	0	0	1	3	Tier3
1q25.3	rs10752895	1	183068505	183099370	1.26638e-24	rs8179460	3.01978	0.0012921	1	0	0	0	0	0	2	0	0	1	0	0	0	0	1	2	5	Tier2
1q25.3	rs10752897	1	183071024	183101889	5.52032e-24	rs8179460	3.65918			1	1	2	0	0	2	0	0	0	0	0	0	0	1	2	7	Tier1
1q25.3	rs10911242	1	183072147	183103012	1.01093e-24	rs8179460	2.92194	0.00145015	1	0	0	0	0	0	2	0	0	1	0	0	0	0	0	2	4	Tier2
1q25.3	rs2296288	1	183072590	183103455	3.17877e-24	rs8179460	3.41947	0.00109872	1	0	0	0	0	0	2	0	2	1	0	0	0	0	0	2	6	Tier1
1q25.3	rs10797835	1	183072908	183103773	8.40089e-25	rs8179460	2.84154	0.00159957	1	0	0	0	0	0	2	0	0	1	0	0	0	0	0	2	6	Tier1
1q25.3	rs2027075	1	183073266	183104131	9.8042e-25	rs8179460	2.90863	0.00147386	1	0	0	0	0	0	2	0	0	1	0	0	0	0	0	2	6	Tier1
1q25.3	rs2027076	1	183073407	183104272	1.31935e-24	rs8179460	3.03757	0.00126457	1	0	0	0	0	0	2	0	0	1	0	0	0	0	0	2	4	Tier2
1q25.3	rs2027077	1	183073453	183104318	7.25476e-26	rs8179460	1.77784	0.0193309	2	0	0	0	0	0	2	0	1	1	0	0	0	0	0	2	5	Tier2
1q25.3	rs2027078	1	183073478	183104343	2.82887e-24	rs8179460	3.36883			0	0	0	0	0	2	0	1	0	0	0	0	0	0	2	5	Tier2
1q25.3	rs10797836	1	183074083	183104948	9.03661e-25	rs8179460	2.87322	0.00154022	1	0	0	0	0	0	2	0	0	1	0	0	0	0	0	2	6	Tier1
1q25.3	rs2027080	1	183074415	183105280	2.85769e-24	rs8179460	3.37323			1	1	0	0	2	2	0	0	0	0	0	0	0	0	2	6	Tier1
1q25.3	rs3768629	1	183074582	183105447	1.57011e-24	rs8179460	3.11314			0	0	0	0	0	2	0	1	0	0	0	0	0	0	2	5	Tier2
1q25.3	rs2147585	1	183074875	183105740	1.02844e-24	rs8179460	2.92939	0.00144548	1	0	0	0	0	0	2	0	0	1	0	0	0	0	0	2	5	Tier2
1q25.3	rs2182020	1	183074964	183105829	9.7234e-25	rs8179460	2.90503	0.00148367	1	0	0	0	0	0	2	0	0	1	0	0	0	0	0	2	6	Tier1
1q25.3	rs7414273	1	183075017	183105882	1.04753e-24	rs8179460	2.93738	0.00142771	1	0	0	0	0	0	2	0	0	1	0	0	0	0	0	2	5	Tier2
1q25.3	rs10797837	1	183075121	183105986	9.75246e-25	rs8179460	2.90633	0.00148437	1	0	0	0	0	0	2	0	0	1	0	0	0	0	0	2	5	Tier2
1q25.3	rs10911243	1	183075415	183106280	9.8048e-25	rs8179460	2.90865	0.00147667	1	0	0	0	0	0	2	0	0	1	0	0	0	0	0	2	4	Tier2
1q25.3	rs2333622	1	183075456	183106321	5.76601e-25	rs8179460	2.67809	0.00195291	1	0	0	0	0	0	2	0	0	1	0	0	0	0	0	2	6	Tier1
1q25.3	rs12091137	1	183075732	183106597	1.17376e-24	rs8179460	2.98679	0.00135383	1	0	0	0	0	0	2	0	0	1	0	0	0	0	0	2	4	Tier2
1q25.3	rs12086466	1	183075778	183106643	1.08356e-24	rs8179460	2.95207	0.00141124	1	0	0	0	0	0	2	0	0	1	0	0	0	0	0	2	4	Tier2
1q25.3	rs723014	1	183076287	183107152	9.48342e-25	rs8179460	2.89418	0.00153316	1	0	0	0	0	0	2	0	0	1	0	0	0	0	0	2	4	Tier2
1q25.3	rs10911246	1	183076881	183107746	8.85097e-25	rs8179460	2.86421	0.00166274	1	1	1	2	1	0	2	0	0	1	0	0	0	0	0	2	7	Tier1
1q25.3	rs10911247	1	183076993	183107858	7.21475e-24	rs8179460	3.77544			0	0	0	0	0	2	0	0	0	0	0	0	0	0	2	4	Tier2
1q25.3	rs10797838	1	183077020	183107885	2.07415e-24	rs8179460	3.23405	0.00106531	1	0	0	0	0	0	2	0	0	1	0	0	0	0	0	2	4	Tier2
1q25.3	rs3765521	1	183077615	183108480	1.6226e-24	rs8179460	3.12743	0.00118824	1	0	0	0	0	0	2	0	0	1	0	0	0	0	0	2	4	Tier2
1q25.3	rs3765522	1	183077618	183108483	5.89098e-25	rs8179460	2.6874	0.00203797	1	0	0	0	0	0	2	0	0	1	0	0	0	0	0	2	4	Tier2
1q25.3	rs10797839	1	183077797	183108662	1.23792e-24	rs8179460	3.00991	0.00138588	1	0	0	0	0	0	2	0	0	1	0	0	0	0	0	2	4	Tier2
1q25.3	rs10752898	1	183077896	183108761	3.41624e-24	rs8179460	3.45076			0	0	0	0	0	2	0	1	0	0	0	0	0	0	2	5	Tier2
1q25.3	rs3768626	1	183078462	183109327	1.12936e-24	rs8179460	2.97005	0.00145533	1	0	0	0	0	0	2	0	0	1	0	0	0	0	0	2	4	Tier2
1q25.3	rs3768625	1	183078712	183109577	9.59157e-25	rs8179460	2.8991	0.00230013	1	1	1	0	0	2	2	0	0	1	0	0	0	0	0	2	6	Tier1
1q25.3	rs3768624	1	183079252	183110117	1.26142e-24	rs8179460	3.01807	0.00137289	1	0	0	0	0	0	2	0	0	1	0	0	0	0	0	2	4	Tier2
1q25.3	rs3818417	1	183079376	183110241	1.43456e-24	rs8179460	3.07393	0.00127864	1	0	0	0	0	0	2	0	1	1	0	0	0	0	0	2	5	Tier2
1q25.3	rs2296290	1	183079412	183110277	1.27054e-24	rs8179460	3.0212	0.00136383	1	0	0	0	0	0	2	0	0	1	0	0	0	0	0	2	4	Tier2
1q25.3	rs2296291	1	183079509	183110374	1.28906e-24	rs8179460	3.02749	0.00135637	1	0	0	0	0	0	2	0	0	1	0	0	0	0	0	2	4	Tier2
1q25.3	rs6672093	1	183079853	183110718	3.87939e-24	rs8179460	3.50598			0	0	0	0	0	2	0	0	0	0	0	0	0	0	2	4	Tier2
1q25.3	rs6686682	1	183080539	183111404	6.34226e-25	rs8179460	2.71946	0.00195802	1	0	0	0	0	0	2	0	0	1	0	0	0	0	0	2	4	Tier2
1q25.3	rs10911248	1	183080564	183111429	8.02006e-25	rs8179460	2.82139	0.00174114	1	0	0	0	0	0	2	0	0	1	0	0	0	0	0	2	4	Tier2
1q25.3	rs10911249	1	183080690	183111555	1.29834e-24	rs8179460	3.0306	0.00134933	1	0	0	0	0	0	2	0	0	1	0	0	0	0	0	2	4	Tier2
1q25.3	rs10911250	1	183081015	183111880	2.08661e-24	rs8179460	3.23666	0.00105766	1	0	0	0	0	0	2	0	0	1	0	0	0	0	0	2	4	Tier2
1q25.3	rs10797840	1	183081131	183111996	1.40871e-24	rs8179460	3.06604	0.00129728	1	0	0	0	0	0	2	0	0	1	0	0	0	0	0	2	4	Tier2
1q25.3	rs10797841	1	183081145	183112010	1.41265e-24	rs8179460	3.06725	0.00129723	1	0	0	0	0	0	2	0	0	1	0	0	0	0	0	2	4	Tier2
1q25.3	rs10911251	1	183081194	183112059	1.41329e-25	rs8179460	2.06745	0.00684059	2	0	0	0	0	0	2	0	0	1	0	0	0	0	0	2	6	Tier1
1q25.3	rs10752899	1	183081241	183112106	1.07509e-24	rs8179460	2.94866	0.00149108	1	0	0	0	0	0	2	0	0	1	0	0	0	0	0	2	4	Tier2
1q25.3	rs10797842	1	183081867	183112732	1.13474e-24	rs8179460	2.97211	0.00144857	1	0	0	0	0	0	2	0	0	1	0	0	0	0	0	2	4	Tier2
1q25.3	rs10797843	1	183081995	183112860	1.16907e-24	rs8179460	2.98506	0.00142347	1	0	0	0	0	0	2	0	0	1	0	0	0	0	0	2	4	Tier2
1q25.3	rs10797844	1	183082067	183112932	1.17551e-24	rs8179460	2.98744	0.00142347	1	1	1	2	0	0	2	0	1	1	0	0	0	0	0	2	7	Tier1
1q25.3	rs6669199	1	183082421	183113286	1.25142e-24	rs8179460	3.01462	0.0013822	1	0	0	0	0	0	2	0	0	1	0	0	0	0	0	2	4	Tier2
1q25.3	rs6669796	1	183082825	183113690	1.70128e-25	rs8179460	2.14799	0.013906	2	0	0	0	0	0	2	0	0	1	0	0	0	0	0	2	4	Tier2
1q25.3	rs3768623	1	183083266	183114131	9.62038e-25	rs8179460	2.90041	0.00158605	1	1	1	2	2	2	2	0	0	1	0	0	0	0	0	2	10	Tier1
1q25.3	rs1537520	1	183084229	183115094	8.10295e-23	rs8179460	4.82586			0	0	0	0	0	2	0	0	0	0	0	0	0	0	2	4	Tier2
1q25.3	rs3736888	1	183084607	183115472	9.62221e-24	rs8179460	3.90049			0	0	0	0	0	2	0	0	0	0	0	0	0	0	2	4	Tier2
1q25.3	rs2027082	1	183084608	183115473	1.0248e-23	rs8179460	3.92785			0	0	0	0	0	2	0	0	0	0	0	0	0	0	2	4	Tier2
1q25.3	rs6692207	1	183085304	183116169	4.25428e-24	rs8179460	3.54604			0	0	0	0	0	2	0	0	0	0	0	0	0	1	2	5	Tier2
1q25.3	rs6679642	1	183085324	183116189	4.49975e-24	rs8179460	3.5704			0	0	0	0	0	2	0	0	0	0	0	0	0	1	2	5	Tier2
1q25.3	rs6424887	1	183085568	183116433	3.6687e-24	rs8179460	3.48173			0	0	0	0	0	2	0	0	0	0	0	0	0	1	2	5	Tier2
1q25.3	rs6424888	1	183085696	183116561	3.80979e-24	rs8179460	3.49812			0	0	0	0	0	2	0	0	0	0	0	0	0	1	2	5	Tier2
1q25.3	rs20563	1	183085755	183116620	4.54557e-24	rs8179460	3.5748			0	0	0	0	0	2	0	0	0	0	0	0	0	1	2	5	Tier2
1q25.3	rs10911253	1	183086190	183117055	5.41679e-25	rs8179460	2.65096	0.00739109	2	0	0	0	0	0	2	0	0	1	0	0	0	0	0	2	4	Tier2
1q25.3	rs10752900	1	183086238	183117103	4.06058e-24	rs8179460	3.5258			0	0	0	0	0	2	0	0	0	0	0	0	0	0	2	4	Tier2
1q25.3	rs2296292	1	183086757	183117622	3.83532e-24	rs8179460	3.50102			0	0	0	0	0	2	0	0	0	0	0	0	0	0	2	4	Tier2
1q25.3	rs10797846	1	183087485	183118350	3.98126e-24	rs8179460	3.51724			0	0	0	0	0	2	0	0	0	0	0	0	0	0	2	4	Tier2
1q25.3	rs10797847	1	183087680	183118545	1.25239e-23	rs8179460	4.01495			0	0	0	0	0	2	0	1	0	0	0	0	0	0	2	5	Tier2
1q25.3	rs10797848	1	183087727	183118592	1.92834e-23	rs8179460	4.2024			0	0	0	0	0	2	0	0	0	0	0	0	0	0	2	4	Tier2
1q25.3	rs1547712	1	183088013	183118878	3.87346e-24	rs8179460	3.50531			0	0	0	0	0	2	0	0	0	0	0	0	0	0	2	4	Tier2
1q25.3	rs2027083	1	183088330	183119195	6.34014e-24	rs8179460	3.71931			0	0	0	0	0	2	0	0	0	0	0	0	0	0	2	4	Tier2
1q25.3	rs10911254	1	183088627	183119492	3.97295e-24	rs8179460	3.51633			0	0	0	0	0	2	0	0	0	0	0	0	0	0	2	4	Tier2
1q25.3	rs10911255	1	183088868	183119733	3.73677e-24	rs8179460	3.48971			0	0	0	0	0	2	0	0	0	0	0	0	0	0	2	4	Tier2
1q25.3	rs10797849	1	183088988	183119853	3.41048e-24	rs8179460	3.45003			0	0	0	0	0	2	0	0	0	0	0	0	0	0	2	4	Tier2
1q25.3	rs3768622	1	183090011	183120876	3.41132e-24	rs8179460	3.45014			0	0	1	0	0	2	0	0	0	0	0	0	0	1	2	6	Tier1
1q25.3	rs3768621	1	183090057	183120922	3.67561e-24	rs8179460	3.48254			0	0	0	0	0	2	0	0	0	0	0	0	0	1	2	5	Tier2
1q25.3	rs10752902	1	183090265	183121130	4.08237e-24	rs8179460	3.52813			0	0	0	0	0	2	0	0	0	0	0	0	0	1	2	5	Tier2
1q25.3	rs2877984	1	183090497	183121362	2.94923e-24	rs8179460	3.38692	0.00092697	1	0	0	0	0	0	2	0	0	1	0	0	0	0	1	2	5	Tier2
1q25.3	rs2333621	1	183090751	183121616	3.99358e-24	rs8179460	3.51858			0	0	0	0	0	2	0	0	0	0	0	0	0	1	2	5	Tier2
1q25.3	rs6424889	1	183091796	183122661	3.96396e-24	rs8179460	3.51534			0	0	0	0	0	2	0	0	0	0	0	0	0	0	2	4	Tier2
1q25.3	rs4652776	1	183091920	183122785	3.83579e-24	rs8179460	3.50107			0	0	0	0	0	2	0	0	0	0	0	0	0	0	2	4	Tier2
1q25.3	rs4651139	1	183091963	183122828	4.08555e-24	rs8179460	3.52847			0	0	0	0	0	2	0	0	0	0	0	0	0	0	2	4	Tier2
1q25.3	rs4652777	1	183091992	183122857	3.63377e-24	rs8179460	3.47757			0	0	0	0	0	2	0	0	0	0	0	0	0	0	2	4	Tier2
1q25.3	rs3768620	1	183092237	183123102	3.19239e-24	rs8179460	3.42133			0	0	0	0	0	2	0	0	0	0	0	0	0	1	2	5	Tier2
1q25.3	rs3768619	1	183092404	183123269	3.87102e-24	rs8179460	3.50504			0	0	0	0	0	2	0	0	0	0	0	0	0	1	2	5	Tier2
1q25.3	rs3768618	1	183092491	183123356	3.53974e-24	rs8179460	3.46619			0	0	0	0	0	2	0	0	0	0	0	0	0	1	2	5	Tier2
1q25.3	rs3768617	1	183092500	183123365	5.52506e-25	rs8179460	2.65955	0.00733986	2	0	0	0	0	0	2	0	0	1	0	0	0	0	1	2	5	Tier2
1q25.3	rs7518957	1	183093028	183123893	3.52119e-24	rs8179460	3.4639			0	0	0	0	0	2	0	1	0	0	0	0	0	1	2	6	Tier1
1q25.3	rs20557	1	183093875	183124740	2.97198e-24	rs8179460	3.39026	0.000921897	1	0	0	0	0	0	2	0	1	1	0	0	0	0	0	2	5	Tier2
1q25.3	rs2093982	1	183094191	183125056	3.74051e-24	rs8179460	3.49015			0	0	0	0	0	2	0	0	0	0	0	0	0	0	2	4	Tier2
1q25.3	rs2093983	1	183094210	183125075	3.81597e-24	rs8179460	3.49882			0	0	0	0	0	2	0	0	0	0	0	0	0	0	2	4	Tier2
1q25.3	rs2093984	1	183094314	183125179	2.31815e-24	rs8179460	3.28236	0.00106024	1	0	0	0	0	0	2	0	1	1	0	0	0	0	0	2	5	Tier2
1q25.3	rs2093985	1	183094322	183125187	6.75627e-24	rs8179460	3.74692			0	0	0	0	0	2	0	1	0	0	0	0	0	0	2	5	Tier2
1q25.3	rs20558	1	183094547	183125412	4.23758e-24	rs8179460	3.54433	0.00679019	1	0	0	0	0	1	2	0	1	1	0	0	0	0	0	2	6	Tier1
1q25.3	rs10797850	1	183094802	183125667	7.61334e-25	rs8179460	2.79879			0	0	0	0	0	2	0	2	0	0	0	0	0	0	2	6	Tier1
1q25.3	rs1886499	1	183095024	183125889	4.3849e-24	rs8179460	3.55917			0	0	0	0	0	2	0	2	0	0	0	0	0	0	2	6	Tier1
1q25.3	rs1886500	1	183095048	183125913	3.60301e-24	rs8179460	3.47388			0	0	0	0	0	2	0	2	0	0	0	0	0	0	2	6	Tier1
1q25.3	rs1886501	1	183095234	183126099	3.13282e-24	rs8179460	3.41315	0.000893319	1	0	0	0	0	0	2	0	2	1	0	0	0	0	0	2	6	Tier1
1q25.3	rs2296293	1	183095477	183126342	3.0617e-24	rs8179460	3.40318	0.000907046	1	0	0	0	0	0	2	0	0	1	0	0	0	0	0	2	4	Tier2
1q25.3	rs2296294	1	183095596	183126461	3.64973e-24	rs8179460	3.47948			0	0	0	0	0	2	0	1	0	0	0	0	0	0	2	5	Tier2
1q25.3	rs2224933	1	183095765	183126630	3.7698e-24	rs8179460	3.49353			0	0	0	0	0	2	0	2	0	0	0	0	0	0	2	6	Tier1
1q25.3	rs1413390	1	183096634	183127499	3.94999e-24	rs8179460	3.51381			0	0	0	0	0	2	0	2	0	0	0	0	0	0	2	6	Tier1
1q25.3	rs1413389	1	183096668	183127533	4.80762e-24	rs8179460	3.59914			0	0	0	0	0	2	0	0	0	0	0	0	0	0	2	4	Tier2
1q25.3	rs1413388	1	183096694	183127559	4.39064e-24	rs8179460	3.55974			0	0	1	0	0	2	0	0	0	0	0	0	0	0	2	5	Tier2
1q25.3	rs1413387	1	183096774	183127639	3.06948e-24	rs8179460	3.40428	0.000907114	1	0	0	0	0	0	2	0	1	1	0	0	0	0	0	2	5	Tier2
1q25.3	rs7529465	1	183096880	183127745	3.64867e-24	rs8179460	3.47935			0	0	0	0	0	2	0	2	0	0	0	0	0	0	2	6	Tier1
1q25.3	rs4651140	1	183096952	183127817	3.46554e-24	rs8179460	3.45699			0	0	0	0	0	2	0	1	0	0	0	0	0	0	2	5	Tier2
1q25.3	rs4651141	1	183096969	183127834	3.39381e-24	rs8179460	3.4479			0	0	0	0	0	2	0	0	0	0	0	0	0	0	2	4	Tier2
1q25.3	rs10797851	1	183098001	183128866	7.76541e-24	rs8179460	3.80738			0	0	0	0	0	2	0	0	0	0	0	0	0	0	2	4	Tier2
1q25.3	rs10737243	1	183098280	183129145	5.80046e-24	rs8179460	3.68068			0	0	0	0	0	2	0	0	0	0	0	0	0	1	2	5	Tier2
1q25.3	rs10737244	1	183098417	183129282	5.98913e-24	rs8179460	3.69458			0	0	0	0	0	2	0	0	0	0	0	0	0	1	2	5	Tier2
1q25.3	rs4651145	1	183098900	183129765	4.48812e-24	rs8179460	3.56928			0	0	0	0	0	2	0	0	0	0	0	0	0	1	2	5	Tier2
1q25.3	rs1360704	1	183099380	183130245	7.76748e-25	rs8179460	2.80749			0	0	0	0	0	2	0	1	0	0	0	0	0	0	2	5	Tier2
1q25.3	rs2296300	1	183099701	183130566	5.34605e-24	rs8179460	3.64525			0	0	0	0	0	2	0	0	0	0	0	0	0	0	2	4	Tier2
1q25.3	rs6691755	1	183099821	183130686	4.85793e-24	rs8179460	3.60367			0	0	0	0	0	2	0	1	0	0	0	0	0	0	2	5	Tier2
1q25.3	rs3820697	1	183100226	183131091	9.76749e-25	rs8179460	2.907			0	0	0	0	0	2	0	0	0	0	0	0	0	0	2	4	Tier2
1q25.3	rs10752903	1	183100863	183131728	7.17193e-24	rs8179460	3.77285			0	0	0	0	0	2	0	0	0	0	0	0	0	0	2	4	Tier2
1q25.3	rs10737245	1	183100884	183131749	6.53453e-24	rs8179460	3.73243			0	0	0	0	0	2	0	0	0	0	0	0	0	0	2	4	Tier2
1q25.3	rs10752904	1	183101038	183131903	4.56215e-24	rs8179460	3.57638			0	0	0	0	0	2	0	1	0	0	0	0	0	0	2	5	Tier2
1q25.3	rs10797852	1	183101302	183132167	5.28976e-24	rs8179460	3.64065			0	0	0	0	0	2	0	0	0	0	0	0	0	0	2	4	Tier2
1q25.3	rs12066735	1	183101451	183132316	8.13568e-25	rs8179460	2.82761			0	0	0	0	0	2	0	0	0	0	0	0	0	0	2	4	Tier2
1q25.3	rs12061219	1	183101471	183132336	1.02586e-23	rs8179460	3.9283			0	0	0	0	0	2	0	0	0	0	0	0	0	0	2	4	Tier2
1q25.3	rs12095664	1	183101686	183132551	8.53981e-24	rs8179460	3.84866			0	0	0	0	0	2	0	0	0	0	0	0	0	0	2	4	Tier2
1q25.3	rs10911258	1	183102131	183132996	1.10709e-23	rs8179460	3.9614			0	0	0	0	0	2	0	1	0	0	0	0	0	0	2	5	Tier2
1q25.3	rs10911259	1	183102230	183133095	1.17314e-23	rs8179460	3.98656			0	0	0	0	0	2	0	0	0	0	0	0	0	0	2	4	Tier2
1q25.3	rs12065110	1	183102233	183133098	1.56562e-24	rs8179460	3.1119			0	0	0	0	0	2	0	0	0	0	0	0	0	0	2	4	Tier2
1q25.3	rs6666259	1	183102855	183133720	7.06847e-24	rs8179460	3.76654			0	0	0	0	0	2	0	0	0	0	0	0	0	0	2	4	Tier2
1q25.3	rs3768616	1	183103551	183134416	6.13857e-24	rs8179460	3.70528			0	0	0	0	0	2	0	0	0	0	0	0	0	0	2	4	Tier2
1q25.3	rs3768615	1	183103604	183134469	8.13218e-24	rs8179460	3.82742			0	0	0	0	0	2	0	0	0	0	0	0	0	0	2	4	Tier2
1q25.3	rs12026314	1	183104527	183135392	2.59661e-24	rs8179460	3.33162			0	0	0	0	0	2	0	0	0	0	0	0	0	0	2	4	Tier2
1q25.3	rs4652779	1	183104552	183135417	2.3456e-23	rs8179460	4.28747			0	0	0	0	0	2	0	0	0	0	0	0	0	0	2	4	Tier2
1q25.3	rs2022392	1	183104863	183135728	8.36558e-23	rs8179460	4.83971			0	0	0	0	0	2	0	0	0	0	0	0	0	0	2	4	Tier2
1q25.3	rs2296297	1	183105324	183136189	8.39579e-23	rs8179460	4.84128			0	0	0	0	0	2	0	0	0	0	0	0	0	0	2	4	Tier2
1q25.3	rs2296296	1	183105399	183136264	9.95079e-23	rs8179460	4.91507			0	0	0	0	0	2	0	0	0	0	0	0	0	0	2	4	Tier2
1q25.3	rs20560	1	183105534	183136399	2.77904e-23	rs8179460	4.36111			0	0	0	0	0	2	0	0	0	0	0	0	0	0	2	4	Tier2
1q25.3	rs20561	1	183105705	183136570	2.51371e-24	rs8179460	3.31753			0	0	0	0	0	2	0	0	0	0	0	0	0	0	2	4	Tier2
1q25.3	rs4652780	1	183105923	183136788	4.41393e-23	rs8179460	4.56204	0.00129946	1	0	0	0	0	0	2	0	0	1	0	0	0	0	0	2	4	Tier2
1q25.3	rs10911260	1	183106230	183137095	4.25275e-23	rs8179460	4.54588	0.00143773	1	0	0	0	0	0	2	0	0	1	0	0	0	0	0	2	4	Tier2
1q25.3	rs3768613	1	183106296	183137161	4.37922e-23	rs8179460	4.55861	0.00141627	1	0	0	0	0	0	2	0	1	1	0	0	0	0	0	2	5	Tier2
1q25.3	rs10797854	1	183106739	183137604	9.55694e-23	rs8179460	4.89753			0	0	0	0	0	2	0	0	0	0	0	0	0	0	2	4	Tier2
1q25.3	rs2274984	1	183107446	183138311	4.34123e-23	rs8179460	4.55483			0	0	0	0	0	2	0	1	0	0	0	0	0	0	2	5	Tier2
1q25.3	rs2245784	1	183107665	183138530	4.20968e-23	rs8179460	4.54146	0.00259809	1	0	0	0	0	0	2	0	1	1	0	0	0	0	0	2	5	Tier2
1q25.3	rs2147578	1	183107699	183138564	4.03099e-23	rs8179460	4.52263	0.00264851	1	0	0	0	0	0	2	0	0	1	0	0	0	0	0	2	4	Tier2
1q25.3	rs2027085	1	183108611	183139476	4.0496e-23	rs8179460	4.52463	0.00264776	1	0	0	0	0	0	2	0	2	1	0	0	2	0	0	0	6	Tier1
1q25.3	rs729672	1	183109236	183140101	9.21998e-23	rs8179460	4.88194	0.00127021	1	0	0	0	0	0	2	0	1	1	0	0	0	0	0	0	3	Tier3
1q25.3	rs2027084	1	183110801	183141666	4.50147e-23	rs8179460	4.57057			0	0	0	0	0	2	0	0	0	0	0	0	0	1	2	5	Tier2
1q25.3	rs3359	1	183112041	183142906	3.46255e-23	rs8179460	4.45661			0	0	0	0	0	2	0	0	0	0	0	0	0	0	2	4	Tier2
1q25.3	rs1062044	1	183112412	183143277	4.52494e-23	rs8179460	4.57283	0.00139265	1	0	0	0	0	0	2	0	2	1	0	0	0	0	1	2	7	Tier1
1q25.3	rs944971	1	183112505	183143370	4.38261e-23	rs8179460	4.55895	0.00141421	1	0	0	0	0	0	2	0	1	1	0	0	0	0	1	2	6	Tier1
1q25.3	rs944970	1	183112566	183143431	5.10832e-23	rs8179460	4.62549	0.00171334	1	0	0	0	0	0	2	0	0	1	0	0	0	0	1	2	5	Tier2
1q25.3	rs6424890	1	183112764	183143629	9.77278e-23	rs8179460	4.90723			0	0	0	0	0	2	0	0	0	0	0	0	0	1	2	5	Tier2
1q25.3	rs3738829	1	183113862	183144727	2.59688e-23	rs8179460	4.33167	0.00184859	1	0	0	0	0	0	2	0	2	1	0	0	0	0	0	2	6	Tier1
1q25.3	rs1547715	1	183113952	183144817	2.79303e-23	rs8179460	4.36329			0	0	0	0	0	2	0	1	0	0	0	0	0	0	2	5	Tier2
1q25.3	rs1547714	1	183114119	183144984	2.88542e-23	rs8179460	4.37742	0.00175624	1	0	0	0	0	0	2	0	0	1	0	0	0	0	0	2	4	Tier2
1q25.3	rs1051473	1	183114146	183145011	2.64781e-23	rs8179460	4.3401	0.0018387	1	1	0	2	0	0	2	0	0	1	0	0	0	0	1	2	7	Tier1
1q25.3	rs7473	1	183114634	183145499	3.215e-23	rs8179460	4.4244			0	0	0	0	0	2	0	0	0	0	0	0	0	1	2	5	Tier2
1q25.3	rs12034436	1	183114797	183145662	4.20387e-23	rs8179460	4.54086			0	0	0	0	0	2	0	0	0	0	0	0	0	1	2	5	Tier2
1q25.3	rs10911262	1	183114956	183145821	1.93681e-22	rs8179460	5.2043			0	0	0	0	0	2	0	0	0	0	0	0	0	1	1	4	Tier2
1q25.3	rs10911263	1	183115018	183145883	5.21876e-23	rs8179460	4.63478			0	0	0	0	0	2	0	0	0	0	0	0	0	1	1	4	Tier2
1q25.3	rs10911264	1	183115040	183145905	4.95571e-23	rs8179460	4.61232			0	0	0	0	0	2	0	0	0	0	0	0	0	1	1	4	Tier2
1q25.3	rs10911265	1	183115071	183145936	1.88307e-22	rs8179460	5.19208			0	0	0	0	0	2	0	0	0	0	0	0	0	1	1	4	Tier2
1q25.3	rs10911266	1	183115097	183145962	1.73943e-22	rs8179460	5.15762			0	0	0	0	0	2	0	0	0	0	0	0	0	1	1	4	Tier2
1q25.3	rs6703054	1	183155778	183186643	1.34987e-08	rs8179460	19.0475			0	0	0	0	0	2	0	2	0	0	0	0	2	0	0	6	Tier1
1q25.3	rs1760621	1	183156006	183186871	3.1427e-08	rs8179460	19.4145			0	0	0	0	0	2	0	2	0	0	0	0	0	0	0	4	Tier2
1q25.3	rs492228	1	183156476	183187341	1.00752e-08	rs8179460	18.9205			0	0	0	0	0	2	0	1	0	0	0	0	0	0	0	3	Tier3
1q25.3	rs652753	1	183156569	183187434	9.41673e-09	rs8179460	18.8911			0	0	0	0	0	2	0	1	0	0	0	0	0	0	0	3	Tier3
1q25.3	rs641057	1	183156859	183187724	9.81224e-09	rs8179460	18.909			0	0	0	0	0	2	0	0	0	0	0	0	0	0	2	4	Tier2
1q25.3	rs640069	1	183157125	183187990	4.90301e-09	rs8179460	18.6077			0	0	0	0	0	2	0	0	0	0	0	0	0	0	2	4	Tier2
1q25.3	rs519544	1	183157131	183187996	4.50418e-09	rs8179460	18.5708			0	0	0	0	0	2	0	0	0	0	0	0	0	0	2	4	Tier2
1q25.3	rs638781	1	183157358	183188223	9.28881e-09	rs8179460	18.8852			0	0	0	0	0	2	0	0	0	0	0	0	0	0	1	3	Tier3
1q25.3	rs522372	1	183157449	183188314	9.04164e-09	rs8179460	18.8735			0	0	0	0	0	2	0	0	0	0	0	0	0	0	1	3	Tier3
1q25.3	rs544352	1	183157546	183188411	9.20397e-09	rs8179460	18.8812			0	0	0	0	0	2	0	1	0	0	0	0	0	0	1	4	Tier2
1q25.3	rs546183	1	183157753	183188618	8.77038e-09	rs8179460	18.8602			0	0	0	0	0	2	0	0	0	0	0	0	0	0	1	3	Tier3
1q25.3	rs547905	1	183157924	183188789	9.62612e-09	rs8179460	18.9007			0	0	0	0	0	2	0	1	0	0	0	0	0	0	1	4	Tier2
1q25.3	rs625917	1	183157991	183188856	8.60095e-09	rs8179460	18.8518			0	0	0	0	0	2	0	0	0	0	0	0	0	0	1	3	Tier3
1q25.3	rs549844	1	183158143	183189008	9.0434e-09	rs8179460	18.8735			0	0	0	0	0	2	0	1	0	0	0	0	0	0	1	4	Tier2
1q25.3	rs551569	1	183158293	183189158	7.8778e-09	rs8179460	18.8136			0	0	0	0	0	2	0	0	0	0	0	0	0	0	1	3	Tier3
1q25.3	rs1760624	1	183158552	183189417	8.65849e-09	rs8179460	18.8547			0	0	0	0	0	2	0	0	0	0	0	0	0	0	2	4	Tier2
1q25.3	rs575474	1	183158599	183189464	9.05053e-09	rs8179460	18.8739			0	0	0	0	0	2	0	0	0	0	0	0	0	0	2	4	Tier2
1q25.3	rs559476	1	183160704	183191569	8.97018e-09	rs8179460	18.87			1	1	0	0	2	2	0	0	0	0	0	0	0	1	1	6	Tier1
1q25.3	rs689375	1	183160973	183191838	8.68496e-09	rs8179460	18.856			0	0	0	0	0	2	0	0	0	0	0	0	0	1	2	5	Tier2
1q25.3	rs563026	1	183161037	183191902	7.2526e-09	rs8179460	18.7777			0	0	0	0	0	2	0	0	0	0	0	0	0	1	2	5	Tier2
1q25.3	rs566625	1	183161441	183192306	1.31827e-08	rs8179460	19.0372			0	0	0	0	0	2	0	0	0	0	0	0	0	1	1	4	Tier2
1q25.3	rs479994	1	183161729	183192594	8.17536e-09	rs8179460	18.8297			0	0	0	0	0	2	0	0	0	0	0	0	0	1	1	4	Tier2
1q25.3	rs480132	1	183161779	183192644	8.49491e-09	rs8179460	18.8464			0	0	0	0	0	2	0	0	0	0	0	0	0	1	1	4	Tier2
1q25.3	rs674343	1	183162052	183192917	6.6569e-09	rs8179460	18.7405			0	0	0	0	0	2	0	0	0	0	0	0	0	1	1	4	Tier2
1q25.3	rs483783	1	183162152	183193017	6.7218e-09	rs8179460	18.7447			0	0	0	0	0	2	0	0	0	0	0	0	0	0	1	3	Tier3
1q25.3	rs672119	1	183162506	183193371	5.70909e-09	rs8179460	18.6738			0	0	0	0	0	2	0	2	0	0	0	0	0	0	1	5	Tier2
1q25.3	rs672059	1	183162539	183193404	5.71052e-09	rs8179460	18.6739			0	0	0	0	0	2	0	2	0	0	0	0	0	0	1	5	Tier2
1q25.3	rs660602	1	183162774	183193639	6.82797e-09	rs8179460	18.7515			0	0	0	0	0	2	0	1	0	0	0	0	0	0	1	4	Tier2
1q25.3	rs510642	1	183162776	183193641	5.68837e-09	rs8179460	18.6722			0	0	0	0	0	2	0	0	0	0	0	0	0	0	1	3	Tier3
1q25.3	rs659307	1	183163078	183193943	5.87232e-09	rs8179460	18.686			0	0	0	0	0	2	0	1	0	0	0	0	0	0	1	4	Tier2
1q25.3	rs514183	1	183163174	183194039	8.14145e-09	rs8179460	18.8279			0	0	0	0	0	2	0	2	0	0	0	0	0	0	1	5	Tier2
1q25.3	rs3118181	1	183166970	183197835	3.44159e-09	rs8179460	18.454			0	0	0	0	0	2	0	0	0	0	0	0	0	1	1	4	Tier2
1q25.3	rs3120034	1	183167051	183197916	4.26252e-09	rs8179460	18.5469			0	0	0	0	0	2	0	0	0	0	0	0	0	1	1	4	Tier2
1q25.3	rs507246	1	183170366	183201231	1.83387e-08	rs8179460	19.1806			0	0	0	0	0	2	0	0	0	0	0	0	0	0	1	3	Tier3
1q25.3	rs647947	1	183170399	183201264	1.6055e-10	rs8179460	17.1228			0	0	0	0	0	2	0	0	0	0	0	0	0	0	1	3	Tier3
1q25.3	rs601508	1	183174002	183204867	3.76953e-08	rs8179460	19.4935			0	0	0	0	0	2	0	2	0	0	0	0	0	0	1	5	Tier2
1q25.3	rs647347	1	183177218	183208083	2.68494e-08	rs8179460	19.3461			0	0	0	0	0	2	0	2	0	0	0	0	0	0	1	5	Tier2
1q25.3	rs635796	1	183177454	183208319	1.17128e-09	rs8179460	17.9859			0	0	0	0	0	2	0	2	0	0	0	0	0	0	1	5	Tier2
1q32.1	rs2644120	1	201882277	201913149	1.34932e-08	rs12137232	0.243061	0.0818546	1	0	0	0	0	0	2	0	0	1	0	0	0	0	1	2	5	Tier2
1q32.1	rs4309038	1	201884647	201915519	7.96829e-09	rs12137232	0.0143108	0.12676	1	0	0	0	0	0	2	0	0	1	0	0	0	0	0	2	5	Tier2
1q32.1	rs4494199	1	201884668	201915540	1.06429e-08	rs12137232	0.140006	0.098318	1	0	0	1	0	0	2	0	0	1	0	0	0	0	0	2	5	Tier2
1q32.1	rs12137232	1	201885446	201916318	7.70712e-09	rs12137232	-0.000162257	0.139468	1	0	0	0	0	0	2	0	0	1	0	0	0	0	1	2	6	Tier1
1q32.1	rs12086240	1	201885791	201916663	9.73054e-09	rs12137232	0.101083	0.114044	1	0	0	0	0	0	2	0	0	1	0	0	0	0	1	2	5	Tier2
1q32.1	rs2047264	1	201886402	201917274	1.49544e-08	rs12137232	0.287715	0.0777646	1	0	0	0	0	0	2	0	0	1	0	0	0	0	1	2	5	Tier2
1q32.1	rs12078075	1	205163798	205194670	1.93886e-08	rs12078075	-0.000255279	0.103488	1	0	0	0	0	0	0	0	0	1	0	0	0	0	0	1	2	Tier3
1q32.1	rs2369633	1	205181062	205211934	4.02422e-08	rs12078075	0.31688	0.0517755	1	0	0	0	0	0	0	0	2	1	0	0	0	0	0	0	3	Tier3
1q32.1	rs896319	1	205205651	205236523	3.56727e-08	rs12078075	0.264534	0.265414	1	0	0	0	0	0	0	0	0	1	0	0	0	0	2	2	5	Tier2
1q32.1	rs9659978	1	205240913	205271785	3.30234e-08	rs12078075	0.23102	0.0633102	1	0	0	0	0	0	0	0	0	1	0	0	0	2	2	2	7	Tier1
1q32.1	rs17728	1	205241659	205272531	3.04142e-08	rs12078075	0.195275	0.0684362	1	0	0	0	0	0	0	0	1	1	0	0	0	2	2	2	8	Tier1
1q41	rs117551196	1	221897854	221724512	0	rs6691170	#N/A			0	0	0	0	0	0	2	0	0	0	0	0	0	0	1	3	Tier3
1q41	rs6691170	1	222045446	221872104	6.71427e-14	rs6691170	0.000276281			0	0	0	0	0	0	2	0	0	0	0	0	0	1	2	5	Tier2
1q41	rs72740077	1	222114169	221940827	8.25143e-36	rs6691170	#N/A			0	0	0	0	0	0	2	0	0	0	0	0	0	0	2	4	Tier2
1q41	rs10218478	1	222141254	221967912	4.07177e-20	rs6691170	-6.21694			0	0	0	0	0	0	2	0	0	0	0	0	0	0	1	3	Tier3
1q41	rs12024666	1	222148219	221974877	7.84803e-25	rs6691170	-10.932			0	0	0	0	0	0	2	0	0	0	0	0	0	0	2	4	Tier2
1q41	rs543160051	1	222198476	222025134	5.3743e-99	rs6691170	#N/A			0	0	0	0	0	0	2	0	0	0	0	0	0	1	2	5	Tier2
1p36.12	rs2807367	1	22503282	22176789	3.26664e-08	rs2807367,rs34963268	6.80909			0	0	0	0	0	2	0	0	0	0	0	0	0	1	2	5	Tier2
1p36.12	rs34761529	1	22681214	22354721	3.40168e-11	rs2807367,rs34963268	3.82669			0	0	0	0	0	2	0	0	0	0	0	0	0	0	2	4	Tier2
1p36.12	rs12742784	1	22682366	22355873	2.65933e-11	rs2807367,rs34963268	3.71976			0	0	0	0	0	2	0	0	0	0	0	0	0	1	2	5	Tier2
1p36.12	rs11810751	1	22691597	22365104	1.028e-13	rs2807367,rs34963268	1.30699			0	0	0	0	0	2	0	2	0	0	0	0	0	1	2	7	Tier1
1p36.12	rs7537281	1	22692078	22365585	1.9278e-13	rs2807367,rs34963268	1.58005			0	0	0	0	0	2	0	0	0	0	0	0	0	1	2	5	Tier2
1p36.12	rs12728589	1	22692315	22365822	1.78029e-14	rs2807367,rs34963268	0.545483	0.0322301	1	1	0	0	0	2	2	0	2	1	0	0	0	0	1	2	10	Tier1
1p36.12	rs34414754	1	22697212	22370719	4.92079e-14	rs2807367,rs34963268	0.987027			0	0	0	0	0	2	0	0	0	0	0	0	0	1	2	5	Tier2
1p36.12	rs6679981	1	22697860	22371367	5.78671e-15	rs2807367,rs34963268	0.0574238	0.0906399	1	0	0	0	0	0	2	0	0	1	0	0	0	0	0	2	5	Tier2
1p36.12	rs7524102	1	22698447	22371954	6.73897e-15	rs2807367,rs34963268	0.123586	0.0783221	1	0	0	0	0	0	2	0	0	1	0	0	0	0	0	2	5	Tier2
1p36.12	rs34920465	1	22700351	22373858	1.15764e-14	rs2807367,rs34963268	0.358566	0.046525	1	0	0	0	0	0	2	0	0	1	0	0	0	0	1	2	6	Tier1
1p36.12	rs11802513	1	22701146	22374653	6.92248e-15	rs2807367,rs34963268	0.135254	0.0749593	1	0	0	0	0	0	2	0	0	1	0	0	0	0	0	2	5	Tier2
1p36.12	rs34568051	1	22701725	22375232	8.34426e-15	rs2807367,rs34963268	0.21638	0.0624068	1	0	0	0	0	0	2	0	2	1	0	0	0	0	1	2	8	Tier1
1p36.12	rs12751610	1	22701761	22375268	6.85901e-15	rs2807367,rs34963268	0.131253	0.0756219	1	0	0	0	0	0	2	0	0	1	0	0	0	0	1	2	6	Tier1
1p36.12	rs12563939	1	22702077	22375584	8.34648e-15	rs2807367,rs34963268	0.216495	0.0623961	1	0	0	0	0	0	2	0	0	1	0	0	0	0	1	2	6	Tier1
1p36.12	rs34553872	1	22702187	22375694	9.73423e-15	rs2807367,rs34963268	0.283294	0.0537644	1	0	0	0	0	0	2	0	0	1	0	0	0	0	1	2	6	Tier1
1p36.12	rs12568930	1	22702231	22375738	1.36866e-14	rs2807367,rs34963268	0.431288	0.0385626	1	0	0	0	0	0	2	0	0	1	0	0	0	0	1	2	6	Tier1
1p36.12	rs10493013	1	22703035	22376542	1.01908e-14	rs2807367,rs34963268	0.3032	0.0505644	1	0	0	0	0	0	2	0	0	1	0	0	0	0	0	2	5	Tier2
1p36.12	rs11799474	1	22704191	22377698	6.99525e-15	rs2807367,rs34963268	0.139795	0.0725688	1	0	0	0	0	0	2	0	0	1	0	0	0	0	1	2	6	Tier1
1p36.12	rs6684375	1	22706434	22379941	6.7843e-15	rs2807367,rs34963268	0.126497	0.0735802	1	0	0	0	0	0	2	0	0	1	0	0	0	0	1	2	6	Tier1
1p36.12	rs34963268	1	22710877	22384384	5.07452e-15	rs2807367,rs34963268	0.000387009	0.100278	1	0	0	0	0	0	2	0	2	1	0	0	0	0	1	2	8	Tier1
1p36.12	rs6426749	1	22711473	22384980	7.47977e-15	rs2807367,rs34963268	0.16888	0.0678958	1	0	0	0	0	0	2	0	1	1	0	0	0	0	1	2	7	Tier1
1p36.12	rs6658732	1	22719110	22392617	4.65166e-08	rs2807367,rs34963268	6.9626			0	0	0	0	1	2	0	0	0	0	0	0	0	1	2	6	Tier1
1p36.12	rs17471975	1	22726678	22400185	3.44786e-08	rs2807367,rs34963268	6.83254			0	0	0	0	0	2	0	0	0	0	0	0	0	1	2	5	Tier2
1q43	rs2078095	1	240408346	240245046	2.07698e-08	rs2078095	-0.00063102	0.507988	1	0	0	0	0	0	0	0	0	2	0	0	0	0	0	2	4	Tier2
1q43	rs1004076	1	240409620	240246320	3.24637e-08	rs2078095	0.193335	0.334069	1	0	0	2	2	0	0	0	0	1	0	0	0	0	0	2	7	Tier1
1q44	rs143721219	1	245124029	244960727	4.41179e-08	rs201395236	#N/A			0	0	0	0	0	0	0	0	0	0	0	0	0	1	1	2	Tier3
1q44	rs201395236	1	245181421	245018119	3.68467e-08	rs201395236	#N/A			0	0	0	0	0	0	0	0	0	0	0	0	0	0	1	1	Tier3
1p34.3	rs28470722	1	38386727	37921055	3.59189e-12	rs61776719	4.88601			0	0	0	0	0	0	2	0	0	0	0	0	0	1	1	4	Tier2
1p34.3	rs34655914	1	38397341	37931669	8.31583e-16	rs61776719	1.25059	0.0218916	1	0	0	0	0	0	0	2	2	1	0	2	2	0	0	0	9	Tier1
1p34.3	rs35267671	1	38397369	37931697	6.99184e-16	rs61776719	1.17527			0	0	0	0	0	0	2	2	0	0	2	2	0	0	0	8	Tier1
1p34.3	rs17465420	1	38398588	37932916	8.30666e-16	rs61776719	1.25011	0.0167291	1	0	0	0	0	0	0	2	2	1	0	0	0	0	0	2	7	Tier1
1p34.3	rs28605759	1	38399816	37934144	2.2534e-13	rs61776719	3.68352			0	0	0	0	0	0	2	1	0	0	0	0	0	0	1	4	Tier2
1p34.3	rs28493395	1	38400558	37934886	1.13337e-15	rs61776719	1.38505			0	0	0	0	0	0	2	1	0	0	0	0	0	0	1	4	Tier2
1p34.3	rs28683126	1	38402459	37936787	1.35884e-15	rs61776719	1.46385			0	0	0	0	0	0	2	0	0	0	0	0	0	0	1	3	Tier3
1p34.3	rs28730330	1	38405257	37939585	3.96641e-16	rs61776719	0.929081			1	1	2	2	2	0	2	0	0	0	0	0	0	1	2	11	Tier1
1p34.3	rs28626364	1	38405358	37939686	1.95066e-16	rs61776719	0.620865	0.0137993	1	0	0	0	0	0	0	2	0	1	0	0	0	0	1	2	5	Tier2
1p34.3	rs28435150	1	38407014	37941342	1.13886e-15	rs61776719	1.38715			0	0	0	0	0	0	2	0	0	0	0	0	0	0	2	4	Tier2
1p34.3	rs28570969	1	38407146	37941474	1.34039e-15	rs61776719	1.45791			0	0	0	0	0	0	2	0	0	0	0	0	0	0	1	3	Tier3
1p34.3	rs2127645	1	38407963	37942291	2.10725e-15	rs61776719	1.6544			0	0	0	0	0	0	2	0	0	0	0	0	0	0	1	3	Tier3
1p34.3	rs2170169	1	38408164	37942492	3.46088e-15	rs61776719	1.86987			0	0	0	0	0	0	2	0	0	0	0	0	0	0	1	3	Tier3
1p34.3	rs28760325	1	38408846	37943174	1.4338e-15	rs61776719	1.48717			0	0	0	0	0	0	2	0	0	0	0	0	0	1	1	4	Tier2
1p34.3	rs28645205	1	38408868	37943196	1.39612e-15	rs61776719	1.47561			0	0	0	0	0	0	2	0	0	0	0	0	0	1	1	4	Tier2
1p34.3	rs28391281	1	38408974	37943302	4.06832e-13	rs61776719	3.9401			0	0	0	0	0	0	2	0	0	0	0	0	0	1	1	4	Tier2
1p34.3	rs28673728	1	38409073	37943401	3.5306e-13	rs61776719	3.87853			0	0	0	0	0	0	2	0	0	0	0	0	0	1	1	4	Tier2
1p34.3	rs28380108	1	38409103	37943431	7.86555e-14	rs61776719	3.22641			0	0	0	0	0	0	2	0	0	0	0	0	0	1	1	4	Tier2
1p34.3	rs28611172	1	38410321	37944649	5.15203e-15	rs61776719	2.04266			0	0	0	0	0	0	2	0	0	0	0	0	0	1	1	4	Tier2
1p34.3	rs11485595	1	38411350	37945678	2.68448e-13	rs61776719	3.75954			0	0	0	0	0	0	2	0	0	0	0	0	0	1	2	5	Tier2
1p34.3	rs871524	1	38411445	37945773	1.55909e-13	rs61776719	3.52355			0	0	0	0	0	0	2	0	0	0	0	0	0	1	2	5	Tier2
1p34.3	rs17531077	1	38415507	37949835	5.46233e-15	rs61776719	2.06806			0	0	0	0	0	0	2	0	0	0	0	0	0	0	1	3	Tier3
1p34.3	rs72661887	1	38416310	37950638	4.26731e-13	rs61776719	3.96084			0	0	0	0	0	0	2	0	0	0	0	0	0	2	1	5	Tier2
1p34.3	rs17465651	1	38418496	37952824	1.76269e-13	rs61776719	3.57686			0	0	0	0	0	0	2	0	0	0	0	0	0	1	1	4	Tier2
1p34.3	rs11583126	1	38419218	37953546	4.8968e-14	rs61776719	3.0206			0	0	0	0	0	0	2	0	0	0	0	0	0	2	1	5	Tier2
1p34.3	rs28428561	1	38434306	37968634	9.19519e-16	rs61776719	1.29424			0	0	0	0	0	0	2	0	0	0	0	0	0	0	2	4	Tier2
1p34.3	rs7555461	1	38444749	37979077	4.16563e-15	rs61776719	1.95036			0	0	0	0	0	0	2	0	0	0	0	0	0	0	2	4	Tier2
1p34.3	rs10890238	1	38445654	37979982	1.35724e-15	rs61776719	1.46334			0	0	0	0	0	0	2	0	0	0	0	0	0	0	2	4	Tier2
1p34.3	rs11210825	1	38446986	37981314	2.41039e-13	rs61776719	3.71277			0	0	0	0	0	0	2	0	0	0	0	0	0	0	2	4	Tier2
1p34.3	rs11210842	1	38448798	37983126	2.82578e-13	rs61776719	3.78182			0	0	0	0	0	0	2	0	0	0	0	0	0	0	2	4	Tier2
1p34.3	rs12569027	1	38449163	37983491	2.68402e-13	rs61776719	3.75947			1	1	2	0	0	0	2	0	0	0	0	0	0	0	2	6	Tier1
1p34.3	rs11210866	1	38449565	37983893	1.73488e-13	rs61776719	3.56995			0	0	0	0	0	0	2	0	0	0	0	0	0	0	2	4	Tier2
1p34.3	rs12138115	1	38452581	37986909	4.82807e-15	rs61776719	2.01446			0	0	0	0	0	0	2	1	0	0	0	0	0	0	2	5	Tier2
1p34.3	rs12024166	1	38453030	37987358	3.26074e-13	rs61776719	3.844			0	0	0	0	0	0	2	0	0	0	0	0	0	0	2	4	Tier2
1p34.3	rs12044531	1	38453041	37987369	3.49508e-13	rs61776719	3.87414			0	0	0	0	0	0	2	0	0	0	0	0	0	0	2	4	Tier2
1p34.3	rs4360494	1	38455891	37990219	5.77132e-17	rs61776719	0.0919583	0.0450334	1	0	0	0	0	0	0	2	2	1	0	0	2	2	0	0	9	Tier1
1p34.3	rs4072980	1	38456106	37990434	3.7021e-16	rs61776719	0.899131	0.0337156	1	0	0	0	0	0	0	2	2	1	0	0	2	2	0	0	9	Tier1
1p34.3	rs61776719	1	38461319	37995647	4.67372e-17	rs61776719	0.00034581	0.489933	1	0	0	0	0	0	0	2	1	1	0	0	0	0	2	2	9	Tier1
1p34.3	rs67631072	1	38461821	37996149	1.58924e-16	rs61776719	0.531873	0.322947	1	1	1	2	2	2	0	2	2	1	0	2	2	0	0	2	17	Tier1
1p34.3	rs7366048	1	38463504	37997832	1.10962e-15	rs61776719	1.37586	0.0165435	1	0	0	0	0	0	0	2	1	1	0	0	0	0	0	2	6	Tier1
1p32.3	rs12144319	1	55246035	54780362	2.21465e-12	rs12143541	4.2381			0	0	0	0	0	0	0	0	0	0	0	0	0	2	2	4	Tier2
1p32.3	rs2286203	1	55247097	54781424	8.00669e-14	rs12143541	2.79624			0	0	1	0	0	0	0	0	0	0	0	0	0	0	2	3	Tier3
1p32.3	rs12143541	1	55247852	54782179	1.27503e-16	rs12143541	-0.00168957			0	0	0	0	0	0	0	0	0	0	0	0	0	0	2	2	Tier3
1p32.3	rs12144325	1	55248074	54782401	1.71705e-16	rs12143541	0.127573			0	0	0	1	0	0	0	1	0	0	0	0	0	0	2	4	Tier2
1p32.3	rs2270003	1	55248702	54783029	3.61022e-12	rs12143541	4.45032			0	0	0	0	0	0	0	1	0	0	0	0	0	2	2	5	Tier2
1p32.3	rs628667	1	55249154	54783481	3.15595e-13	rs12143541	3.39192			0	0	0	0	0	0	0	0	0	0	0	0	0	2	2	4	Tier2
1p32.3	rs78948067	1	55250479	54784806	3.38311e-16	rs12143541	0.422106			0	0	0	1	0	0	0	0	0	0	0	0	0	2	2	5	Tier2
1p32.3	rs11581256	1	55252514	54786841	1.24962e-15	rs12143541	0.989568			0	0	0	2	0	0	0	2	0	0	0	0	0	2	2	8	Tier1
1p32.3	rs12128375	1	55254092	54788419	2.72501e-13	rs12143541	3.32816			0	0	2	2	2	0	0	1	0	0	0	0	0	1	2	10	Tier1
1p32.3	rs12118786	1	55255871	54790198	6.98894e-13	rs12143541	3.7372			0	0	0	0	0	0	0	2	0	0	0	0	0	0	2	4	Tier2
1p32.3	rs75192634	1	55257056	54791383	4.37256e-13	rs12143541	3.53353			0	0	0	0	0	0	0	1	0	0	0	0	0	0	2	3	Tier3
1p32.3	rs76034260	1	55257177	54791504	3.14682e-13	rs12143541	3.39066			0	0	0	1	0	0	0	1	0	0	0	0	0	0	2	4	Tier2
1p32.3	rs6663032	1	55257323	54791650	3.77039e-13	rs12143541	3.46918			0	0	0	0	0	0	0	2	0	0	0	0	2	0	2	6	Tier1
1p32.3	rs12126259	1	55257774	54792101	3.81791e-13	rs12143541	3.47462			0	0	0	0	0	0	0	2	0	0	0	0	2	1	2	7	Tier1
1p32.3	rs12145898	1	55258337	54792664	4.20913e-13	rs12143541	3.51698			0	0	0	1	0	0	0	2	0	0	0	0	0	1	2	6	Tier1
1p32.3	rs116542409	1	55258340	54792667	3.41613e-13	rs12143541	3.42632			0	0	0	0	0	0	0	2	0	0	0	0	0	1	2	5	Tier2
1p32.3	rs3818748	1	55258794	54793121	3.54914e-13	rs12143541	3.44291			0	0	0	0	0	0	0	2	0	0	0	0	0	0	2	4	Tier2
1p32.3	rs12118376	1	55385727	54920054	6.41976e-08	rs12143541	8.70031			0	0	0	0	0	0	0	0	0	0	0	0	0	0	2	2	Tier3
1p31.1	rs2651241	1	70992951	70527268	3.21099e-08	rs3124454	0.36676	0.0942301	1	0	0	0	0	0	0	0	2	1	0	0	0	0	1	2	6	Tier1
1p31.1	rs2651244	1	70995562	70529879	1.7347e-08	rs3124454	0.0993453	0.166688	1	0	0	0	0	0	0	0	2	1	0	0	0	0	0	2	5	Tier2
1p31.1	rs12043275	1	71026261	70560578	4.84828e-08	rs3124454	0.545709	0.0647579	1	0	0	0	0	0	0	0	0	1	0	0	0	0	0	2	3	Tier3
1p31.1	rs4129005	1	71035970	70570287	2.04109e-08	rs3124454	0.169983	0.141476	1	0	0	0	2	0	0	0	0	1	0	0	0	0	0	2	5	Tier2
1p31.1	rs3124454	1	71040166	70574483	1.37603e-08	rs3124454	-0.00125118	0.20011	1	0	0	0	0	0	0	0	0	1	0	0	0	0	0	2	3	Tier3
10q24.2	rs11190126	10	101271789	99512032	4.82249e-09	rs6584283,rs35564340	19.1069			0	0	0	0	0	0	0	0	0	0	0	0	0	0	2	2	Tier3
10q24.2	rs11190127	10	101271982	99512225	1.11408e-08	rs6584283,rs35564340	19.4706			0	0	0	0	0	0	0	0	0	0	0	0	0	0	2	2	Tier3
10q24.2	rs61872688	10	101273546	99513789	4.37101e-09	rs6584283,rs35564340	19.0642			0	0	0	0	0	0	0	0	0	0	0	0	0	0	2	2	Tier3
10q24.2	rs10883358	10	101273857	99514100	5.78056e-09	rs6584283,rs35564340	19.1856			0	0	0	0	0	0	0	0	0	0	0	0	0	0	2	2	Tier3
10q24.2	rs7095491	10	101274058	99514301	3.70864e-09	rs6584283,rs35564340	18.9929			0	0	0	0	0	0	0	0	0	0	0	0	0	0	2	2	Tier3
10q24.2	rs7078219	10	101274365	99514608	5.43878e-09	rs6584283,rs35564340	19.1592			0	0	0	0	0	0	0	0	0	0	0	0	0	0	2	2	Tier3
10q24.2	rs7081330	10	101274465	99514708	5.60069e-09	rs6584283,rs35564340	19.1719			0	0	0	0	0	0	0	0	0	0	0	0	0	0	2	2	Tier3
10q24.2	rs7081858	10	101274565	99514808	4.91749e-09	rs6584283,rs35564340	19.1154			0	0	0	0	0	0	0	0	0	0	0	0	0	0	2	2	Tier3
10q24.2	rs11190130	10	101275206	99515449	4.23487e-09	rs6584283,rs35564340	19.0505			0	0	0	0	0	0	0	0	0	0	0	0	0	0	2	2	Tier3
10q24.2	rs11190131	10	101275806	99516049	3.99923e-09	rs6584283,rs35564340	19.0256			0	0	0	0	0	0	0	0	0	0	0	0	0	0	2	2	Tier3
10q24.2	rs7092009	10	101277239	99517482	3.23076e-09	rs6584283,rs35564340	18.933			0	0	0	0	0	0	0	0	0	0	0	0	0	1	2	4	Tier2
10q24.2	rs7096296	10	101277816	99518059	3.00215e-09	rs6584283,rs35564340	18.9011			0	0	0	0	0	0	0	0	0	0	0	0	0	2	2	5	Tier2
10q24.2	rs6584277	10	101278055	99518298	2.94004e-09	rs6584283,rs35564340	18.892			0	0	0	0	0	0	0	0	0	0	0	0	0	2	2	5	Tier2
10q24.2	rs6584278	10	101278099	99518342	3.29106e-09	rs6584283,rs35564340	18.941			0	0	0	0	0	0	0	0	0	0	0	0	0	2	2	4	Tier2
10q24.2	rs10786556	10	101278324	99518567	2.62566e-09	rs6584283,rs35564340	18.8429			0	0	0	0	0	0	0	0	0	0	0	0	0	2	2	5	Tier2
10q24.2	rs7077040	10	101281014	99521257	3.01722e-09	rs6584283,rs35564340	18.9033			0	0	0	0	0	0	0	0	0	0	0	0	0	2	1	4	Tier2
10q24.2	rs10883360	10	101281158	99521401	3.50484e-09	rs6584283,rs35564340	18.9683			0	0	0	0	0	0	0	2	0	0	0	0	0	2	1	5	Tier2
10q24.2	rs11190134	10	101282200	99522443	3.69081e-09	rs6584283,rs35564340	18.9908			0	0	0	0	0	0	0	0	0	0	0	0	0	2	2	4	Tier2
10q24.2	rs4919342	10	101282553	99522796	1.63985e-09	rs6584283,rs35564340	18.6385			0	0	0	0	0	0	0	0	0	0	0	0	0	2	2	5	Tier2
10q24.2	rs10883361	10	101282968	99523211	2.12036e-08	rs6584283,rs35564340	19.7501			0	0	0	0	0	0	0	0	0	0	0	0	0	2	2	4	Tier2
10q24.2	rs10786557	10	101283328	99523571	1.15515e-08	rs6584283,rs35564340	19.4863			0	0	0	0	0	0	0	0	0	0	0	0	0	2	2	4	Tier2
10q24.2	rs4409764	10	101284237	99524480	3.63193e-09	rs6584283,rs35564340	18.9838			0	0	0	0	0	0	0	0	0	0	0	0	0	2	2	5	Tier2
10q24.2	rs4129134	10	101284345	99524588	3.68357e-09	rs6584283,rs35564340	18.9899			1	0	2	0	0	0	0	0	0	0	0	0	0	2	2	7	Tier1
10q24.2	rs4129133	10	101284570	99524813	4.34507e-09	rs6584283,rs35564340	19.0617			0	0	0	0	0	0	0	0	0	0	0	0	0	2	2	5	Tier2
10q24.2	rs4129132	10	101284637	99524880	4.25231e-09	rs6584283,rs35564340	19.0523			0	0	0	0	0	0	0	0	0	0	0	0	0	2	2	5	Tier2
10q24.2	rs7916751	10	101285650	99525893	3.75834e-09	rs6584283,rs35564340	18.9987			0	0	0	0	0	0	0	0	0	0	0	0	0	2	2	5	Tier2
10q24.2	rs10748783	10	101285872	99526115	3.82219e-09	rs6584283,rs35564340	19.006			0	0	0	0	0	0	0	0	0	0	0	0	0	2	2	5	Tier2
10q24.2	rs7917446	10	101286207	99526450	4.10199e-09	rs6584283,rs35564340	19.0367			0	0	0	0	0	0	0	0	0	0	0	0	0	2	2	5	Tier2
10q24.2	rs6584281	10	101286480	99526723	2.7543e-09	rs6584283,rs35564340	18.8637			0	0	0	0	0	0	0	0	0	0	0	0	0	2	2	4	Tier2
10q24.2	rs6584282	10	101286495	99526738	3.30522e-09	rs6584283,rs35564340	18.9429			0	0	0	0	0	0	0	0	0	0	0	0	0	2	2	5	Tier2
10q24.2	rs11190135	10	101286848	99527091	3.58869e-09	rs6584283,rs35564340	18.9786			0	0	0	0	0	0	0	0	0	0	0	0	0	0	2	3	Tier3
10q24.2	rs10883362	10	101286984	99527227	4.14597e-09	rs6584283,rs35564340	19.0413			0	0	0	0	0	0	0	0	0	0	0	0	0	0	2	3	Tier3
10q24.2	rs10883365	10	101287764	99528007	4.4912e-09	rs6584283,rs35564340	19.076			0	0	0	0	0	0	0	0	0	0	0	0	0	2	2	5	Tier2
10q24.2	rs10883366	10	101287785	99528028	3.92476e-09	rs6584283,rs35564340	19.0175			0	0	0	0	0	0	0	0	0	0	0	0	0	2	2	5	Tier2
10q24.2	rs10883367	10	101287990	99528233	3.52587e-09	rs6584283,rs35564340	18.9709			0	0	0	0	0	0	0	0	0	0	0	0	0	2	2	5	Tier2
10q24.2	rs7085798	10	101288347	99528590	3.81598e-09	rs6584283,rs35564340	19.0053			0	0	0	0	0	0	0	0	0	0	0	0	0	2	2	5	Tier2
10q24.2	rs1548964	10	101289653	99529896	3.90375e-09	rs6584283,rs35564340	19.0151			0	0	1	0	0	0	0	0	0	0	0	0	0	2	2	6	Tier1
10q24.2	rs1548963	10	101289703	99529946	3.76145e-09	rs6584283,rs35564340	18.999			0	0	0	0	0	0	0	0	0	0	0	0	0	2	2	5	Tier2
10q24.2	rs1548962	10	101289735	99529978	3.9972e-09	rs6584283,rs35564340	19.0254			0	0	0	0	0	0	0	0	0	0	0	0	0	2	2	4	Tier2
10q24.2	rs6584283	10	101290301	99530544	1.46837e-08	rs6584283,rs35564340	19.5905			0	0	0	0	0	0	0	1	0	0	0	0	0	2	2	5	Tier2
10q24.2	rs10883370	10	101291472	99531715	3.67045e-09	rs6584283,rs35564340	18.9884			0	0	0	0	0	0	0	0	0	0	0	0	0	0	2	3	Tier3
10q24.2	rs11190140	10	101291593	99531836	3.61986e-09	rs6584283,rs35564340	18.9824			0	0	0	0	0	0	0	0	0	0	0	0	0	0	2	3	Tier3
10q24.2	rs11190141	10	101292390	99532633	3.4472e-09	rs6584283,rs35564340	18.9611			0	0	0	0	0	0	0	0	0	0	0	0	0	2	2	4	Tier2
10q24.2	rs10883371	10	101292455	99532698	3.54587e-09	rs6584283,rs35564340	18.9734			0	0	0	0	0	0	0	0	0	0	0	0	0	2	2	5	Tier2
10q24.2	rs10883372	10	101292483	99532726	3.94671e-09	rs6584283,rs35564340	19.0199			0	0	0	0	0	0	0	0	0	0	0	0	0	2	2	5	Tier2
10q24.2	rs10883373	10	101292484	99532727	2.99297e-09	rs6584283,rs35564340	18.8998			0	0	0	0	0	0	0	0	0	0	0	0	0	2	2	5	Tier2
10q24.2	rs41290504	10	101293035	99533278	6.23622e-09	rs6584283,rs35564340	19.2186			0	0	0	0	0	0	0	0	0	0	0	0	0	0	2	3	Tier3
10q24.2	rs7908704	10	101293318	99533561	5.0983e-09	rs6584283,rs35564340	19.1311			0	0	0	0	0	0	0	0	0	0	0	0	0	0	2	3	Tier3
10q24.2	rs7893840	10	101293341	99533584	4.4914e-09	rs6584283,rs35564340	19.076			1	0	0	2	0	0	0	0	0	0	0	0	0	0	2	5	Tier2
10q24.2	rs7911680	10	101293468	99533711	8.10519e-09	rs6584283,rs35564340	19.3324			0	0	0	0	0	0	0	0	0	0	0	0	0	0	2	2	Tier3
10q24.2	rs1332099	10	101298451	99538694	1.15974e-08	rs6584283,rs35564340	19.488			0	0	0	0	0	0	0	0	0	0	0	0	0	1	2	3	Tier3
10q24.2	rs878939	10	101342941	99583184	9.56587e-22	rs6584283,rs35564340	6.40438			0	0	0	0	0	0	0	0	0	0	0	0	0	1	1	2	Tier3
10q24.2	rs878940	10	101343026	99583269	1.24309e-21	rs6584283,rs35564340	6.51816			0	0	0	0	0	0	0	0	0	0	0	0	0	1	1	2	Tier3
10q24.2	rs17578234	10	101343317	99583560	4.43198e-27	rs6584283,rs35564340	1.07026			0	0	0	0	0	0	0	0	0	0	0	0	0	1	1	2	Tier3
10q24.2	rs61871279	10	101343705	99583948	8.99453e-28	rs6584283,rs35564340	0.377637	0.110927	1	1	1	2	2	0	0	0	0	1	0	0	0	0	1	1	7	Tier1
10q24.2	rs17112021	10	101343726	99583969	4.19696e-21	rs6584283,rs35564340	7.04659			0	0	0	0	0	0	0	0	0	0	0	0	0	1	1	2	Tier3
10q24.2	rs17493485	10	101343880	99584123	1.08911e-27	rs6584283,rs35564340	0.46073	0.0744413	1	0	0	0	0	0	0	0	0	1	0	0	0	0	0	1	2	Tier3
10q24.2	rs17578367	10	101344167	99584410	3.96751e-28	rs6584283,rs35564340	0.0221767	0.240735	1	0	0	0	0	0	0	0	0	1	0	0	0	0	0	1	2	Tier3
10q24.2	rs35137159	10	101344249	99584492	1.11926e-27	rs6584283,rs35564340	0.47259	0.0778214	1	0	0	0	0	1	0	0	0	1	0	0	0	0	0	1	3	Tier3
10q24.2	rs35564340	10	101344263	99584506	3.77378e-28	rs6584283,rs35564340	0.000435228	0.249204	1	0	0	0	0	0	0	0	0	1	0	0	0	0	0	1	2	Tier3
10q24.2	rs1035209	10	101345366	99585609	2.6272e-27	rs6584283,rs35564340	0.843152	0.0308364	1	0	0	0	0	0	0	0	0	1	0	0	0	0	1	1	3	Tier3
10q24.2	rs2193352	10	101346609	99586852	6.97126e-28	rs6584283,rs35564340	0.26697	0.128667	1	0	0	0	0	0	0	0	0	1	0	0	0	0	0	1	2	Tier3
10q24.2	rs7476059	10	101347038	99587281	1.2868e-27	rs6584283,rs35564340	0.53317	0.068103	1	0	0	0	0	0	0	0	0	1	0	0	0	0	0	1	2	Tier3
10q24.2	rs11190164	10	101351704	99591947	9.63499e-24	rs6584283,rs35564340	4.40751			0	0	0	0	0	0	0	0	0	0	0	0	0	0	2	2	Tier3
10q25.2	rs80109592	10	114253877	112494118	3.19188e-20	rs12241008,rs11196172	7.43216			0	0	0	0	0	0	0	0	0	0	0	0	0	0	1	1	Tier3
10q25.2	rs142307889	10	114256281	112496522	1.0003e-20	rs12241008,rs11196172	6.92825			0	0	0	0	0	0	0	0	0	0	0	0	0	0	1	1	Tier3
10q25.2	rs77705687	10	114259714	112499955	1.10195e-20	rs12241008,rs11196172	6.97028			0	0	0	0	2	0	0	0	0	0	0	0	0	0	1	3	Tier3
10q25.2	rs58936340	10	114260084	112500325	1.92156e-21	rs12241008,rs11196172	6.21177			0	0	0	0	0	0	0	0	0	0	0	0	0	0	1	1	Tier3
10q25.2	rs111936498	10	114262773	112503014	5.27654e-25	rs12241008,rs11196172	2.65047			0	0	0	0	0	0	0	0	0	0	0	0	0	0	1	1	Tier3
10q25.2	rs77802795	10	114265071	112505312	2.27282e-25	rs12241008,rs11196172	2.28468			0	0	0	0	0	0	0	0	0	0	0	0	0	0	1	1	Tier3
10q25.2	rs12263620	10	114269239	112509480	1.52718e-27	rs12241008,rs11196172	0.112008			0	0	0	0	0	0	0	0	0	0	0	0	0	0	1	1	Tier3
10q25.2	rs10509964	10	114270474	112510715	1.20799e-27	rs12241008,rs11196172	0.0101813	0.0143054	1	0	0	0	0	0	0	0	0	1	0	0	0	0	0	1	2	Tier3
10q25.2	rs34139797	10	114274559	112514800	2.35103e-27	rs12241008,rs11196172	0.299376			0	0	0	0	0	0	0	0	0	0	0	0	0	0	1	1	Tier3
10q25.2	rs76880073	10	114276661	112516902	1.04489e-25	rs12241008,rs11196172	1.94719			0	0	0	0	0	0	0	0	0	0	0	0	0	0	0	0	Tier3
10q25.2	rs7894915	10	114277039	112517280	2.31866e-27	rs12241008,rs11196172	0.293355	0.0865484	1	0	0	0	0	0	0	0	0	1	0	0	0	0	0	0	1	Tier3
10q25.2	rs7895362	10	114277173	112517414	1.94626e-27	rs12241008,rs11196172	0.217319	0.103663	1	0	0	0	0	0	0	0	0	1	0	0	0	0	0	0	1	Tier3
10q25.2	rs10082356	10	114278181	112518422	2.27422e-27	rs12241008,rs11196172	0.28495			0	0	0	0	0	0	0	0	0	0	0	0	0	0	0	0	Tier3
10q25.2	rs4554811	10	114278734	112518975	9.82145e-28	rs12241008,rs11196172	-0.0797064	0.0179046	1	0	0	0	0	0	0	0	0	1	0	0	0	0	0	0	1	Tier3
10q25.2	rs4414150	10	114278740	112518981	8.95983e-28	rs12241008,rs11196172	-0.119582	0.0194774	1	0	0	0	0	0	0	0	0	1	0	0	0	0	0	0	1	Tier3
10q25.2	rs4554812	10	114278871	112519112	5.31882e-28	rs12241008,rs11196172	-0.346067	0.360143	1	0	0	0	0	0	0	0	0	1	0	0	2	0	0	0	3	Tier3
10q25.2	rs17129834	10	114280318	112520559	8.66046e-28	rs12241008,rs11196172	-0.134341	0.0196819	1	0	0	0	0	0	0	0	0	1	0	0	0	0	0	0	1	Tier3
10q25.2	rs12241008	10	114280702	112520943	1.18362e-27	rs12241008,rs11196172	0.00133029	0.0147493	1	0	0	0	0	0	0	0	0	1	0	0	0	0	0	0	1	Tier3
10q25.2	rs17129837	10	114283116	112523357	8.44339e-24	rs12241008,rs11196172	3.85463			0	0	0	0	0	0	0	0	0	0	0	0	0	0	1	1	Tier3
10q25.2	rs113979074	10	114285498	112525739	3.94703e-10	rs12241008,rs11196172	17.5244			0	0	0	0	0	0	0	0	0	0	0	0	0	0	0	0	Tier3
10q25.2	rs12240720	10	114286188	112526429	1.09016e-26	rs12241008,rs11196172	0.965608	0.0206603	1	0	0	0	0	0	0	0	0	1	0	0	0	0	0	0	1	Tier3
10q25.2	rs12246635	10	114288619	112528860	4.81735e-27	rs12241008,rs11196172	0.610926	0.188101	1	0	0	0	0	0	0	0	0	1	0	0	0	0	0	1	2	Tier3
10q25.2	rs11195986	10	114289017	112529258	4.93155e-27	rs12241008,rs11196172	0.621101			0	0	0	0	0	0	0	0	0	0	0	0	0	0	2	2	Tier3
10q25.2	rs17129851	10	114291787	112532028	1.18347e-26	rs12241008,rs11196172	1.00128			0	0	0	0	0	0	0	0	0	0	0	0	0	0	0	0	Tier3
10q25.2	rs4439449	10	114292303	112532544	3.04064e-27	rs12241008,rs11196172	0.411083	0.0750009	1	0	0	0	0	0	0	0	0	1	0	0	0	0	0	0	1	Tier3
10q25.2	rs12255141	10	114294892	112535133	1.81805e-27	rs12241008,rs11196172	0.187724			0	0	0	0	0	0	0	0	0	0	0	0	0	0	2	2	Tier3
10q25.2	rs73365049	10	114296308	112536549	2.20909e-27	rs12241008,rs11196172	0.272331	0.0137884	1	0	0	0	0	0	0	0	1	1	0	0	0	0	0	0	2	Tier3
10q25.2	rs58575880	10	114299884	112540125	6.56913e-27	rs12241008,rs11196172	0.745626			0	0	0	0	0	0	0	0	0	0	0	0	0	0	2	2	Tier3
10q25.2	rs56188434	10	114305761	112546002	9.84603e-27	rs12241008,rs11196172	0.921379			0	0	0	0	0	0	0	0	0	0	0	0	0	0	2	2	Tier3
10q25.2	rs80207046	10	114306441	112546682	5.51095e-25	rs12241008,rs11196172	2.66934			0	0	0	0	0	0	0	0	0	0	0	0	0	0	2	2	Tier3
10q25.2	rs74236144	10	114307546	112547787	2.22746e-25	rs12241008,rs11196172	2.27593			0	0	0	0	0	0	0	0	0	0	0	0	0	0	1	1	Tier3
10q25.2	rs2028783	10	114316652	112556893	5.19222e-21	rs12241008,rs11196172	6.64347			0	0	0	0	0	0	0	0	0	0	0	0	0	0	1	1	Tier3
10q25.2	rs12266418	10	114318004	112558245	7.64693e-21	rs12241008,rs11196172	6.81161			0	0	0	0	0	0	0	0	0	0	0	0	0	0	2	2	Tier3
10q25.2	rs17129862	10	114321528	112561769	2.12942e-21	rs12241008,rs11196172	6.25638			0	0	0	0	0	0	0	0	0	0	0	0	0	0	1	1	Tier3
10q25.2	rs7100296	10	114324035	112564276	2.41837e-21	rs12241008,rs11196172	6.31164			0	0	0	0	0	0	0	0	0	0	0	0	0	0	1	1	Tier3
10q25.2	rs12254971	10	114324710	112564951	3.48548e-21	rs12241008,rs11196172	6.47038			0	0	0	0	0	0	0	2	0	0	0	0	0	0	2	4	Tier2
10q25.2	rs12259387	10	114327211	112567452	2.29195e-21	rs12241008,rs11196172	6.28832			0	0	0	0	0	0	0	0	0	0	0	0	0	0	1	1	Tier3
10q25.2	rs11195996	10	114328887	112569128	6.3381e-20	rs12241008,rs11196172	7.73008			0	0	0	0	0	0	0	0	0	0	0	0	0	0	1	1	Tier3
10q25.2	rs12250914	10	114330160	112570401	4.39107e-20	rs12241008,rs11196172	7.57069			0	0	0	0	0	0	0	0	0	0	0	0	0	0	1	1	Tier3
10q25.2	rs11196170	10	114722621	112962862	2.71024e-18	rs12241008,rs11196172	9.36113			0	0	0	0	0	0	0	0	0	0	0	0	0	0	2	2	Tier3
10q25.2	rs2296784	10	114723559	112963800	7.48921e-20	rs12241008,rs11196172	7.80255	0.110295	2	0	0	0	0	0	0	0	0	1	0	0	0	0	1	2	3	Tier3
10q25.2	rs2296783	10	114723650	112963891	1.6087e-18	rs12241008,rs11196172	9.13459			0	0	1	2	0	0	0	0	0	0	0	0	0	1	2	6	Tier1
10q25.2	rs2296782	10	114723857	112964098	7.59742e-20	rs12241008,rs11196172	7.80878	0.0315613	2	0	0	2	0	0	0	0	2	1	0	0	0	0	1	2	7	Tier1
10q25.2	rs11196171	10	114724473	112964714	1.01097e-18	rs12241008,rs11196172	8.93286			0	0	0	0	0	0	0	0	0	0	0	0	0	1	2	3	Tier3
10q25.2	rs7068313	10	114725926	112966167	7.50077e-17	rs12241008,rs11196172	10.8032			0	0	0	0	0	0	0	0	0	0	0	0	0	0	2	2	Tier3
10q25.2	rs10885399	10	114726177	112966418	8.21082e-18	rs12241008,rs11196172	9.8425			0	0	0	0	0	0	0	0	0	0	0	0	0	0	2	2	Tier3
10q25.2	rs11196172	10	114726843	112967084	6.61935e-20	rs12241008,rs11196172	7.74893	0.0450349	2	0	0	0	0	0	0	0	0	1	0	0	0	0	0	2	3	Tier3
10q25.2	rs11196173	10	114727067	112967308	4.29072e-20	rs12241008,rs11196172	7.56065	0.762147	2	0	0	0	0	0	0	0	0	2	0	0	0	0	0	2	4	Tier2
10q25.2	rs61875109	10	114729563	112969804	5.60009e-18	rs12241008,rs11196172	9.67631	0.0191593	2	0	0	0	0	0	0	0	1	1	0	0	0	0	1	2	4	Tier2
10q25.2	rs12573128	10	114730797	112971038	1.91191e-18	rs12241008,rs11196172	9.20959			0	0	0	0	0	0	0	1	0	0	0	0	0	1	2	4	Tier2
10q25.2	rs61875110	10	114731483	112971724	3.529e-17	rs12241008,rs11196172	10.4758			0	0	0	0	0	0	0	0	0	0	0	0	0	1	2	3	Tier3
10q25.2	rs7897438	10	114732307	112972548	1.31974e-18	rs12241008,rs11196172	9.04861			0	0	0	0	1	0	0	0	0	0	0	0	0	1	2	4	Tier2
10p12.1	rs2250755	10	29289130	29000201	7.31683e-09	rs1775910,rs1773860	0.321498	0.143644	1	0	0	0	0	0	0	0	0	1	0	0	0	0	1	1	3	Tier3
10p12.1	rs1773860	10	29291556	29002627	3.49454e-09	rs1775910,rs1773860	0.000564589	0.295323	1	0	0	0	0	0	0	0	1	1	0	0	0	0	0	1	3	Tier3
10p12.1	rs1612122	10	29291898	29002969	4.24773e-09	rs1775910,rs1773860	0.0853315	0.240908	1	0	0	0	0	0	0	0	0	1	0	0	0	0	0	1	2	Tier3
10p12.1	rs2795099	10	29295313	29006384	2.98705e-08	rs1775910,rs1773860	0.932417	0.0558932	1	0	0	0	0	0	0	0	0	1	0	0	0	0	1	1	3	Tier3
10q11.23	rs10740013	10	52498377	50738617	1.10981e-08	rs10821905	3.32344			0	0	0	0	0	2	2	1	0	0	0	0	0	0	2	7	Tier1
10q11.23	rs9794357	10	52544875	50785115	4.22009e-08	rs10821905	3.90351			0	0	0	0	0	2	2	1	0	0	0	0	0	0	2	7	Tier1
10q11.23	rs10994720	10	52612101	50852341	7.28709e-09	rs10821905	3.14074			0	0	0	0	0	2	2	0	0	0	0	0	0	0	2	6	Tier1
10q11.23	rs12768968	10	52621752	50861992	2.13181e-09	rs10821905	2.60694			0	0	0	0	0	2	2	0	0	0	0	0	0	0	1	5	Tier2
10q11.23	rs10994856	10	52645248	50885488	5.92701e-12	rs10821905	0.051025			0	0	0	0	0	2	2	0	0	0	0	2	0	0	0	7	Tier1
10q11.23	rs10994860	10	52645424	50885664	8.32639e-12	rs10821905	0.198646			0	0	0	0	0	2	2	0	0	0	0	2	0	0	0	7	Tier1
10q11.23	rs10821905	10	52646093	50886333	5.26635e-12	rs10821905	-0.000300896			0	0	0	0	0	2	2	0	0	0	0	0	0	0	2	7	Tier1
10q11.23	rs10821907	10	52648454	50888694	6.30403e-12	rs10821905	0.0778077			0	0	0	0	0	2	2	2	0	0	0	0	0	0	1	8	Tier1
10q22.3	rs704017	10	80819132	79059375	1.96987e-38	rs704017,rs1782645	-2.866e-05	1	1	0	0	0	0	0	0	0	0	2	0	0	2	0	1	0	5	Tier2
10q22.3	rs1250567	10	81046265	79286508	5.95955e-09	rs704017,rs1782645	29.4807			0	0	0	0	0	0	0	0	0	0	0	0	0	0	2	3	Tier3
10q22.3	rs1782645	10	81048611	79288854	5.77032e-09	rs704017,rs1782645	29.4667			0	0	0	0	0	0	0	1	0	0	0	0	0	1	2	5	Tier2
10p14	rs10905415	10	8640217	8598254	1.57298e-15	rs12217641,rs11255841	42.6875			0	0	0	0	2	0	0	0	0	0	0	0	0	0	1	3	Tier3
10p14	rs10795662	10	8640541	8598578	1.98212e-15	rs12217641,rs11255841	42.7879			0	0	0	0	0	0	0	0	0	0	0	0	0	0	1	1	Tier3
10p14	rs11255766	10	8640946	8598983	9.29766e-16	rs12217641,rs11255841	42.4592			0	0	0	0	0	0	0	0	0	0	0	0	0	0	1	1	Tier3
10p14	rs7905767	10	8642215	8600252	7.4929e-16	rs12217641,rs11255841	42.3654			0	0	0	0	0	0	0	0	0	0	0	0	0	0	1	1	Tier3
10p14	rs2388749	10	8647336	8605373	3.66906e-16	rs12217641,rs11255841	42.0554			0	0	0	0	0	0	0	1	0	0	0	0	0	0	1	2	Tier3
10p14	rs1590540	10	8652685	8610722	2.62599e-16	rs12217641,rs11255841	41.9101			0	0	0	0	0	0	0	0	0	0	0	0	0	0	1	1	Tier3
10p14	rs11255785	10	8676366	8634403	1.32974e-19	rs12217641,rs11255841	38.6146			0	0	0	0	0	0	0	0	0	0	0	0	0	0	1	1	Tier3
10p14	rs7098207	10	8686095	8644132	2.78442e-15	rs12217641,rs11255841	42.9355			0	0	0	0	0	0	0	0	0	0	0	0	0	0	1	1	Tier3
10p14	rs10795666	10	8686904	8644941	8.81725e-16	rs12217641,rs11255841	42.4361			0	0	0	0	0	0	0	0	0	0	0	0	0	0	1	1	Tier3
10p14	rs827406	10	8689122	8647159	8.93012e-15	rs12217641,rs11255841	43.4417			0	0	0	0	0	0	0	0	0	0	0	0	0	0	1	1	Tier3
10p14	rs10905436	10	8689183	8647220	2.2787e-49	rs12217641,rs11255841	8.84848			0	0	0	0	0	0	0	0	0	0	0	0	0	0	1	1	Tier3
10p14	rs827394	10	8692584	8650621	9.64753e-16	rs12217641,rs11255841	42.4752			0	0	0	0	0	0	0	0	0	0	0	0	0	0	1	1	Tier3
10p14	rs827396	10	8693691	8651728	6.58064e-20	rs12217641,rs11255841	38.3091			0	0	0	0	0	0	0	0	0	0	0	0	0	0	1	1	Tier3
10p14	rs1325872	10	8694838	8652875	1.7462e-45	rs12217641,rs11255841	12.7329			0	0	0	0	0	0	0	0	0	0	0	0	0	0	1	1	Tier3
10p14	rs706771	10	8696446	8654483	1.12662e-45	rs12217641,rs11255841	12.5426			0	0	0	0	0	0	0	0	0	0	0	0	0	0	1	1	Tier3
10p14	rs844131	10	8696744	8654781	9.85642e-17	rs12217641,rs11255841	41.4845			0	0	0	0	0	0	0	0	0	0	0	0	0	0	1	1	Tier3
10p14	rs827401	10	8698830	8656867	1.12898e-46	rs12217641,rs11255841	11.5435			0	0	1	0	0	0	0	0	0	0	0	0	0	0	1	2	Tier3
10p14	rs827392	10	8700934	8658971	9.88221e-16	rs12217641,rs11255841	42.4857			0	0	0	0	0	0	0	0	0	0	0	0	0	0	1	1	Tier3
10p14	rs10795668	10	8701219	8659256	2.30289e-47	rs12217641,rs11255841	10.8531			0	0	0	0	0	0	0	0	0	0	0	0	0	0	1	1	Tier3
10p14	rs827385	10	8705799	8663836	5.23975e-47	rs12217641,rs11255841	11.2101			0	0	0	0	0	0	0	0	0	0	0	0	0	0	1	1	Tier3
10p14	rs827386	10	8705911	8663948	2.1303e-47	rs12217641,rs11255841	10.8192			0	0	0	0	0	0	0	0	0	0	0	0	0	0	1	1	Tier3
10p14	rs827387	10	8706182	8664219	2.58764e-16	rs12217641,rs11255841	41.9037			0	0	0	0	0	0	0	0	0	0	0	0	0	0	1	1	Tier3
10p14	rs827388	10	8706433	8664470	2.27826e-16	rs12217641,rs11255841	41.8484			0	0	0	0	0	0	0	0	0	0	0	0	0	0	1	1	Tier3
10p14	rs7097251	10	8708955	8666992	3.23029e-16	rs12217641,rs11255841	42			0	0	0	0	0	0	0	0	0	0	0	0	0	0	1	1	Tier3
10p14	rs2225014	10	8710715	8668752	6.63918e-54	rs12217641,rs11255841	4.31291			0	0	0	0	0	0	0	0	0	0	0	0	0	0	1	1	Tier3
10p14	rs4237399	10	8710918	8668955	1.629e-16	rs12217641,rs11255841	41.7027			0	0	0	0	0	0	0	0	0	0	0	0	0	0	1	1	Tier3
10p14	rs4749806	10	8711723	8669760	1.29437e-17	rs12217641,rs11255841	40.6029			0	0	0	0	0	0	0	0	0	0	0	0	0	0	2	2	Tier3
10p14	rs827382	10	8719269	8677306	2.24209e-18	rs12217641,rs11255841	39.8415			0	0	0	0	0	0	0	0	0	0	0	0	0	0	2	2	Tier3
10p14	rs7916911	10	8722944	8680981	6.65885e-20	rs12217641,rs11255841	38.3142			0	0	0	0	0	0	0	0	0	0	0	0	0	0	1	1	Tier3
10p14	rs7914600	10	8727291	8685328	9.90738e-16	rs12217641,rs11255841	42.4868			0	0	0	0	0	0	0	0	0	0	0	0	0	1	1	2	Tier3
10p14	rs7915979	10	8728499	8686536	7.642e-16	rs12217641,rs11255841	42.374			0	0	0	0	0	0	0	0	0	0	0	0	0	1	1	2	Tier3
10p14	rs7912704	10	8731175	8689212	2.59835e-43	rs12217641,rs11255841	14.9055			0	0	0	0	0	0	0	0	0	0	0	0	0	0	1	1	Tier3
10p14	rs7912831	10	8731255	8689292	1.30507e-42	rs12217641,rs11255841	15.6064			0	0	0	0	0	0	0	0	0	0	0	0	0	0	1	1	Tier3
10p14	rs11255835	10	8732887	8690924	1.52665e-48	rs12217641,rs11255841	9.67454			0	0	0	0	0	0	0	0	0	0	0	0	0	0	1	1	Tier3
10p14	rs1537603	10	8734295	8692332	1.69382e-43	rs12217641,rs11255841	14.7197			0	0	0	0	0	0	0	0	0	0	0	0	0	0	1	1	Tier3
10p14	rs7894531	10	8734761	8692798	5.32637e-58	rs12217641,rs11255841	0.217229	0.350878	1	0	0	0	0	0	0	0	0	1	0	0	0	0	0	1	2	Tier3
10p14	rs12358150	10	8735744	8693781	1.93748e-57	rs12217641,rs11255841	0.778035	0.0817873	1	0	0	0	0	0	0	0	0	1	0	0	0	0	0	1	2	Tier3
10p14	rs4749812	10	8737564	8695601	1.16767e-42	rs12217641,rs11255841	15.5581			0	0	0	0	0	0	0	0	0	0	0	0	0	0	1	1	Tier3
10p14	rs112695372	10	8738832	8696869	4.75056e-22	rs12217641,rs11255841	36.1675			0	0	0	0	0	0	0	0	0	0	0	0	0	0	1	1	Tier3
10p14	rs11255841	10	8739580	8697617	3.22621e-58	rs12217641,rs11255841	-0.000509889	0.512269	1	0	0	0	0	0	0	0	0	2	0	0	0	0	0	1	3	Tier3
10p14	rs10905451	10	8740737	8698774	3.62746e-57	rs12217641,rs11255841	1.0504	0.039191	1	0	0	0	0	0	0	0	0	1	0	0	0	0	0	1	1	Tier3
10p14	rs7083289	10	8741069	8699106	3.20801e-41	rs12217641,rs11255841	16.997			0	0	0	0	0	0	0	0	0	0	0	0	0	0	1	1	Tier3
10p14	rs35062044	10	8741986	8700023	1.14163e-52	rs12217641,rs11255841	5.54832			0	0	0	0	0	0	0	0	0	0	0	0	0	0	1	1	Tier3
10p14	rs35014754	10	8741995	8700032	1.03674e-52	rs12217641,rs11255841	5.50647			0	0	0	0	0	0	0	0	0	0	0	0	0	0	1	1	Tier3
10p14	rs12778523	10	8742253	8700290	2.10197e-54	rs12217641,rs11255841	3.81342			0	0	0	0	0	0	0	0	0	0	0	0	0	0	1	1	Tier3
10p14	rs4474353	10	8743313	8701350	9.42578e-57	rs12217641,rs11255841	1.46511			0	0	0	0	0	0	0	0	0	0	0	0	0	0	2	2	Tier3
10p14	rs10905453	10	8744021	8702058	6.64384e-16	rs12217641,rs11255841	42.3132			0	0	0	0	0	0	0	0	0	0	0	0	0	0	2	2	Tier3
10p14	rs11255866	10	8757444	8715481	2.03983e-17	rs12217641,rs11255841	40.8004			0	0	0	0	0	0	0	0	0	0	0	0	0	0	1	1	Tier3
10p14	rs10905455	10	8773143	8731180	5.15596e-19	rs12217641,rs11255841	39.2031			0	0	0	0	0	0	0	0	0	0	0	0	0	0	1	1	Tier3
11p15.4	rs10840346	11	10062999	10041452	3.09888e-07	rs4444073	1.27636			0	0	0	0	0	2	0	0	0	0	0	0	0	0	1	3	Tier3
11p15.4	rs2403265	11	10065246	10043699	1.32054e-07	rs4444073	0.905908			0	0	0	0	0	2	0	0	0	0	0	0	0	0	1	4	Tier2
11p15.4	rs2403264	11	10065453	10043906	1.37418e-07	rs4444073	0.9232			0	0	0	0	0	2	0	0	0	0	0	0	0	0	1	4	Tier2
11p15.4	rs12360854	11	10067027	10045480	1.76189e-07	rs4444073	1.03113			0	0	0	0	0	2	0	0	0	0	0	0	0	0	1	4	Tier2
11p15.4	rs7122422	11	10067262	10045715	1.11046e-08	rs4444073	-0.169341			0	0	0	0	0	2	0	0	0	0	0	0	0	0	1	4	Tier2
11p15.4	rs7126376	11	10067986	10046439	3.68587e-07	rs4444073	1.3517			0	0	0	0	0	2	0	0	0	0	0	0	0	0	1	4	Tier2
11p15.4	rs10770083	11	10068503	10046956	4.09003e-07	rs4444073	1.39688			0	0	0	0	0	2	0	0	0	0	0	0	0	0	1	4	Tier2
11p15.4	rs7121704	11	10072618	10051071	5.2302e-07	rs4444073	1.50367			0	0	0	0	0	2	0	0	0	0	0	0	0	0	1	4	Tier2
11p15.4	rs12288355	11	10072849	10051302	5.84367e-07	rs4444073	1.55184			0	0	0	0	0	2	0	0	0	0	0	0	0	0	1	4	Tier2
11p15.4	rs2403230	11	10075054	10053507	2.57754e-07	rs4444073	1.19636			0	0	0	0	0	2	0	0	0	0	0	0	0	0	1	4	Tier2
11p15.4	rs4284389	11	10075215	10053668	2.44732e-07	rs4444073	1.17385			0	0	0	0	0	2	0	0	0	0	0	0	0	0	1	4	Tier2
11p15.4	rs10840349	11	10076430	10054883	2.10247e-07	rs4444073	1.10789			0	0	0	0	0	2	0	0	0	0	0	0	0	0	1	4	Tier2
11p15.4	rs7128591	11	10077056	10055509	1.93299e-07	rs4444073	1.07139			0	0	0	0	0	2	0	0	0	0	0	0	0	1	1	5	Tier2
11p15.4	rs10770084	11	10078040	10056493	2.02372e-07	rs4444073	1.09131			0	0	0	0	0	2	0	0	0	0	0	0	0	1	1	5	Tier2
11p15.4	rs10840353	11	10079434	10057887	1.85262e-07	rs4444073	1.05294			0	0	0	0	0	2	0	0	0	0	0	0	0	0	1	4	Tier2
11p15.4	rs4350354	11	10082065	10060518	1.9137e-07	rs4444073	1.06703	0.00376809	1	1	1	0	0	2	2	0	0	1	0	0	0	0	0	1	6	Tier1
11p15.4	rs4316505	11	10082199	10060652	1.86347e-07	rs4444073	1.05548	0.00386349	1	0	0	0	0	0	2	0	0	1	0	0	0	0	0	1	4	Tier2
11p15.4	rs10840354	11	10083331	10061784	1.8282e-07	rs4444073	1.04718	0.00392707	1	0	0	0	0	0	2	0	0	1	0	0	0	0	0	1	4	Tier2
11p15.4	rs11600852	11	10083950	10062403	1.80271e-07	rs4444073	1.04108	0.00398076	1	0	0	0	0	0	2	0	0	1	0	0	0	0	0	1	4	Tier2
11p15.4	rs7106491	11	10084804	10063257	4.7664e-07	rs4444073	1.46335	0.00173462	1	0	0	0	0	0	2	0	0	1	0	0	0	0	0	1	4	Tier2
11p15.4	rs7110664	11	10085639	10064092	4.71017e-07	rs4444073	1.45819	0.00175278	1	0	0	0	0	0	2	0	0	1	0	0	0	0	0	1	4	Tier2
11p15.4	rs7950240	11	10086199	10064652	4.56683e-07	rs4444073	1.44477	0.00179771	1	0	0	0	0	0	2	0	0	1	0	0	0	0	0	1	4	Tier2
11p15.4	rs7939146	11	10092138	10070591	4.49435e-07	rs4444073	1.43782	0.00181606	1	0	0	0	0	0	2	0	1	1	0	0	0	0	0	1	5	Tier2
11p15.4	rs10840360	11	10093313	10071766	6.92882e-07	rs4444073	1.62582			0	0	0	0	0	2	0	0	0	0	0	0	0	0	1	4	Tier2
11p15.4	rs7932988	11	10094476	10072929	3.79404e-07	rs4444073	1.36426	0.00209494	1	0	0	0	0	0	2	0	0	1	0	0	0	0	0	1	4	Tier2
11p15.4	rs6483964	11	10095616	10074069	4.79537e-07	rs4444073	1.46598	0.00172061	1	0	0	0	0	0	2	0	0	1	0	0	0	0	0	1	4	Tier2
11p15.4	rs6483965	11	10095874	10074327	5.07762e-07	rs4444073	1.49082	0.00164178	1	0	0	0	0	0	2	0	1	1	0	0	0	0	0	1	5	Tier2
11p15.4	rs7119000	11	10096240	10074693	4.65576e-07	rs4444073	1.45315	0.00176376	1	0	0	0	0	0	2	0	1	1	0	0	0	0	0	1	5	Tier2
11p15.4	rs7104821	11	10096736	10075189	3.1504e-07	rs4444073	1.28352	0.00245144	1	0	0	0	0	0	2	0	2	1	0	0	0	0	2	1	8	Tier1
11p15.4	rs6483966	11	10097436	10075889	8.4189e-07	rs4444073	1.71041			0	0	0	0	0	2	0	2	0	0	0	0	0	2	1	7	Tier1
11p15.4	rs7948166	11	10098417	10076870	1.17753e-06	rs4444073	1.85613			0	0	0	0	0	2	0	2	0	0	0	2	2	0	1	9	Tier1
11p15.4	rs7106328	11	10098978	10077431	5.92389e-07	rs4444073	1.55776	0.00144957	1	0	0	0	0	0	2	0	2	1	0	0	0	2	0	1	8	Tier1
11p15.4	rs6483970	11	10101191	10079644	7.28902e-07	rs4444073	1.64783			0	0	0	0	0	2	0	2	0	0	0	0	0	0	1	5	Tier2
11p15.4	rs4366476	11	10101521	10079974	7.80742e-07	rs4444073	1.67766			0	0	0	0	0	2	0	1	0	0	0	0	0	0	1	4	Tier2
11p15.4	rs4509749	11	10101923	10080376	8.7887e-07	rs4444073	1.72908			0	0	0	0	0	2	0	1	0	0	0	0	0	0	1	4	Tier2
11p15.4	rs4466825	11	10103954	10082407	6.038e-07	rs4444073	1.56605	0.00142711	1	0	0	0	0	0	2	0	1	1	0	0	0	0	0	1	5	Tier2
11p15.4	rs7938891	11	10106208	10084661	4.0158e-07	rs4444073	1.38893	0.00199234	1	0	0	0	0	0	2	0	0	1	0	0	0	0	0	1	4	Tier2
11p15.4	rs11042617	11	10108484	10086937	5.64581e-07	rs4444073	1.53688	0.00150641	1	0	0	0	0	0	2	0	1	1	0	0	0	0	0	1	5	Tier2
11p15.4	rs10770087	11	10109727	10088180	6.91072e-07	rs4444073	1.62468			0	0	0	0	0	2	0	0	0	0	0	0	0	0	1	3	Tier3
11p15.4	rs11042620	11	10112249	10090702	4.68721e-07	rs4444073	1.45607	0.00175108	1	0	0	0	0	0	2	0	0	1	0	0	0	0	0	1	4	Tier2
11p15.4	rs10840363	11	10114120	10092573	4.5026e-07	rs4444073	1.43862	0.00181101	1	0	0	0	0	0	2	0	0	1	0	0	0	0	0	1	4	Tier2
11p15.4	rs11042621	11	10115298	10093751	5.46051e-07	rs4444073	1.52239	0.0015442	1	0	0	0	0	0	2	0	0	1	0	0	0	0	0	1	4	Tier2
11p15.4	rs10840365	11	10115857	10094310	6.60144e-07	rs4444073	1.60479			0	0	0	0	0	2	0	0	0	0	0	0	0	0	1	4	Tier2
11p15.4	rs11042622	11	10116651	10095104	4.71403e-07	rs4444073	1.45855	0.00174514	1	0	0	0	0	0	2	0	0	1	0	0	0	0	0	1	4	Tier2
11p15.4	rs11042625	11	10118278	10096731	8.85307e-07	rs4444073	1.73225			0	0	0	0	0	2	0	0	0	0	0	0	0	0	1	3	Tier3
11p15.4	rs7131203	11	10119896	10098349	6.23986e-07	rs4444073	1.58033	0.00139052	1	0	0	0	0	0	2	0	0	1	0	0	0	0	0	1	4	Tier2
11p15.4	rs10770090	11	10121891	10100344	1.07707e-06	rs4444073	1.8174			0	0	0	0	0	2	0	0	0	0	0	0	0	0	2	4	Tier2
11p15.4	rs10128601	11	10122777	10101230	3.31004e-07	rs4444073	1.30499	0.002355	1	0	0	0	0	0	2	0	1	1	0	0	0	0	0	1	5	Tier2
11p15.4	rs2403290	11	10125592	10104045	2.49481e-08	rs4444073	0.182194	0.0239054	1	0	0	0	0	0	2	0	0	1	0	0	0	0	0	1	4	Tier2
11p15.4	rs4635071	11	10125615	10104068	8.82687e-07	rs4444073	1.73096			0	0	0	0	0	2	0	2	0	0	0	0	0	0	1	5	Tier2
11p15.4	rs7125593	11	10134794	10113247	6.49869e-07	rs4444073	1.59798			0	0	0	0	0	2	0	0	0	0	0	0	0	0	1	4	Tier2
11p15.4	rs10840369	11	10136428	10114881	8.06926e-07	rs4444073	1.69199	0.00772488	1	0	0	0	0	0	2	0	0	1	0	0	0	0	0	2	5	Tier2
11p15.4	rs7111072	11	10137509	10115962	7.92926e-07	rs4444073	1.68439			0	0	0	0	0	2	0	0	0	0	0	0	0	0	1	3	Tier3
11p15.4	rs7110312	11	10143113	10121566	1.05241e-06	rs4444073	1.80734			0	0	0	0	0	2	0	0	0	0	0	0	0	0	1	3	Tier3
11p15.4	rs11042638	11	10146884	10125337	4.16087e-07	rs4444073	1.40434	0.00193124	1	0	0	0	0	0	2	0	0	1	0	0	0	0	0	1	4	Tier2
11p15.4	rs10734652	11	10150212	10128665	6.49279e-07	rs4444073	1.59759			0	0	0	0	0	2	0	0	0	0	0	0	0	0	1	4	Tier2
11q22.1	rs2155065	11	101616011	101745280	2.94868e-08	rs2155065	-0.000194372			0	0	0	0	0	2	0	1	0	0	0	0	0	0	2	5	Tier2
11p15.4	rs11042686	11	10264122	10242575	2.28455e-07	rs4444073	1.14396	0.00301434	1	0	0	0	0	0	2	0	0	1	0	0	0	0	0	1	4	Tier2
11p15.4	rs7952229	11	10265478	10243931	2.3846e-07	rs4444073	1.16257	0.00290518	1	0	0	0	0	0	2	0	0	1	0	0	0	0	0	1	4	Tier2
11p15.4	rs10743132	11	10266998	10245451	3.8783e-07	rs4444073	1.3738	0.00194771	1	0	0	0	0	0	2	0	0	1	0	0	0	0	0	1	3	Tier3
11p15.4	rs11042689	11	10267618	10246071	2.28337e-07	rs4444073	1.14373	0.00301723	1	0	0	0	0	0	2	0	0	1	0	0	0	0	0	1	4	Tier2
11p15.4	rs61889798	11	10267891	10246344	2.5283e-07	rs4444073	1.18798	0.00276521	1	0	0	0	0	0	2	0	0	1	0	0	0	0	0	1	4	Tier2
11p15.4	rs12418690	11	10268550	10247003	2.8399e-07	rs4444073	1.23846	0.00251166	1	0	0	0	0	0	2	0	0	1	0	0	0	0	0	1	3	Tier3
11p15.4	rs7933018	11	10270889	10249342	2.54221e-07	rs4444073	1.19037	0.0027534	1	0	0	0	0	0	2	0	0	1	0	0	0	0	0	1	4	Tier2
11p15.4	rs10840379	11	10278460	10256913	3.58731e-07	rs4444073	1.33993	0.00206198	1	0	0	0	0	0	2	0	0	1	0	0	0	0	0	1	3	Tier3
11p15.4	rs11607621	11	10282034	10260487	5.03597e-07	rs4444073	1.48724	0.00156948	1	0	0	0	0	0	2	0	0	1	0	0	0	0	0	1	3	Tier3
11p15.4	rs16907615	11	10284299	10262752	7.4848e-07	rs4444073	1.65934			0	0	0	0	0	2	0	0	0	0	0	0	0	0	1	3	Tier3
11p15.4	rs2957699	11	10286110	10264563	8.77556e-07	rs4444073	1.72843			0	0	0	0	0	2	0	0	0	0	0	0	0	0	1	3	Tier3
11p15.4	rs2957671	11	10292003	10270456	1.13162e-06	rs4444073	1.83886			0	0	0	0	0	2	0	0	0	0	0	0	0	0	1	3	Tier3
11p15.4	rs2957674	11	10300795	10279248	1.16709e-06	rs4444073	1.85226			0	0	0	0	0	2	0	0	0	0	0	0	0	0	1	3	Tier3
11p15.4	rs35598338	11	10301424	10279877	1.21159e-06	rs4444073	1.86851			0	0	0	0	0	2	0	0	0	0	0	0	0	0	1	3	Tier3
11p15.4	rs10840384	11	10307601	10286054	7.54443e-07	rs4444073	1.66278			0	0	0	0	0	2	0	0	0	0	0	0	0	0	1	3	Tier3
11p15.4	rs10840386	11	10308034	10286487	8.65779e-07	rs4444073	1.72256			0	0	0	0	0	2	0	0	0	0	0	0	0	0	1	3	Tier3
11p15.4	rs57153895	11	10322720	10301173	1.69021e-08	rs4444073	0.0130968	0.0351321	1	0	0	0	0	0	2	0	0	1	0	0	0	0	2	1	6	Tier1
11p15.4	rs4641466	11	10323026	10301479	8.77221e-07	rs4444073	1.72827			0	0	0	0	0	2	0	0	0	0	0	0	0	2	2	6	Tier1
11p15.4	rs4399321	11	10323478	10301931	6.89357e-07	rs4444073	1.6236			0	0	0	0	0	2	0	0	0	0	0	0	0	2	0	4	Tier2
11p15.4	rs7935242	11	10323828	10302281	1.78648e-08	rs4444073	0.0371543	0.110625	1	0	0	0	0	0	2	0	0	1	0	0	0	0	2	0	5	Tier2
11p15.4	rs7927874	11	10324191	10302644	2.78152e-08	rs4444073	0.229438	0.186341	1	0	0	0	0	0	2	0	0	1	0	0	2	0	2	0	7	Tier1
11p15.4	rs11042725	11	10325325	10303778	3.54777e-08	rs4444073	0.335112	0.148084	1	0	0	0	0	0	2	0	1	1	0	0	0	0	2	0	6	Tier1
11p15.4	rs4444073	11	10331664	10310117	1.6353e-08	rs4444073	-0.00124641	0.343792	1	0	0	0	0	0	2	0	2	1	0	0	0	0	0	2	7	Tier1
11p15.4	rs2060658	11	10333849	10312302	8.33078e-06	rs4444073	2.70584			0	0	0	0	0	2	0	0	0	0	0	0	0	0	1	3	Tier3
11q23.1	rs1568202	11	111116479	111245754	2.85055e-08	rs3087967	49.3794			0	0	0	0	0	2	2	0	0	0	0	0	0	0	2	6	Tier1
11q23.1	rs11213799	11	111117744	111247019	1.17877e-08	rs3087967	48.9959			0	0	0	0	0	2	2	0	0	0	0	0	0	0	2	6	Tier1
11q23.1	rs35759288	11	111117838	111247113	1.05796e-08	rs3087967	48.9489			0	0	0	0	0	2	2	0	0	0	0	0	0	0	2	6	Tier1
11q23.1	rs34060775	11	111117906	111247181	1.05595e-08	rs3087967	#N/A			0	0	0	0	0	2	2	0	0	0	0	0	0	0	2	6	Tier1
11q23.1	rs11213801	11	111119694	111248969	8.58729e-43	rs3087967	14.8583			0	0	0	0	0	2	2	1	0	0	0	0	0	0	2	7	Tier1
11q23.1	rs10891239	11	111120698	111249973	2.336e-43	rs3087967	14.2929			0	0	0	0	0	2	2	0	0	0	0	0	0	0	2	6	Tier1
11q23.1	rs7939167	11	111120807	111250082	2.63507e-09	rs3087967	48.3452			0	0	0	0	0	2	2	0	0	0	0	0	0	0	2	6	Tier1
11q23.1	rs11213813	11	111139327	111268602	2.93918e-45	rs3087967	12.3927			0	0	0	0	0	2	2	0	0	0	0	0	0	0	2	6	Tier1
11q23.1	rs4628711	11	111139664	111268939	9.9036e-12	rs3087967	45.9202			0	0	0	0	0	2	2	0	0	0	0	0	0	0	2	6	Tier1
11q23.1	rs4309189	11	111141676	111270951	5.9602e-12	rs3087967	45.6997			0	0	0	0	0	2	2	0	0	0	0	0	0	1	2	7	Tier1
11q23.1	rs7478722	11	111141921	111271196	6.05527e-12	rs3087967	45.7066			0	0	0	0	0	2	2	0	0	0	0	0	0	0	2	6	Tier1
11q23.1	rs1962445	11	111142117	111271392	5.66316e-12	rs3087967	45.6775			0	0	0	0	0	2	2	0	0	0	0	0	0	0	2	6	Tier1
11q23.1	rs10891241	11	111143508	111272783	2.64919e-52	rs3087967	5.34757			0	0	0	0	0	2	2	2	0	0	0	0	0	0	2	8	Tier1
11q23.1	rs10789819	11	111144756	111274031	4.45361e-12	rs3087967	45.5732			0	0	0	0	0	2	2	2	0	0	0	0	0	0	2	8	Tier1
11q23.1	rs10789820	11	111144817	111274092	4.33779e-12	rs3087967	45.5617			0	0	0	0	0	2	2	1	0	0	0	0	0	0	2	7	Tier1
11q23.1	rs6589216	11	111145800	111275075	5.52978e-12	rs3087967	45.6672			0	0	0	0	0	2	2	1	0	0	0	0	0	0	2	7	Tier1
11q23.1	rs6589217	11	111145810	111275085	5.26975e-12	rs3087967	45.6462			0	0	0	0	0	2	2	1	0	0	0	0	0	0	2	7	Tier1
11q23.1	rs4936377	11	111146488	111275763	1.49009e-11	rs3087967	46.0977			0	0	0	0	0	2	2	0	0	0	0	0	0	0	2	6	Tier1
11q23.1	rs73556233	11	111147593	111276868	2.12086e-11	rs3087967	46.251			0	0	0	0	0	2	2	0	0	0	0	0	0	0	2	6	Tier1
11q23.1	rs4938382	11	111148407	111277682	3.21577e-11	rs3087967	46.4317			0	0	0	0	0	2	2	0	0	0	0	0	0	0	2	6	Tier1
11q23.1	rs7108060	11	111148548	111277823	2.94135e-11	rs3087967	46.393			0	0	0	0	0	2	2	0	0	0	0	0	0	0	2	6	Tier1
11q23.1	rs12421268	11	111148754	111278029	3.12886e-11	rs3087967	46.4198			0	0	0	0	0	2	2	2	0	0	0	0	0	2	2	10	Tier1
11q23.1	rs7934982	11	111149632	111278907	8.09457e-11	rs3087967	46.8326			0	0	0	0	0	2	2	1	0	0	0	0	0	2	2	9	Tier1
11q23.1	rs7938779	11	111150584	111279859	4.31538e-11	rs3087967	46.5595			0	0	0	0	0	2	2	2	0	0	0	0	0	2	2	10	Tier1
11q23.1	rs7925917	11	111150908	111280183	4.68711e-11	rs3087967	46.5954			0	0	0	0	0	2	2	2	0	0	0	0	0	0	2	8	Tier1
11q23.1	rs10891242	11	111151098	111280373	4.43878e-11	rs3087967	46.5717			0	0	0	0	0	2	2	1	0	0	0	0	0	0	2	7	Tier1
11q23.1	rs7121198	11	111151587	111280862	4.52165e-11	rs3087967	46.5797			0	0	0	0	0	2	2	2	0	0	0	0	0	0	2	8	Tier1
11q23.1	rs7121338	11	111151747	111281022	4.54855e-11	rs3087967	46.5823			0	0	0	0	0	2	2	2	0	0	0	0	0	2	2	10	Tier1
11q23.1	rs7121501	11	111151882	111281157	5.61156e-11	rs3087967	46.6735			0	0	0	0	0	2	2	1	0	0	0	0	0	2	2	9	Tier1
11q23.1	rs7121531	11	111151978	111281253	5.43296e-11	rs3087967	46.6595			0	0	0	0	0	2	2	2	0	0	0	0	0	2	2	10	Tier1
11q23.1	rs4936382	11	111153262	111282537	2.9174e-11	rs3087967	46.3894			0	0	0	0	0	2	2	2	0	0	0	0	0	2	2	10	Tier1
11q23.1	rs4245170	11	111153383	111282658	2.28322e-11	rs3087967	46.283			0	0	0	0	0	2	2	2	0	0	0	0	0	2	2	10	Tier1
11q23.1	rs7130173	11	111154072	111283347	1.73311e-57	rs3087967	0.163279	0.355322	1	0	0	0	0	0	2	2	2	1	0	0	2	2	2	2	15	Tier1
11q23.1	rs10891243	11	111154350	111283625	1.03723e-11	rs3087967	45.9403			0	0	0	0	0	2	2	2	0	0	0	2	2	2	0	12	Tier1
11q23.1	rs4938398	11	111154657	111283932	8.66862e-12	rs3087967	45.8624			0	0	0	0	0	2	2	2	0	0	0	0	0	2	0	8	Tier1
11q23.1	rs7930251	11	111155302	111284577	2.06802e-11	rs3087967	46.24			0	0	0	0	0	2	2	2	0	0	0	0	0	2	0	8	Tier1
11q23.1	rs3087967	11	111156836	111286111	1.18893e-57	rs3087967	-0.000390676	0.604932	1	0	0	0	0	0	2	2	1	2	0	0	2	0	2	0	9	Tier1
11q23.1	rs4938407	11	111158610	111287885	1.37755e-11	rs3087967	46.0636			0	0	0	0	0	2	2	2	0	0	0	0	0	0	1	9	Tier1
11q23.1	rs11213820	11	111160491	111289766	7.01347e-57	rs3087967	0.770386			0	0	0	0	0	2	2	2	0	0	0	0	0	0	1	7	Tier1
11q23.1	rs4477469	11	111160753	111290028	1.2838e-56	rs3087967	1.03295			0	0	0	1	0	2	2	0	0	0	0	0	0	1	1	7	Tier1
11q23.1	rs4533073	11	111161141	111290416	3.00141e-11	rs3087967	46.4018			0	0	0	0	0	2	2	0	0	0	0	0	0	1	1	8	Tier1
11q23.1	rs7942622	11	111162056	111291331	1.87932e-11	rs3087967	46.1985			0	0	0	0	0	2	2	0	0	0	0	0	0	0	1	5	Tier2
11q23.1	rs10789822	11	111162691	111291966	4.57623e-57	rs3087967	0.584961			0	0	0	0	0	2	2	0	0	0	0	0	0	0	1	6	Tier1
11q23.1	rs7103178	11	111165009	111294284	1.36076e-56	rs3087967	1.05823			0	0	0	0	0	2	2	0	0	0	0	0	0	2	1	8	Tier1
11q23.1	rs12296076	11	111166504	111295779	4.49007e-53	rs3087967	4.57671			0	0	0	0	0	2	2	0	0	0	0	0	0	2	2	8	Tier1
11q23.1	rs6589218	11	111167557	111296832	7.11991e-53	rs3087967	4.77693			0	0	0	0	0	2	2	1	0	0	0	0	0	2	1	8	Tier1
11q23.1	rs7944895	11	111167776	111297051	3.26302e-53	rs3087967	4.43807			0	0	0	0	0	2	2	0	0	0	0	0	0	2	1	7	Tier1
11q23.1	rs11213823	11	111169990	111299265	6.84262e-53	rs3087967	4.75968			0	0	0	0	0	2	2	1	0	0	0	2	2	0	0	9	Tier1
11q23.1	rs10891246	11	111170540	111299815	3.08346e-56	rs3087967	1.41349			0	0	0	0	0	2	2	0	0	0	0	2	0	0	0	6	Tier1
11q23.1	rs7105857	11	111170744	111300019	2.08966e-52	rs3087967	5.24453			1	0	2	0	0	2	2	0	0	0	0	0	0	0	0	6	Tier1
11q23.1	rs7122375	11	111171071	111300346	1.02578e-55	rs3087967	1.93551			0	0	0	0	0	2	2	0	0	0	0	0	0	0	2	7	Tier1
11q23.1	rs3802840	11	111171646	111300921	2.53438e-55	rs3087967	2.32832			0	0	0	0	0	2	2	0	0	0	0	0	0	0	0	4	Tier2
11q23.1	rs3802841	11	111171672	111300947	2.22911e-55	rs3087967	2.27258			0	0	0	0	0	2	2	1	0	0	0	0	0	0	0	6	Tier1
11q23.1	rs3802842	11	111171709	111300984	1.66286e-55	rs3087967	2.14531			0	0	0	0	0	2	2	1	0	0	0	0	0	0	0	6	Tier1
11q23.1	rs4608113	11	111172179	111301454	8.39308e-56	rs3087967	1.84837			0	0	0	0	1	2	2	0	0	0	0	0	0	0	2	8	Tier1
11q23.1	rs4520624	11	111172210	111301485	1.54027e-55	rs3087967	2.11205			0	0	0	0	0	2	2	0	0	0	0	0	0	0	2	7	Tier1
11q23.1	rs35045238	11	111172236	111301511	2.04298e-21	rs3087967	36.2347			0	0	0	0	0	2	2	0	0	0	0	0	0	0	2	6	Tier1
11q23.1	rs10789823	11	111172403	111301678	7.26971e-55	rs3087967	2.78597			0	0	0	0	0	2	2	0	0	0	0	0	0	0	2	6	Tier1
11q23.1	rs6589219	11	111172911	111302186	5.72681e-51	rs3087967	6.68237			0	0	0	0	0	2	2	0	0	0	0	0	0	0	2	6	Tier1
11q23.1	rs6589220	11	111173290	111302565	3.01941e-51	rs3087967	6.40438			0	0	0	0	0	2	2	0	0	0	0	0	0	0	2	6	Tier1
11q23.1	rs3087587	11	111179054	111308329	2.71758e-12	rs3087967	45.3586			0	0	0	0	0	2	2	0	0	0	0	2	0	0	0	6	Tier1
11q23.1	rs1046872	11	111179390	111308665	2.42906e-09	rs3087967	48.3099			0	0	0	0	0	2	2	1	0	0	0	0	0	0	2	7	Tier1
11q23.1	rs7930041	11	111179673	111308948	2.46138e-12	rs3087967	45.3156			0	0	0	0	0	2	2	0	0	0	0	0	0	0	2	6	Tier1
11q23.1	rs2002560	11	111180170	111309445	1.18829e-12	rs3087967	44.9994			0	0	0	0	0	2	2	0	0	0	0	0	0	1	2	7	Tier1
11q23.1	rs7947952	11	111181120	111310395	2.28246e-12	rs3087967	45.2829			1	0	0	2	0	2	2	0	0	0	0	2	0	0	0	8	Tier1
11q23.1	rs7948150	11	111181133	111310408	1.25799e-12	rs3087967	45.0241			0	0	0	0	0	2	2	0	0	0	0	2	0	0	0	6	Tier1
11q23.1	rs11213826	11	111181730	111311005	4.04039e-09	rs3087967	48.5309			0	0	0	0	0	2	2	0	0	0	0	0	0	1	0	5	Tier2
11q23.1	rs7104509	11	111196680	111325955	1.43714e-13	rs3087967	44.082			0	0	0	0	0	2	2	0	0	0	0	0	0	0	1	5	Tier2
11q23.1	rs4938496	11	111230529	111359804	7.00088e-11	rs3087967	46.7696			0	0	0	0	1	2	2	1	0	0	0	0	0	0	0	6	Tier1
11q23.1	rs1815949	11	111232259	111361534	2.38754e-16	rs3087967	41.3024			0	0	0	0	0	2	2	0	0	0	0	0	0	1	2	7	Tier1
11q23.1	rs7127806	11	111256668	111385943	3.51125e-13	rs3087967	44.4699			0	0	0	0	0	2	2	0	0	0	0	0	0	0	1	5	Tier2
11q23.1	rs11603094	11	111307696	111436971	1.36348e-09	rs3087967	48.0591			0	0	0	0	0	2	2	0	0	0	0	2	2	1	2	11	Tier1
11q23.3	rs497916	11	118758089	118887380	3.36705e-08	rs497916	-0.000380335			0	0	0	0	0	0	0	0	0	0	0	0	0	0	2	2	Tier3
11q23.3	rs55938967	11	118792327	118921618	4.07214e-08	rs497916	0.0821928			0	0	0	0	0	0	0	0	0	0	0	0	0	2	0	3	Tier3
11q12.2	rs174528	11	61543499	61776027	2.22942e-19	rs174537	2.00184			0	0	0	0	0	2	0	0	0	0	0	0	2	2	2	8	Tier1
11q12.2	rs174529	11	61543961	61776489	9.40947e-20	rs174537	1.62721			0	0	0	0	0	2	0	1	0	0	0	2	2	2	2	11	Tier1
11q12.2	rs174530	11	61546592	61779120	1.5688e-19	rs174537	1.84921			1	0	0	2	0	2	0	0	0	0	0	0	0	2	2	8	Tier1
11q12.2	rs108499	11	61547237	61779765	2.96199e-18	rs174537	3.12523			0	0	1	0	0	2	0	0	0	0	0	0	0	2	2	7	Tier1
11q12.2	rs174533	11	61549025	61781553	2.58118e-21	rs174537	0.0654653			0	0	0	0	0	2	0	0	0	0	0	0	0	2	2	6	Tier1
11q12.2	rs174534	11	61549458	61781986	1.32325e-17	rs174537	3.77529			0	0	0	0	0	2	0	0	0	0	0	0	0	2	2	6	Tier1
11q12.2	rs174535	11	61551356	61783884	4.48205e-21	rs174537	0.305124			0	0	0	0	0	2	0	0	0	0	0	0	0	2	2	6	Tier1
11q12.2	rs174536	11	61551927	61784455	3.08107e-21	rs174537	0.142349			0	0	0	0	0	2	0	0	0	0	0	0	0	2	2	6	Tier1
11q12.2	rs174537	11	61552680	61785208	2.22037e-21	rs174537	7.23764e-05			0	0	0	0	0	2	0	0	0	0	0	0	0	2	2	6	Tier1
11q12.2	rs102275	11	61557803	61790331	2.59012e-21	rs174537	0.0669669			0	0	0	0	0	2	0	1	0	0	0	0	0	0	2	5	Tier2
11q12.2	rs102274	11	61557826	61790354	1.85963e-21	rs174537	-0.0769264			0	0	0	0	0	2	0	1	0	0	0	0	0	0	2	5	Tier2
11q12.2	rs174538	11	61560081	61792609	3.81569e-19	rs174537	2.23522			0	0	0	0	0	2	0	2	0	0	0	2	0	2	0	10	Tier1
11q12.2	rs4246215	11	61564299	61796827	5.13692e-20	rs174537	1.36435			0	0	0	0	0	2	0	2	0	0	0	0	2	0	2	8	Tier1
11q12.2	rs174541	11	61565908	61798436	2.9573e-20	rs174537	1.12454			0	0	0	0	0	2	0	1	0	0	0	0	0	2	2	7	Tier1
11q12.2	rs174544	11	61567753	61800281	3.33669e-18	rs174537	3.17696			0	0	0	0	0	2	0	1	0	0	0	0	0	1	2	6	Tier1
11q12.2	rs174545	11	61569306	61801834	1.89161e-21	rs174537	-0.0695214			0	0	0	0	1	2	0	0	0	0	0	0	0	2	2	7	Tier1
11q12.2	rs174546	11	61569830	61802358	1.85602e-21	rs174537	-0.0777703			0	0	0	0	0	2	0	0	0	0	0	0	0	2	2	6	Tier1
11q12.2	rs174547	11	61570783	61803311	2.18577e-21	rs174537	-0.00674851			0	0	0	0	0	2	0	1	0	0	0	0	0	2	2	7	Tier1
11q12.2	rs174548	11	61571348	61803876	2.21167e-18	rs174537	2.99837			0	0	0	0	0	2	0	0	0	0	0	0	0	2	2	6	Tier1
11q12.2	rs174549	11	61571382	61803910	1.81005e-18	rs174537	2.91134			0	0	0	0	0	2	0	0	0	0	0	0	0	2	2	6	Tier1
11q12.2	rs174550	11	61571478	61804006	1.9759e-21	rs174537	-0.050588			0	0	0	0	0	2	0	0	0	0	0	0	0	2	2	6	Tier1
11q12.2	rs174553	11	61575158	61807686	2.09601e-21	rs174537	-0.0249596			0	0	0	0	0	2	0	1	0	0	0	0	0	0	2	5	Tier2
11q12.2	rs174554	11	61579463	61811991	3.66726e-21	rs174537	0.217989			0	0	0	0	0	2	0	0	0	0	0	0	0	2	2	6	Tier1
11q12.2	rs174555	11	61579760	61812288	2.29346e-18	rs174537	3.01414			0	0	0	0	0	2	0	0	0	0	0	0	0	0	2	4	Tier2
11q12.2	rs174556	11	61580635	61813163	4.74263e-18	rs174537	3.32967			0	0	0	0	0	2	0	0	0	0	0	0	0	2	2	6	Tier1
11q12.2	rs174559	11	61581656	61814184	2.527e-16	rs174537	5.05625			0	0	0	0	0	2	0	1	0	0	0	0	0	2	2	7	Tier1
11q12.2	rs174560	11	61581764	61814292	3.24752e-18	rs174537	3.1652			0	0	0	0	0	2	0	1	0	0	0	0	0	2	2	7	Tier1
11q12.2	rs174561	11	61582708	61815236	2.54057e-18	rs174537	3.05858			0	0	0	0	0	2	0	1	0	1	2	2	0	2	0	10	Tier1
11q12.2	rs174562	11	61585144	61817672	2.61014e-21	rs174537	0.0703108			0	0	0	1	0	2	0	1	0	0	0	0	0	0	1	5	Tier2
11q12.2	rs174564	11	61588305	61820833	2.16426e-21	rs174537	-0.0110435			0	0	0	0	0	2	0	0	0	0	0	0	0	1	2	5	Tier2
11q12.2	rs28456	11	61589481	61822009	1.58542e-18	rs174537	2.85379			1	0	2	0	0	2	0	0	0	0	0	0	0	1	2	7	Tier1
11q12.2	rs174565	11	61591636	61824164	2.39041e-21	rs174537	0.0321194			0	0	0	0	0	2	0	0	0	0	0	0	0	1	2	6	Tier1
11q12.2	rs174566	11	61592362	61824890	5.11634e-21	rs174537	0.362606			0	0	0	0	0	2	0	0	0	0	0	0	0	1	2	5	Tier2
11q12.2	rs174567	11	61593005	61825533	3.26136e-21	rs174537	0.167046			0	0	0	0	0	2	0	0	0	0	0	0	0	2	2	6	Tier1
11q12.2	rs174568	11	61593816	61826344	8.22707e-21	rs174537	0.568892			0	0	0	0	0	2	0	0	0	0	0	0	0	1	2	5	Tier2
11q12.2	rs99780	11	61596633	61829161	6.22601e-21	rs174537	0.447857			0	0	0	0	0	2	0	0	0	0	0	0	0	0	1	3	Tier3
11q12.2	rs174570	11	61597212	61829740	1.13378e-21	rs174537	-0.291824			0	0	0	0	0	2	0	0	0	0	0	0	0	0	2	6	Tier1
11q12.2	rs1535	11	61597972	61830500	3.49204e-21	rs174537	0.196726			0	0	0	0	0	2	0	0	0	0	0	0	0	1	2	5	Tier2
11q12.2	rs174572	11	61598288	61830816	4.67197e-08	rs174537	13.3231			0	0	0	0	0	2	0	0	0	0	0	0	0	1	2	5	Tier2
11q12.2	rs174573	11	61600327	61832855	4.22253e-08	rs174537	13.2792			0	0	0	0	0	2	0	0	0	0	0	0	0	1	2	5	Tier2
11q12.2	rs174574	11	61600342	61832870	7.94032e-21	rs174537	0.553485			0	0	0	0	0	2	0	0	0	0	0	0	0	1	2	5	Tier2
11q12.2	rs174575	11	61602003	61834531	4.11361e-08	rs174537	13.2679			0	0	0	0	0	2	0	0	0	0	0	0	0	0	2	4	Tier2
11q12.2	rs174576	11	61603510	61836038	2.75867e-21	rs174537	0.0943468			0	0	0	0	0	2	0	0	0	0	0	0	0	2	2	6	Tier1
11q12.2	rs174577	11	61604814	61837342	5.52773e-21	rs174537	0.396194			0	0	0	0	0	2	0	0	0	0	0	0	0	1	2	5	Tier2
11q12.2	rs174578	11	61605499	61838027	4.63308e-21	rs174537	0.319517			0	0	0	0	0	2	0	0	0	0	0	0	0	0	2	4	Tier2
11q12.2	rs174580	11	61606642	61839170	3.17667e-21	rs174537	0.155619			0	0	0	0	0	2	0	0	0	0	0	0	0	2	2	6	Tier1
11q12.2	rs174581	11	61606683	61839211	2.61827e-21	rs174537	0.0716615			0	0	0	0	0	2	0	2	0	0	0	0	0	2	2	8	Tier1
11q12.2	rs174583	11	61609750	61842278	1.83467e-21	rs174537	-0.082795			0	0	0	0	0	2	0	0	0	0	0	0	0	0	2	4	Tier2
11q12.2	rs174584	11	61610750	61843278	1.74826e-21	rs174537	-0.103747			0	0	0	0	0	2	0	0	0	0	0	0	0	1	2	5	Tier2
11q12.2	rs174592	11	61618608	61851136	1.6878e-17	rs174537	3.88097			0	0	0	0	0	2	0	1	0	0	0	0	0	0	2	5	Tier2
11q12.2	rs174594	11	61619829	61852357	9.77423e-18	rs174537	3.64373			0	0	0	0	0	2	0	0	0	0	0	0	0	2	2	6	Tier1
11q12.2	rs174598	11	61621194	61853722	1.87427e-15	rs174537	5.92648			0	0	0	0	0	2	0	0	0	0	0	0	0	2	2	6	Tier1
11q12.2	rs174599	11	61621556	61854084	8.18417e-17	rs174537	4.56662			0	0	0	0	0	2	0	0	0	0	0	0	0	2	2	6	Tier1
11q12.2	rs174601	11	61623140	61855668	1.51573e-16	rs174537	4.83427			0	0	0	0	0	2	0	0	0	0	0	0	0	2	2	6	Tier1
11q12.2	rs97384	11	61624181	61856709	1.70418e-15	rs174537	5.88516			0	0	0	0	0	2	0	0	0	0	0	0	0	2	2	6	Tier1
11q13.3	rs9630218	11	69910840	70064734	1.11835e-10	rs10751097	1.71816			0	0	0	0	0	0	2	0	0	0	0	0	0	0	0	2	Tier3
11q13.3	rs9630219	11	69910890	70064784	1.57703e-10	rs10751097	1.86743			0	0	0	0	0	0	2	0	0	0	0	0	0	0	0	2	Tier3
11q13.3	rs2515281	11	69921622	70075516	1.35841e-11	rs10751097	0.802617			0	0	0	0	0	0	2	0	0	0	0	0	0	2	1	5	Tier2
11q13.3	rs11233117	11	69924352	70078246	4.61678e-09	rs10751097	3.33393			0	0	0	0	0	0	2	2	0	0	0	0	0	2	0	6	Tier1
11q13.3	rs2509124	11	69926264	70080158	3.33346e-12	rs10751097	0.192481	0.442875	1	0	0	0	0	0	0	2	2	1	0	1	0	0	1	0	7	Tier1
11q13.3	rs744205	11	69929677	70083571	3.91974e-09	rs10751097	3.26284			0	0	0	0	0	0	2	1	0	0	0	0	2	2	1	8	Tier1
11q13.3	rs2509131	11	69933385	70087279	3.69235e-12	rs10751097	0.236889	0.0459735	1	0	0	0	0	0	0	2	0	1	0	0	0	0	1	2	6	Tier1
11q13.3	rs7939552	11	69934856	70088750	3.41635e-12	rs10751097	0.203149	0.04946	1	0	0	0	0	0	0	2	0	1	0	0	0	0	1	2	6	Tier1
11q13.3	rs11233665	11	69935555	70089449	4.23526e-12	rs10751097	0.296466	0.040256	1	0	0	0	0	1	0	2	0	1	0	0	0	0	0	2	6	Tier1
11q13.3	rs11233666	11	69935558	70089452	3.81758e-12	rs10751097	0.251374	0.0445247	1	0	0	0	0	0	0	2	0	1	0	0	0	0	0	2	5	Tier2
11q13.3	rs10751096	11	69936018	70089912	4.79311e-12	rs10751097	0.350204	0.0357172	1	0	0	0	0	0	0	2	1	1	0	0	0	0	0	2	6	Tier1
11q13.3	rs10898153	11	69937840	70091734	3.00469e-12	rs10751097	0.147386	0.0593937	1	0	0	0	2	0	0	2	0	1	0	0	0	0	1	2	8	Tier1
11q13.3	rs10751097	11	69938433	70092327	2.1383e-12	rs10751097	-0.000345137	0.082376	1	0	0	0	0	0	0	2	0	1	0	0	0	0	1	2	6	Tier1
11q13.3	rs7927478	11	69938920	70092814	3.67735e-12	rs10751097	0.235121	0.0473853	1	0	0	0	0	0	0	2	0	1	0	0	0	0	1	2	6	Tier1
11q13.3	rs7941652	11	69939163	70093057	3.17393e-10	rs10751097	2.17118			0	0	0	0	0	0	2	0	0	0	0	0	0	1	2	5	Tier2
11q13.3	rs10792699	11	69939474	70093368	7.51922e-11	rs10751097	1.54576			0	0	0	0	0	0	2	0	0	0	0	0	0	1	2	5	Tier2
11q13.3	rs2509155	11	69939993	70093887	6.20949e-11	rs10751097	1.46264			0	0	0	0	0	0	2	0	0	0	0	0	0	1	2	5	Tier2
11q13.3	rs2509154	11	69940234	70094128	9.20672e-11	rs10751097	1.63369			0	0	0	0	0	0	2	0	0	0	0	0	0	0	2	4	Tier2
11q13.3	rs873860	11	69941786	70095680	1.48812e-10	rs10751097	1.84222			0	0	0	0	0	0	2	0	0	0	0	0	0	1	2	5	Tier2
11q13.3	rs2002315	11	69941836	70095730	3.19025e-12	rs10751097	0.173411	0.0553976	1	0	0	2	0	0	0	2	0	1	0	0	0	0	1	2	8	Tier1
11q13.3	rs2155455	11	69942216	70096110	1.48655e-10	rs10751097	1.84177			0	0	0	1	0	0	2	0	0	0	0	0	0	1	2	6	Tier1
11q13.3	rs2155453	11	69942324	70096218	2.60023e-12	rs10751097	0.084598	0.0675933	1	0	0	0	0	0	0	2	0	1	0	0	0	0	1	2	6	Tier1
11q13.3	rs2509151	11	69943355	70097249	2.17487e-10	rs10751097	2.00702			0	0	2	0	0	0	2	0	0	0	0	0	0	1	2	7	Tier1
11q13.4	rs55885482	11	74193649	74482604	7.31428e-11	rs11236187,rs7946853,rs117042741	21.0032			0	0	0	0	0	2	2	0	0	0	0	0	0	0	1	5	Tier2
11q13.4	rs56291869	11	74194007	74482962	5.59314e-11	rs11236187,rs7946853,rs117042741	20.8867			0	0	0	0	0	2	2	0	0	0	0	0	0	0	1	5	Tier2
11q13.4	rs11600217	11	74196480	74485435	5.48554e-11	rs11236187,rs7946853,rs117042741	20.8783			0	0	0	0	0	2	2	0	0	0	0	0	0	0	1	5	Tier2
11q13.4	rs11600228	11	74196583	74485538	4.8392e-11	rs11236187,rs7946853,rs117042741	20.8238			0	0	0	0	0	2	2	2	0	0	0	0	0	0	1	7	Tier1
11q13.4	rs11602790	11	74201183	74490138	1.05351e-10	rs11236187,rs7946853,rs117042741	21.1617			0	0	0	0	0	2	2	0	0	0	0	0	0	2	1	7	Tier1
11q13.4	rs35905518	11	74220395	74509350	1.48929e-14	rs11236187,rs7946853,rs117042741	17.312			0	0	0	0	0	2	2	0	0	0	0	0	0	1	2	7	Tier1
11q13.4	rs66936010	11	74221038	74509993	6.46399e-12	rs11236187,rs7946853,rs117042741	19.9496			0	0	0	0	0	2	2	0	0	0	0	0	0	1	2	7	Tier1
11q13.4	rs12807400	11	74224262	74513217	2.77811e-13	rs11236187,rs7946853,rs117042741	18.5828			0	0	0	0	0	2	2	0	0	0	0	0	0	0	2	6	Tier1
11q13.4	rs67281869	11	74225228	74514183	2.42192e-13	rs11236187,rs7946853,rs117042741	18.5232			0	0	0	0	0	2	2	0	0	0	0	0	0	0	2	6	Tier1
11q13.4	rs67685119	11	74225372	74514327	5.57112e-12	rs11236187,rs7946853,rs117042741	19.885			0	0	0	0	0	2	2	0	0	0	0	0	0	0	2	6	Tier1
11q13.4	rs35085968	11	74226991	74515946	2.83832e-13	rs11236187,rs7946853,rs117042741	18.5921			0	0	0	0	0	2	2	0	0	0	0	0	0	0	2	6	Tier1
11q13.4	rs12786591	11	74228191	74517146	2.96251e-13	rs11236187,rs7946853,rs117042741	18.6107			0	0	0	0	0	2	2	0	0	0	0	0	0	0	2	6	Tier1
11q13.4	rs34348711	11	74229639	74518594	5.59704e-13	rs11236187,rs7946853,rs117042741	18.887			0	0	0	0	0	2	2	0	0	0	0	0	0	0	2	6	Tier1
11q13.4	rs34549932	11	74234247	74523202	9.36561e-13	rs11236187,rs7946853,rs117042741	19.1106			0	0	0	0	0	2	2	0	0	0	0	0	0	1	2	7	Tier1
11q13.4	rs35001165	11	74235479	74524434	9.16661e-13	rs11236187,rs7946853,rs117042741	19.1013			0	0	0	0	0	2	2	0	0	0	0	0	0	0	2	6	Tier1
11q13.4	rs34289192	11	74236555	74525510	9.1804e-13	rs11236187,rs7946853,rs117042741	19.1019			0	0	0	0	0	2	2	0	0	0	0	0	0	0	1	5	Tier2
11q13.4	rs35701857	11	74240661	74529616	9.59923e-13	rs11236187,rs7946853,rs117042741	19.1213			0	0	0	0	0	2	2	0	0	0	0	0	0	0	1	5	Tier2
11q13.4	rs4944900	11	74241851	74530806	9.58324e-12	rs11236187,rs7946853,rs117042741	20.1206			0	0	0	0	0	2	2	0	0	0	0	0	0	0	2	6	Tier1
11q13.4	rs4944901	11	74248474	74537429	1.07125e-12	rs11236187,rs7946853,rs117042741	19.169			0	0	0	0	0	2	2	0	0	0	0	0	0	1	1	6	Tier1
11q13.4	rs35283305	11	74250100	74539055	9.48118e-13	rs11236187,rs7946853,rs117042741	19.1159			0	0	0	0	0	2	2	0	0	0	0	0	0	1	1	6	Tier1
11q13.4	rs67613598	11	74253256	74542211	7.19518e-12	rs11236187,rs7946853,rs117042741	19.9961			0	0	0	0	0	2	2	0	0	0	0	0	0	1	1	6	Tier1
11q13.4	rs17310661	11	74263783	74552738	6.85522e-15	rs11236187,rs7946853,rs117042741	16.9751			0	0	0	0	0	2	2	1	0	0	0	0	0	1	1	7	Tier1
11q13.4	rs11236148	11	74264335	74553290	1.18626e-14	rs11236187,rs7946853,rs117042741	17.2132			0	0	0	0	0	2	2	1	0	0	0	0	0	0	2	7	Tier1
11q13.4	rs1783200	11	74264894	74553849	8.37049e-11	rs11236187,rs7946853,rs117042741	21.0618			0	0	0	0	0	2	2	0	0	0	0	0	0	0	2	6	Tier1
11q13.4	rs35958987	11	74268452	74557407	2.09775e-14	rs11236187,rs7946853,rs117042741	17.4608			0	0	0	0	0	2	2	0	0	0	0	0	0	1	1	6	Tier1
11q13.4	rs12798723	11	74269061	74558016	2.57747e-14	rs11236187,rs7946853,rs117042741	17.5503			0	0	0	0	0	2	2	0	0	0	0	0	0	2	1	7	Tier1
11q13.4	rs12802128	11	74271172	74560127	3.63626e-14	rs11236187,rs7946853,rs117042741	17.6997			0	1	1	0	2	2	2	0	0	0	0	2	0	1	0	10	Tier1
11q13.4	rs10899009	11	74276167	74565122	6.95066e-31	rs11236187,rs7946853,rs117042741	0.981089			0	0	0	0	0	2	2	0	0	0	0	0	0	1	2	7	Tier1
11q13.4	rs7116713	11	74276271	74565226	4.1533e-13	rs11236187,rs7946853,rs117042741	18.7575			0	0	0	0	0	2	2	0	0	0	0	0	0	1	2	7	Tier1
11q13.4	rs11604752	11	74277144	74566099	3.9555e-31	rs11236187,rs7946853,rs117042741	0.736265			0	0	0	0	0	2	2	0	0	0	0	0	0	0	1	5	Tier2
11q13.4	rs7119905	11	74277222	74566177	1.10523e-12	rs11236187,rs7946853,rs117042741	19.1825			0	0	0	0	0	2	2	0	0	0	0	0	0	0	1	5	Tier2
11q13.4	rs4944902	11	74278176	74567131	1.97192e-12	rs11236187,rs7946853,rs117042741	19.434			0	0	0	0	0	2	2	1	0	0	0	0	0	2	1	8	Tier1
11q13.4	rs10793092	11	74278707	74567662	2.19504e-31	rs11236187,rs7946853,rs117042741	0.480506			0	0	0	0	0	2	2	1	0	0	0	0	0	2	1	8	Tier1
11q13.4	rs7121958	11	74280012	74568967	1.72084e-31	rs11236187,rs7946853,rs117042741	0.374804			0	0	0	0	0	2	2	2	0	0	0	0	0	2	2	10	Tier1
11q13.4	rs4944903	11	74280336	74569291	2.49652e-13	rs11236187,rs7946853,rs117042741	18.5364			0	0	0	0	0	2	2	2	0	0	0	0	0	2	2	10	Tier1
11q13.4	rs113837791	11	74281154	74570109	1.58893e-12	rs11236187,rs7946853,rs117042741	19.3402			0	0	0	0	0	2	2	2	0	0	0	0	0	2	2	10	Tier1
11q13.4	rs146435517	11	74284078	74573033	1.6593e-12	rs11236187,rs7946853,rs117042741	19.359			0	1	0	0	2	2	2	2	0	0	0	0	0	0	0	8	Tier1
11q13.4	rs4944905	11	74286480	74575435	2.15879e-12	rs11236187,rs7946853,rs117042741	19.4733			0	0	0	0	0	2	2	0	0	0	0	0	0	0	1	5	Tier2
11q13.4	rs11236158	11	74289728	74578683	4.06308e-31	rs11236187,rs7946853,rs117042741	0.747919			0	0	0	0	0	2	2	0	0	0	0	0	0	0	1	5	Tier2
11q13.4	rs10793093	11	74290952	74579907	3.67516e-31	rs11236187,rs7946853,rs117042741	0.70434			0	0	0	0	0	2	2	0	0	0	0	0	0	0	1	5	Tier2
11q13.4	rs11236161	11	74291713	74580668	3.58539e-31	rs11236187,rs7946853,rs117042741	0.6936			0	0	0	0	0	2	2	0	0	0	0	0	0	0	1	5	Tier2
11q13.4	rs36009269	11	74291843	74580798	1.81333e-11	rs11236187,rs7946853,rs117042741	20.3975			0	0	0	0	0	2	2	0	0	0	0	0	0	0	1	5	Tier2
11q13.4	rs60085010	11	74292613	74581568	2.65944e-31	rs11236187,rs7946853,rs117042741	0.563854			0	0	0	0	0	2	2	0	0	0	0	0	0	0	2	6	Tier1
11q13.4	rs57365763	11	74293749	74582704	1.99231e-12	rs11236187,rs7946853,rs117042741	19.4384			0	0	0	0	0	2	2	0	0	0	0	0	0	0	2	6	Tier1
11q13.4	rs11236164	11	74294966	74583921	2.58853e-31	rs11236187,rs7946853,rs117042741	0.552117			0	1	2	0	0	2	2	1	0	0	0	0	0	0	2	11	Tier1
11q13.4	rs113023899	11	74295612	74584567	2.24091e-12	rs11236187,rs7946853,rs117042741	19.4895			0	0	0	0	0	2	2	0	0	0	0	0	0	0	1	5	Tier2
11q13.4	rs35167458	11	74296999	74585954	1.28703e-12	rs11236187,rs7946853,rs117042741	19.2487			0	0	0	0	0	2	2	1	0	0	0	0	0	0	1	6	Tier1
11q13.4	rs35500564	11	74299279	74588234	3.41285e-12	rs11236187,rs7946853,rs117042741	19.6722			0	0	0	0	0	2	2	0	0	0	0	0	0	0	1	5	Tier2
11q13.4	rs72977282	11	74300441	74589396	1.33601e-26	rs11236187,rs7946853,rs117042741	5.26487			0	0	0	0	0	2	2	1	0	0	0	0	0	1	1	7	Tier1
11q13.4	rs2298573	11	74303850	74592805	2.51967e-12	rs11236187,rs7946853,rs117042741	19.5404			0	0	0	0	0	2	2	2	0	0	0	2	0	0	0	8	Tier1
11q13.4	rs7939226	11	74304509	74593464	4.35887e-08	rs11236187,rs7946853,rs117042741	23.7784			0	0	0	0	0	2	2	2	0	0	0	0	0	0	0	6	Tier1
11q13.4	rs67575589	11	74308218	74597173	1.73337e-12	rs11236187,rs7946853,rs117042741	19.378			0	0	0	0	0	2	2	2	0	0	0	0	0	1	2	9	Tier1
11q13.4	rs35778922	11	74308571	74597526	2.67594e-12	rs11236187,rs7946853,rs117042741	19.5665			0	0	0	0	0	2	2	2	0	0	0	0	0	1	2	9	Tier1
11q13.4	rs35514423	11	74311113	74600068	3.1163e-12	rs11236187,rs7946853,rs117042741	19.6327			0	0	0	0	0	2	2	1	0	0	0	0	0	1	2	8	Tier1
11q13.4	rs34601749	11	74312788	74601743	2.11551e-12	rs11236187,rs7946853,rs117042741	19.4645			0	0	0	0	0	2	2	0	0	0	0	0	0	1	2	7	Tier1
11q13.4	rs7940880	11	74317414	74606369	2.6698e-31	rs11236187,rs7946853,rs117042741	0.565542			0	0	0	0	0	2	2	2	0	0	0	0	0	0	2	8	Tier1
11q13.4	rs7124188	11	74318346	74607301	2.19583e-31	rs11236187,rs7946853,rs117042741	0.480662			0	0	0	0	0	2	2	0	0	0	0	0	0	1	2	9	Tier1
11q13.4	rs4944912	11	74321281	74610236	9.61677e-23	rs11236187,rs7946853,rs117042741	9.12209			0	0	0	0	0	2	2	0	0	0	0	0	0	0	2	6	Tier1
11q13.4	rs4944913	11	74321349	74610304	1.34798e-22	rs11236187,rs7946853,rs117042741	9.26875			0	0	0	0	0	2	2	1	0	0	0	0	0	0	2	7	Tier1
11q13.4	rs10219203	11	74324923	74613878	2.19764e-31	rs11236187,rs7946853,rs117042741	0.48102			0	0	0	0	0	2	2	2	0	0	0	0	0	0	2	10	Tier1
11q13.4	rs4996254	11	74325658	74614613	1.22166e-22	rs11236187,rs7946853,rs117042741	9.22601			0	0	0	0	0	2	2	0	0	0	0	0	0	0	2	6	Tier1
11q13.4	rs12807883	11	74327992	74616947	2.70622e-12	rs11236187,rs7946853,rs117042741	19.5714			0	0	0	0	0	2	2	1	0	0	0	0	0	0	2	7	Tier1
11q13.4	rs34450669	11	74329028	74617983	2.40335e-12	rs11236187,rs7946853,rs117042741	19.5199			0	0	0	0	0	2	2	1	0	0	0	0	0	0	2	7	Tier1
11q13.4	rs10899015	11	74329084	74618039	1.52658e-22	rs11236187,rs7946853,rs117042741	9.32278			0	0	0	0	0	2	2	0	0	0	0	0	0	0	2	6	Tier1
11q13.4	rs11236173	11	74332262	74621217	1.13974e-22	rs11236187,rs7946853,rs117042741	9.19587			0	0	1	0	0	2	2	0	0	0	0	0	0	0	2	7	Tier1
11q13.4	rs10899020	11	74335769	74624724	2.42792e-31	rs11236187,rs7946853,rs117042741	0.524298			0	0	0	0	0	2	2	0	0	0	0	0	0	0	2	8	Tier1
11q13.4	rs10793094	11	74335825	74624780	1.91886e-31	rs11236187,rs7946853,rs117042741	0.422107			0	0	0	0	0	2	2	0	0	0	0	0	0	0	2	6	Tier1
11q13.4	rs2117222	11	74337685	74626640	2.54755e-31	rs11236187,rs7946853,rs117042741	0.545186	1	1	0	0	0	0	0	2	2	1	2	0	0	0	0	0	2	9	Tier1
11q13.4	rs57796856	11	74338355	74627310	1.65465e-31	rs11236187,rs7946853,rs117042741	0.35777			0	0	0	0	0	2	2	0	0	0	0	0	0	0	2	6	Tier1
11q13.4	rs59830047	11	74338535	74627490	1.05637e-31	rs11236187,rs7946853,rs117042741	0.162879			0	0	0	0	0	2	2	2	0	0	0	0	0	0	2	8	Tier1
11q13.4	rs2155935	11	74339577	74628532	2.4011e-31	rs11236187,rs7946853,rs117042741	0.519474			0	0	0	0	0	2	2	0	0	0	0	0	0	0	2	6	Tier1
11q13.4	rs2298792	11	74340196	74629151	2.12625e-31	rs11236187,rs7946853,rs117042741	0.466678			0	0	0	0	0	2	2	2	0	0	0	0	0	0	2	8	Tier1
11q13.4	rs11236178	11	74341336	74630291	3.24314e-31	rs11236187,rs7946853,rs117042741	0.650029			0	0	0	0	0	2	2	0	0	0	0	0	0	0	2	6	Tier1
11q13.4	rs71465929	11	74341712	74630667	2.62202e-12	rs11236187,rs7946853,rs117042741	19.5577			0	0	0	0	0	2	2	1	0	0	0	0	0	0	2	7	Tier1
11q13.4	rs3824999	11	74345550	74634505	2.77071e-31	rs11236187,rs7946853,rs117042741	0.581654			0	0	0	0	0	2	2	1	0	0	0	0	0	1	2	8	Tier1
11q13.4	rs11236182	11	74346522	74635477	2.3127e-31	rs11236187,rs7946853,rs117042741	0.503183			0	0	0	0	0	2	2	1	0	0	0	0	0	0	2	9	Tier1
11q13.4	rs3741127	11	74346933	74635888	2.50773e-08	rs11236187,rs7946853,rs117042741	23.5383			0	0	0	0	0	2	2	0	0	0	0	0	0	0	2	6	Tier1
11q13.4	rs7936385	11	74349950	74638905	8.91596e-23	rs11236187,rs7946853,rs117042741	9.08923			0	0	0	0	0	2	2	1	0	0	0	0	0	1	2	8	Tier1
11q13.4	rs12282266	11	74351324	74640279	1.20091e-31	rs11236187,rs7946853,rs117042741	0.218574			0	0	0	0	0	2	2	1	0	0	0	0	0	0	2	7	Tier1
11q13.4	rs10899024	11	74358682	74647637	2.50399e-26	rs11236187,rs7946853,rs117042741	5.5377			0	0	0	0	0	2	2	0	0	0	0	0	0	1	2	7	Tier1
11q13.4	rs7932922	11	74360030	74648985	4.02407e-26	rs11236187,rs7946853,rs117042741	5.74373			0	0	0	0	0	2	2	0	0	0	0	0	0	0	2	6	Tier1
11q13.4	rs1944933	11	74361614	74650569	9.69697e-32	rs11236187,rs7946853,rs117042741	0.125699			0	0	0	0	0	2	2	0	0	0	0	0	0	0	2	6	Tier1
11q13.4	rs11236185	11	74362531	74651486	1.02497e-31	rs11236187,rs7946853,rs117042741	0.149775			0	0	0	0	0	2	2	0	0	0	0	0	0	0	2	6	Tier1
11q13.4	rs4145954	11	74363166	74652121	3.45644e-26	rs11236187,rs7946853,rs117042741	5.67769			0	0	0	0	0	2	2	1	0	0	0	0	0	0	2	7	Tier1
11q13.4	rs7924706	11	74363844	74652799	2.83745e-26	rs11236187,rs7946853,rs117042741	5.59199			0	0	0	0	0	2	2	0	0	0	0	0	0	0	2	6	Tier1
11q13.4	rs7937753	11	74364193	74653148	3.08269e-25	rs11236187,rs7946853,rs117042741	6.62799			0	0	0	0	0	2	2	0	0	0	0	0	0	1	2	7	Tier1
11q13.4	rs11236187	11	74364566	74653521	7.26168e-32	rs11236187,rs7946853,rs117042741	0.000100486			0	0	0	0	0	2	2	0	0	0	0	0	0	1	2	7	Tier1
11q13.4	rs11236188	11	74364730	74653685	9.3727e-32	rs11236187,rs7946853,rs117042741	0.110928			0	0	0	0	0	2	2	0	0	0	0	0	0	1	2	7	Tier1
11q13.4	rs11236189	11	74364770	74653725	8.45253e-32	rs11236187,rs7946853,rs117042741	0.0660501			0	0	0	0	0	2	2	0	0	0	0	0	0	1	2	7	Tier1
11q13.4	rs55719957	11	74365045	74654000	9.60629e-09	rs11236187,rs7946853,rs117042741	23.1216			0	0	0	0	0	2	2	0	0	0	0	0	0	1	2	7	Tier1
11q13.4	rs12421429	11	74365185	74654140	8.8219e-32	rs11236187,rs7946853,rs117042741	0.0846255			0	0	0	0	0	2	2	0	0	0	0	0	0	0	2	6	Tier1
11q13.4	rs58659624	11	74367487	74656442	8.53336e-32	rs11236187,rs7946853,rs117042741	0.0701834			0	0	0	0	1	2	2	0	0	0	0	0	0	0	1	6	Tier1
11q13.4	rs7103197	11	74368716	74657671	6.01276e-26	rs11236187,rs7946853,rs117042741	5.91814			0	0	0	0	0	2	2	0	0	0	0	0	0	0	1	5	Tier2
11q13.4	rs10793098	11	74369347	74658302	1.45714e-25	rs11236187,rs7946853,rs117042741	6.30256			0	0	0	0	0	2	2	1	0	0	0	0	0	0	2	7	Tier1
11q13.4	rs4644667	11	74371073	74660028	1.05988e-25	rs11236187,rs7946853,rs117042741	6.16432			0	0	0	0	0	2	2	0	0	0	0	0	0	0	2	6	Tier1
11q13.4	rs11236199	11	74372485	74661440	7.56974e-31	rs11236187,rs7946853,rs117042741	1.01814			0	0	0	0	0	2	2	1	0	0	0	0	0	1	2	8	Tier1
11q13.4	rs12789297	11	74373144	74662099	6.78283e-11	rs11236187,rs7946853,rs117042741	20.9705			0	0	0	0	0	2	2	0	0	0	0	0	0	0	2	6	Tier1
11q13.4	rs55742006	11	74373580	74662535	1.62653e-11	rs11236187,rs7946853,rs117042741	20.3503			0	0	0	0	0	2	2	0	0	0	0	0	0	0	2	6	Tier1
11q13.4	rs11236200	11	74373940	74662895	5.53244e-29	rs11236187,rs7946853,rs117042741	2.88198			0	1	1	2	0	2	2	0	0	0	0	0	0	0	2	9	Tier1
11q13.4	rs7125505	11	74374185	74663140	6.36735e-11	rs11236187,rs7946853,rs117042741	20.943			0	0	0	0	0	2	2	0	0	0	0	0	0	0	1	5	Tier2
11q13.4	rs4420291	11	74374950	74663905	3.53763e-29	rs11236187,rs7946853,rs117042741	2.68778			0	0	0	0	0	2	2	0	0	0	0	0	0	0	1	5	Tier2
11q13.4	rs9795065	11	74376844	74665799	5.36525e-13	rs11236187,rs7946853,rs117042741	18.8687			0	0	0	0	0	2	2	0	0	0	0	0	0	0	1	5	Tier2
11q13.4	rs10899029	11	74377511	74666466	1.68328e-28	rs11236187,rs7946853,rs117042741	3.36522			0	0	0	0	0	2	2	0	0	0	0	0	0	0	1	5	Tier2
11q13.4	rs10793101	11	74377746	74666701	1.28447e-28	rs11236187,rs7946853,rs117042741	3.24779			0	0	0	0	0	2	2	0	0	0	0	0	0	0	1	5	Tier2
11q13.4	rs76704686	11	74378499	74667454	1.57902e-28	rs11236187,rs7946853,rs117042741	3.33745			0	0	0	0	0	2	2	0	0	0	0	0	0	0	1	5	Tier2
11q13.4	rs11825804	11	74378871	74667826	2.02988e-28	rs11236187,rs7946853,rs117042741	3.44653			0	0	0	0	0	2	2	0	0	0	0	0	0	0	1	5	Tier2
11q13.4	rs7109940	11	74378900	74667855	1.84248e-28	rs11236187,rs7946853,rs117042741	3.40447			0	0	0	0	0	2	2	0	0	0	0	0	0	0	1	5	Tier2
11q13.4	rs117526209	11	74379887	74668842	5.19922e-13	rs11236187,rs7946853,rs117042741	18.855			0	0	0	0	0	2	2	0	0	0	0	0	0	1	1	6	Tier1
11q13.4	rs11236206	11	74383143	74672098	2.41794e-09	rs11236187,rs7946853,rs117042741	22.5225			0	0	0	0	0	2	2	0	0	0	0	0	0	1	2	7	Tier1
11q13.4	rs12789086	11	74389427	74678382	4.6572e-09	rs11236187,rs7946853,rs117042741	22.8072			0	0	0	0	0	2	2	0	0	0	0	0	0	1	2	7	Tier1
11q13.4	rs11236208	11	74390321	74679276	1.44973e-08	rs11236187,rs7946853,rs117042741	23.3004			0	0	0	0	0	2	2	0	0	0	0	0	0	1	2	7	Tier1
11q13.4	rs10899031	11	74390793	74679748	2.50225e-10	rs11236187,rs7946853,rs117042741	21.5374			0	1	2	2	0	2	2	0	0	0	0	0	0	1	2	11	Tier1
11q13.4	rs7119296	11	74391103	74680058	1.41452e-09	rs11236187,rs7946853,rs117042741	22.2897			0	0	0	0	0	2	2	0	0	0	0	0	0	1	2	7	Tier1
11q13.4	rs10793103	11	74391775	74680730	8.10173e-10	rs11236187,rs7946853,rs117042741	22.0476			0	1	2	2	0	2	2	1	0	0	0	0	0	1	1	11	Tier1
11q13.4	rs7108105	11	74392341	74681296	1.03202e-09	rs11236187,rs7946853,rs117042741	22.1528			0	1	2	0	0	2	2	0	0	0	0	0	0	1	1	8	Tier1
11q13.4	rs2186956	11	74392839	74681794	8.19015e-09	rs11236187,rs7946853,rs117042741	23.0524			0	0	0	0	0	2	2	0	0	0	0	0	0	1	1	6	Tier1
11q13.4	rs7111583	11	74393341	74682296	8.68742e-10	rs11236187,rs7946853,rs117042741	22.078			0	0	0	0	0	2	2	0	0	0	0	0	0	1	1	6	Tier1
11q13.4	rs7111585	11	74393342	74682297	1.00569e-09	rs11236187,rs7946853,rs117042741	22.1415			0	0	0	0	0	2	2	0	0	0	0	0	0	1	1	6	Tier1
11q13.4	rs10899037	11	74404727	74693682	3.9912e-09	rs11236187,rs7946853,rs117042741	22.7402			0	0	0	0	0	2	2	0	0	0	0	0	0	0	2	6	Tier1
11q13.4	rs34695217	11	74413843	74702798	3.22855e-24	rs11236187,rs7946853,rs117042741	7.64807			0	0	0	0	0	2	2	2	0	0	0	2	2	2	2	14	Tier1
11q13.4	rs11607100	11	74414919	74703874	4.38091e-30	rs11236187,rs7946853,rs117042741	1.78063	0.178333	3	0	1	2	2	2	2	2	2	1	0	0	0	2	0	2	17	Tier1
11q13.4	rs4944940	11	74415252	74704207	2.41817e-25	rs11236187,rs7946853,rs117042741	6.52255			0	0	0	0	0	2	2	1	0	0	0	0	2	2	2	11	Tier1
11q13.4	rs61389091	11	74427921	74716876	1.47586e-29	rs11236187,rs7946853,rs117042741	2.30811	0.0557574	3	0	0	0	0	0	2	2	0	1	0	0	0	0	2	2	9	Tier1
11q13.4	rs11236228	11	74430102	74719057	3.29421e-29	rs11236187,rs7946853,rs117042741	2.65681			0	0	0	0	0	2	2	0	0	0	0	0	0	2	2	8	Tier1
11q13.4	rs117042741	11	74628743	74917698	1.43443e-30	rs11236187,rs7946853,rs117042741	1.29574	0.743275	3	0	0	0	0	0	2	2	0	2	0	0	0	0	1	2	9	Tier1
12q24.12	rs10774624	12	111833788	111395984	1.21315e-22	rs653178	1.68424			0	0	0	0	0	2	0	1	0	0	0	0	0	1	1	5	Tier2
12q24.12	rs7310615	12	111865049	111427245	5.79197e-24	rs653178	0.363153			0	0	0	0	0	2	0	0	0	0	0	0	0	2	1	5	Tier2
12q24.12	rs3184504	12	111884608	111446804	3.5764e-24	rs653178	0.153772	0.316304	2	0	0	0	0	0	2	0	0	1	0	0	0	0	1	2	6	Tier1
12q24.12	rs10774625	12	111910219	111472415	1.13544e-22	rs653178	1.65549			0	0	0	0	0	2	0	0	0	0	0	0	0	0	2	4	Tier2
12q24.12	rs7137828	12	111932800	111494996	3.14406e-24	rs653178	0.0978171	0.037102	2	0	0	0	0	0	2	0	0	1	0	0	0	0	0	2	5	Tier2
12q24.12	rs597808	12	111973358	111535554	2.74108e-24	rs653178	0.038248	0.0427682	2	0	0	0	0	0	2	0	0	1	0	0	0	0	0	2	4	Tier2
12q24.12	rs653178	12	112007756	111569952	2.51464e-24	rs653178	0.000802098	0.587504	2	0	0	0	0	0	2	0	1	2	0	0	2	0	0	0	7	Tier1
12q24.12	rs11065979	12	112059557	111621753	2.10002e-18	rs653178	5.92255			0	0	0	0	0	2	0	0	0	0	0	0	0	0	1	3	Tier3
12q24.12	rs11065987	12	112072424	111634620	2.45286e-18	rs653178	5.99			0	0	0	0	0	2	0	0	0	0	0	0	0	0	1	3	Tier3
12q24.12	rs11065991	12	112083162	111645358	1.10902e-18	rs653178	5.64527			0	0	0	0	0	2	0	0	0	0	0	2	0	0	2	6	Tier1
12q24.12	rs2013002	12	112200150	111762346	3.40956e-18	rs653178	6.13302			0	0	0	0	0	2	0	0	0	0	0	0	0	0	1	3	Tier3
12q24.21	rs34803821	12	115092173	114654368	7.05556e-11	rs9634162	-0.241374			0	0	0	0	0	0	0	0	0	0	0	0	0	1	1	2	Tier3
12q24.21	rs11067228	12	115094260	114656455	2.49632e-13	rs9634162	-2.6926	0.998554	1	0	0	0	0	2	0	0	0	2	0	0	2	0	2	0	8	Tier1
12q24.21	rs9634162	12	115098094	114660289	1.23367e-10	rs9634162	0.00129389			0	0	0	0	0	0	0	0	0	0	0	0	0	1	1	2	Tier3
12q24.21	rs10774760	12	115099805	114662000	5.86059e-11	rs9634162	-0.321964			0	0	0	0	0	0	0	1	0	0	0	0	0	2	2	5	Tier2
12q24.21	rs1427760	12	115100714	114662909	7.08569e-10	rs9634162	0.760477			0	0	0	0	0	0	0	2	0	0	0	2	2	2	2	10	Tier1
12q24.21	rs71807	12	115106350	114668545	2.64439e-10	rs9634162	0.33242			0	0	0	0	0	0	0	1	0	0	0	2	2	2	0	7	Tier1
12q24.21	rs8853	12	115108907	114671102	1.70316e-10	rs9634162	0.14135			0	0	0	0	0	0	0	0	0	0	0	0	0	2	2	4	Tier2
12q24.21	rs567223	12	115110571	114672766	7.72672e-11	rs9634162	-0.20191			0	0	0	0	0	0	0	0	0	0	0	0	0	1	2	3	Tier3
12q24.21	rs484443	12	115111318	114673513	5.04893e-10	rs9634162	0.613294			0	0	0	0	0	0	0	0	0	0	0	0	0	2	2	4	Tier2
12q24.21	rs58113257	12	115868742	115430937	1.04714e-14	rs7300312,rs7299936	5.93722			0	0	0	0	0	0	0	0	0	0	0	0	0	0	1	1	Tier3
12q24.21	rs2173450	12	115869988	115432183	3.50932e-15	rs7300312,rs7299936	5.46244			0	0	0	0	0	0	0	0	0	0	0	0	0	1	1	2	Tier3
12q24.21	rs10850515	12	115873190	115435385	2.03423e-17	rs7300312,rs7299936	3.22561			0	0	0	0	0	0	0	0	0	0	0	0	0	1	1	2	Tier3
12q24.21	rs11067596	12	115873887	115436082	3.4712e-17	rs7300312,rs7299936	3.45769			0	0	0	0	0	0	0	0	0	0	0	0	0	1	1	2	Tier3
12q24.21	rs11067597	12	115873888	115436083	1.41793e-17	rs7300312,rs7299936	3.06887			0	0	0	0	0	0	0	0	0	0	0	0	0	1	1	2	Tier3
12q24.21	rs4767318	12	115874054	115436249	5.68278e-18	rs7300312,rs7299936	2.67178			0	0	0	0	0	0	0	0	0	0	0	0	0	1	1	2	Tier3
12q24.21	rs7955092	12	115875881	115438076	3.3114e-17	rs7300312,rs7299936	3.43723			0	0	0	0	2	0	0	0	0	0	0	0	0	1	1	4	Tier2
12q24.21	rs7962892	12	115877766	115439961	3.92607e-17	rs7300312,rs7299936	3.51117			0	0	0	0	0	0	0	0	0	0	0	0	0	1	1	2	Tier3
12q24.21	rs34843923	12	115879150	115441345	1.32876e-17	rs7300312,rs7299936	3.04066			0	0	0	0	0	0	0	0	0	0	0	0	0	1	2	3	Tier3
12q24.21	rs7975160	12	115880949	115443144	2.51127e-16	rs7300312,rs7299936	4.31711			0	0	0	0	0	0	0	0	0	0	0	0	0	0	1	1	Tier3
12q24.21	rs11067601	12	115883429	115445624	2.15522e-17	rs7300312,rs7299936	3.25071			0	0	0	0	0	0	0	0	0	0	0	0	0	0	1	1	Tier3
12q24.21	rs2384649	12	115884454	115446649	2.14585e-17	rs7300312,rs7299936	3.24881			0	0	0	0	0	0	0	0	0	0	0	0	0	0	1	1	Tier3
12q24.21	rs12367485	12	115885910	115448105	1.34766e-17	rs7300312,rs7299936	3.04679			0	0	0	0	0	0	0	0	0	0	0	0	0	0	1	1	Tier3
12q24.21	rs1874894	12	115886306	115448501	1.30936e-17	rs7300312,rs7299936	3.03427			0	0	0	0	0	0	0	0	0	0	0	0	0	0	1	1	Tier3
12q24.21	rs1874893	12	115886473	115448668	1.36643e-17	rs7300312,rs7299936	3.0528			0	0	0	0	0	0	0	0	0	0	0	0	0	0	1	1	Tier3
12q24.21	rs12822984	12	115888504	115450699	2.72866e-20	rs7300312,rs7299936	0.353164	0.111213	1	0	0	0	0	0	0	0	0	1	0	0	0	0	1	2	4	Tier2
12q24.21	rs12824482	12	115888507	115450702	1.69227e-18	rs7300312,rs7299936	2.14568			0	0	0	0	0	0	0	0	0	0	0	0	0	1	2	3	Tier3
12q24.21	rs12829606	12	115889424	115451619	2.04108e-17	rs7300312,rs7299936	3.22707			0	0	0	0	2	0	0	2	0	0	0	2	0	1	0	7	Tier1
12q24.21	rs7300312	12	115890922	115453117	1.21266e-20	rs7300312,rs7299936	0.000953682	0.474989	1	0	0	0	0	0	0	0	0	1	0	0	0	0	0	2	3	Tier3
12q24.21	rs7315171	12	115891176	115453371	9.84186e-18	rs7300312,rs7299936	2.91029			0	0	0	0	0	0	0	0	0	0	0	0	0	0	2	2	Tier3
12q24.21	rs7315438	12	115891403	115453598	3.23934e-20	rs7300312,rs7299936	0.427671	0.169533	1	0	0	2	0	0	0	0	2	1	0	0	0	0	0	2	7	Tier1
12q24.21	rs7133257	12	115892200	115454395	2.6202e-20	rs7300312,rs7299936	0.335549	0.216941	1	0	0	0	0	0	0	0	0	1	0	0	0	0	1	1	3	Tier3
12q24.21	rs7304462	12	115894190	115456385	8.81831e-18	rs7300312,rs7299936	2.8626			0	0	0	0	0	0	0	0	0	0	0	0	0	1	1	2	Tier3
12q24.21	rs11067606	12	115894837	115457032	2.03625e-18	rs7300312,rs7299936	2.22605			0	0	0	0	0	0	0	1	0	0	0	0	0	0	1	2	Tier3
12q24.21	rs3858648	12	115894913	115457108	1.23115e-15	rs7300312,rs7299936	5.00753			0	0	0	0	0	0	0	0	0	0	0	0	0	0	1	1	Tier3
12q24.21	rs10850518	12	115898565	115460760	1.81777e-15	rs7300312,rs7299936	5.17675			0	0	0	0	0	0	0	0	0	0	0	0	0	0	1	1	Tier3
12q24.21	rs2221097	12	115899979	115462174	1.7592e-15	rs7300312,rs7299936	5.16253			0	0	0	0	0	0	0	0	0	0	0	0	0	1	1	2	Tier3
12q24.21	rs7980643	12	115900096	115462291	5.02934e-15	rs7300312,rs7299936	5.61873			0	0	0	0	0	0	0	2	0	0	0	0	0	1	1	4	Tier2
12q24.21	rs7298194	12	115902571	115464766	2.50701e-15	rs7300312,rs7299936	5.31637			0	0	0	0	0	0	0	2	0	0	0	0	0	0	2	4	Tier2
12q24.21	rs721218	12	115904050	115466245	3.89621e-16	rs7300312,rs7299936	4.50786			0	0	0	0	0	0	0	2	0	0	0	0	0	0	1	3	Tier3
12q24.21	rs721219	12	115904058	115466253	6.81572e-17	rs7300312,rs7299936	3.75073			0	0	0	0	0	0	0	1	0	0	0	0	0	0	1	2	Tier3
12q24.21	rs7978535	12	115904265	115466460	8.44888e-17	rs7300312,rs7299936	3.84401			0	0	0	0	0	0	0	1	0	0	0	0	0	0	1	2	Tier3
12q24.21	rs4767319	12	115906166	115468361	1.06095e-14	rs7300312,rs7299936	5.94291			0	0	1	0	0	0	0	1	0	0	0	2	2	0	0	6	Tier1
12q24.21	rs7970180	12	115909294	115471489	9.11486e-15	rs7300312,rs7299936	5.87696			0	0	0	0	0	0	0	2	0	0	0	0	0	1	2	5	Tier2
12q24.21	rs7956509	12	115910853	115473048	7.6117e-15	rs7300312,rs7299936	5.7987			0	0	0	0	0	0	0	2	0	0	0	0	0	0	0	2	Tier3
12q24.21	rs4767320	12	115913558	115475753	2.36552e-16	rs7300312,rs7299936	4.29114			0	0	0	0	0	0	0	1	0	0	0	0	0	0	0	1	Tier3
12q24.21	rs4767322	12	115916148	115478343	1.11271e-17	rs7300312,rs7299936	2.9636			0	0	0	0	0	0	0	0	0	0	0	0	0	1	1	2	Tier3
12q24.21	rs4767324	12	115920020	115482215	4.90912e-16	rs7300312,rs7299936	4.60822			0	0	0	0	0	0	0	0	0	0	0	0	0	1	1	2	Tier3
12q24.21	rs6490019	12	115920472	115482667	9.869e-19	rs7300312,rs7299936	1.91149			0	0	0	0	0	0	0	0	0	0	0	0	0	1	1	2	Tier3
12q24.21	rs7308923	12	115920552	115482747	5.83711e-15	rs7300312,rs7299936	5.68341			0	0	0	0	0	0	0	0	0	0	0	0	0	1	1	2	Tier3
12q24.21	rs6490020	12	115921518	115483713	8.25611e-19	rs7300312,rs7299936	1.83399			0	0	0	0	0	0	0	0	0	0	0	0	0	1	1	2	Tier3
12q24.21	rs11067614	12	115924589	115486784	2.00408e-15	rs7300312,rs7299936	5.21913			0	0	0	0	0	0	0	0	0	0	0	0	0	0	1	1	Tier3
12q24.21	rs7966335	12	115928220	115490415	5.30453e-17	rs7300312,rs7299936	3.64186			0	0	0	0	0	0	0	0	0	0	0	0	0	1	1	2	Tier3
12q24.21	rs7135643	12	115928884	115491079	3.30536e-15	rs7300312,rs7299936	5.43643			0	0	0	0	0	0	0	0	0	0	0	0	0	0	1	1	Tier3
12q24.21	rs6490021	12	115928920	115491115	1.71903e-17	rs7300312,rs7299936	3.1525			0	0	0	0	0	0	0	0	0	0	0	0	0	0	1	1	Tier3
12q24.21	rs6490022	12	115930574	115492769	1.09125e-16	rs7300312,rs7299936	3.95514			0	0	0	0	0	0	0	0	0	0	0	0	0	0	1	1	Tier3
12q24.21	rs7974025	12	115930578	115492773	6.18645e-15	rs7300312,rs7299936	5.70866			0	0	0	0	0	0	0	0	0	0	0	0	0	0	1	1	Tier3
12q24.21	rs4767331	12	115931945	115494140	1.60799e-17	rs7300312,rs7299936	3.1235			0	0	0	0	0	0	0	0	0	0	0	0	0	1	1	2	Tier3
12q24.21	rs4767332	12	115932272	115494467	4.28446e-15	rs7300312,rs7299936	5.54911			0	0	0	0	0	0	0	0	0	0	0	0	0	1	1	2	Tier3
12q24.21	rs10850521	12	115932519	115494714	5.28041e-15	rs7300312,rs7299936	5.63988			0	0	0	0	0	0	0	0	0	0	0	0	0	1	1	2	Tier3
12q24.21	rs10850522	12	115932534	115494729	4.19997e-15	rs7300312,rs7299936	5.54046			0	0	0	0	0	0	0	0	0	0	0	0	0	1	1	2	Tier3
12q24.21	rs10850523	12	115932627	115494822	5.92168e-15	rs7300312,rs7299936	5.68966			0	0	0	0	0	0	0	0	0	0	0	0	0	1	1	2	Tier3
12q24.21	rs10850524	12	115932661	115494856	4.85072e-15	rs7300312,rs7299936	5.60302			0	0	0	0	0	0	0	0	0	0	0	0	0	1	1	2	Tier3
12q24.21	rs10850525	12	115932752	115494947	4.61015e-15	rs7300312,rs7299936	5.58093			0	0	0	0	0	0	0	0	0	0	0	0	0	1	1	2	Tier3
12q24.21	rs10128945	12	115932871	115495066	4.77179e-15	rs7300312,rs7299936	5.5959			0	0	0	0	0	0	0	0	0	0	0	0	0	0	1	1	Tier3
12q24.21	rs7133185	12	115932988	115495183	1.89204e-16	rs7300312,rs7299936	4.19414			0	0	0	0	0	0	0	0	0	0	0	0	0	0	1	1	Tier3
12q24.21	rs10128901	12	115933062	115495257	4.51311e-15	rs7300312,rs7299936	5.57169			0	0	0	0	0	0	0	0	0	0	0	0	0	0	1	1	Tier3
12q24.21	rs7969684	12	115933108	115495303	2.19361e-17	rs7300312,rs7299936	3.25837			0	0	0	0	0	0	0	0	0	0	0	0	0	0	1	1	Tier3
12q24.21	rs1498754	12	115933207	115495402	5.69305e-15	rs7300312,rs7299936	5.67256			0	0	0	0	0	0	0	0	0	0	0	0	0	0	1	1	Tier3
12q24.21	rs1498753	12	115933575	115495770	8.67825e-15	rs7300312,rs7299936	5.85565			0	0	0	0	0	0	0	0	0	0	0	0	0	0	1	1	Tier3
12q24.21	rs7299936	12	115934000	115496195	7.86085e-15	rs7300312,rs7299936	5.81268			0	0	0	0	0	0	0	0	0	0	0	0	0	1	1	2	Tier3
12q24.21	rs2173452	12	115935324	115497519	6.06419e-17	rs7300312,rs7299936	3.69999			0	0	0	0	0	0	0	0	0	0	0	0	0	0	1	1	Tier3
12q24.21	rs7977202	12	115936182	115498377	1.67818e-16	rs7300312,rs7299936	4.14205			0	0	0	2	0	0	0	0	0	0	0	0	0	1	1	4	Tier2
12q24.21	rs7963739	12	115936333	115498528	9.41942e-17	rs7300312,rs7299936	3.89124			0	0	0	0	0	0	0	0	0	0	0	0	0	1	1	2	Tier3
12q24.21	rs7302030	12	115936753	115498948	3.85576e-16	rs7300312,rs7299936	4.50332			0	0	0	0	0	0	0	0	0	0	0	0	0	1	1	2	Tier3
12q12	rs61926661	12	43094216	42700414	8.92478e-09	rs2730985	7.83665			0	0	2	0	0	2	0	0	0	0	0	0	0	0	2	6	Tier1
12q12	rs60821913	12	43094315	42700513	1.16313e-08	rs2730985	7.95168			0	0	0	0	0	2	0	0	0	0	0	0	0	0	2	4	Tier2
12q12	rs17091712	12	43094326	42700524	1.17358e-08	rs2730985	7.95557			0	0	0	0	0	2	0	0	0	0	0	0	0	0	2	4	Tier2
12q12	rs7298174	12	43094424	42700622	8.28857e-09	rs2730985	7.80454			0	0	0	0	0	2	0	1	0	0	0	0	0	0	2	5	Tier2
12q12	rs7132893	12	43094457	42700655	7.85135e-09	rs2730985	7.781			0	0	0	0	0	2	0	0	0	0	0	0	0	0	2	4	Tier2
12q12	rs7299192	12	43094502	42700700	7.12041e-09	rs2730985	7.73856			0	0	0	0	0	2	0	0	0	0	0	0	0	0	2	4	Tier2
12q12	rs7315030	12	43094573	42700771	6.77534e-09	rs2730985	7.71699			0	0	0	0	0	2	0	0	0	0	0	0	0	0	2	4	Tier2
12q12	rs7299343	12	43094633	42700831	2.63523e-09	rs2730985	7.30688			0	0	0	0	0	2	0	0	0	0	0	0	0	0	2	4	Tier2
12q12	rs10506213	12	43096128	42702326	1.0172e-08	rs2730985	7.89346			0	0	0	0	0	2	0	0	0	0	0	0	0	1	2	5	Tier2
12q12	rs61926667	12	43096241	42702439	1.41715e-08	rs2730985	8.03747			0	0	0	0	0	2	0	0	0	0	0	0	0	1	2	5	Tier2
12q12	rs17091723	12	43098020	42704218	4.87257e-08	rs2730985	8.57381			0	0	0	0	0	2	0	0	0	0	0	0	0	0	2	4	Tier2
12q12	rs2407107	12	43119312	42725510	2.73026e-08	rs2730985	8.32226			0	0	0	0	0	2	0	0	0	0	0	0	0	1	2	5	Tier2
12q12	rs1517665	12	43119905	42726103	3.68216e-08	rs2730985	8.45216			0	0	0	0	0	2	0	0	0	0	0	0	0	0	2	4	Tier2
12q12	rs61926679	12	43122313	42728511	2.89011e-08	rs2730985	8.34697			0	0	0	0	0	2	0	0	0	0	0	0	0	0	2	4	Tier2
12q12	rs1517663	12	43123242	42729440	4.90858e-10	rs2730985	6.57701			0	0	0	0	1	2	0	0	0	0	0	0	0	0	2	5	Tier2
12q12	rs2056195	12	43123745	42729943	5.25093e-09	rs2730985	7.60629			0	0	0	0	0	2	0	0	0	0	0	0	0	0	2	4	Tier2
12q12	rs10161278	12	43127712	42733910	6.78609e-10	rs2730985	6.71768			0	0	0	0	0	2	0	0	0	0	0	0	0	1	2	5	Tier2
12q12	rs10785374	12	43127775	42733973	1.53743e-10	rs2730985	6.07285			0	0	0	0	0	2	0	0	0	0	0	0	0	1	2	5	Tier2
12q12	rs3921403	12	43128172	42734370	8.92224e-10	rs2730985	6.83653			0	0	0	0	0	2	0	0	0	0	0	0	0	0	2	4	Tier2
12q12	rs2730985	12	43130624	42736822	1.30391e-16	rs2730985	0.00130426	0.0743197	1	0	0	0	0	0	2	0	0	1	0	0	0	0	0	2	5	Tier2
12q12	rs10880358	12	43130804	42737002	9.94373e-17	rs2730985	-0.116394	0.105168	1	0	0	0	0	0	2	0	0	1	0	0	0	0	0	2	5	Tier2
12q12	rs1517662	12	43131131	42737329	1.08543e-16	rs2730985	-0.0783415	0.096847	1	0	0	0	0	0	2	0	0	1	0	0	0	0	0	2	5	Tier2
12q12	rs1517661	12	43131533	42737731	1.01699e-16	rs2730985	-0.106627	0.10285	1	0	0	0	0	0	2	0	0	1	0	0	0	0	0	2	5	Tier2
12q12	rs7310956	12	43132628	42738826	1.15496e-09	rs2730985	6.94862			0	0	0	0	0	2	0	0	0	0	0	0	0	0	2	4	Tier2
12q12	rs908664	12	43133634	42739832	1.0401e-16	rs2730985	-0.0968683	0.0995802	1	0	0	0	0	1	2	0	0	1	0	0	0	0	0	2	6	Tier1
12q12	rs1000413	12	43133738	42739936	1.27737e-09	rs2730985	6.99237			0	0	0	0	0	2	0	0	0	0	0	0	0	0	2	4	Tier2
12q12	rs11610543	12	43134191	42740389	1.23184e-16	rs2730985	-0.0233891	0.085189	1	0	0	0	0	0	2	0	0	1	0	0	0	0	0	2	5	Tier2
12q12	rs10785375	12	43136253	42742451	9.89411e-10	rs2730985	6.88143			0	0	0	0	0	2	0	0	0	0	0	0	0	1	2	5	Tier2
12q12	rs10785376	12	43136457	42742655	2.27314e-10	rs2730985	6.24268			0	0	0	0	0	2	0	0	0	0	0	0	0	1	2	5	Tier2
12q12	rs2056194	12	43136759	42742957	8.62955e-17	rs2730985	-0.177955	0.436924	1	0	0	0	0	0	2	0	0	1	0	0	0	0	1	2	6	Tier1
12q12	rs12578732	12	43137004	42743202	8.85247e-10	rs2730985	6.83312			0	0	0	0	0	2	0	0	0	0	0	0	0	0	2	4	Tier2
12q12	rs11181669	12	43140196	42746394	2.80926e-10	rs2730985	6.33465			0	0	0	0	0	2	0	0	0	0	0	0	0	0	2	4	Tier2
12q12	rs12816928	12	43140245	42746443	3.19606e-10	rs2730985	6.39067			1	1	2	0	0	2	0	1	0	0	0	0	0	0	2	7	Tier1
12q12	rs12425497	12	43140869	42747067	3.89146e-09	rs2730985	7.47617			0	0	0	0	0	2	0	0	0	0	0	0	0	1	1	4	Tier2
12q12	rs10128809	12	43141068	42747266	3.23583e-09	rs2730985	7.39604			0	0	0	0	0	2	0	0	0	0	0	0	0	1	1	4	Tier2
12q12	rs61924561	12	43149594	42755792	1.37483e-08	rs2730985	8.02431			0	0	0	0	0	2	0	0	0	0	0	0	0	1	2	5	Tier2
12q12	rs870114	12	43151303	42757501	4.61318e-09	rs2730985	7.55006			0	0	0	0	0	2	0	0	0	0	0	2	0	0	2	6	Tier1
12p13.32	rs35808169	12	4368607	4259441	6.30131e-25	rs10774214,rs3217810,rs3217874	2.06865			0	0	0	0	0	0	0	0	0	0	0	0	0	1	2	3	Tier3
12p13.32	rs12818766	12	4376091	4266925	1.81332e-29	rs10774214,rs3217810,rs3217874	-2.47231	0.999991	1	0	0	0	0	0	0	0	0	2	0	0	0	0	0	2	4	Tier2
12p13.32	rs3217810	12	4388271	4279105	5.38345e-27	rs10774214,rs3217810,rs3217874	0.000278408	1	2	0	0	0	2	0	0	0	1	2	0	0	2	0	1	0	8	Tier1
12p13.32	rs3217827	12	4392391	4283225	1.00476e-19	rs10774214,rs3217810,rs3217874	7.27128			0	0	0	0	0	0	0	2	0	0	0	0	0	1	2	5	Tier2
12p13.32	rs3217870	12	4400111	4290945	8.81125e-25	rs10774214,rs3217810,rs3217874	2.21426			0	0	0	0	0	0	0	1	0	0	0	0	0	0	2	3	Tier3
12p13.32	rs3217874	12	4400808	4291642	4.34637e-25	rs10774214,rs3217810,rs3217874	1.90734	0.985553	3	0	0	0	0	0	0	0	1	2	0	0	0	0	1	2	5	Tier2
12p13.32	rs3217901	12	4405389	4296223	1.2364e-19	rs10774214,rs3217810,rs3217874	7.36138			0	0	0	0	0	0	0	0	0	0	0	0	0	0	2	2	Tier3
12q13.12	rs7133687	12	50971086	50577303	4.70481e-24	rs11169572	7.35867			0	0	0	0	0	2	2	0	0	0	0	0	0	0	1	7	Tier1
12q13.12	rs10876066	12	50982084	50588301	5.52566e-24	rs11169572	7.42852			0	0	0	0	0	2	2	0	0	0	0	0	0	0	1	7	Tier1
12q13.12	rs12307178	12	50987294	50593511	4.81295e-24	rs11169572	7.36854			0	0	0	0	0	2	2	0	0	0	0	0	0	0	1	5	Tier2
12q13.12	rs1967576	12	51018116	50624333	1.32382e-24	rs11169572	6.80796			0	0	0	0	0	2	2	0	0	0	0	0	0	0	1	5	Tier2
12q13.12	rs9788075	12	51019171	50625388	1.36007e-24	rs11169572	6.81969			0	0	0	0	0	2	2	0	0	0	0	2	0	0	0	6	Tier1
12q13.12	rs7298661	12	51021260	50627477	1.57378e-24	rs11169572	6.88308			0	0	0	0	0	2	2	0	0	0	0	0	0	0	2	6	Tier1
12q13.12	rs10876074	12	51031817	50638034	1.76379e-25	rs11169572	5.93258			0	0	0	0	0	2	2	2	0	0	0	0	2	2	2	12	Tier1
12q13.12	rs12818741	12	51032415	50638632	2.01137e-25	rs11169572	5.98962			0	0	0	0	0	2	2	2	0	0	0	0	2	2	1	11	Tier1
12q13.12	rs13378012	12	51040397	50646614	2.80074e-25	rs11169572	6.13341			0	0	0	0	0	2	2	0	0	0	0	0	0	1	1	6	Tier1
12q13.12	rs1316607	12	51042890	50649107	1.33549e-24	rs11169572	6.81177			0	0	0	0	0	2	2	0	0	0	0	0	0	0	1	5	Tier2
12q13.12	rs4768903	12	51045449	50651666	3.90548e-16	rs11169572	15.2778			0	0	0	0	0	2	2	1	0	0	0	0	0	0	1	6	Tier1
12q13.12	rs7298665	12	51051351	50657568	1.20269e-24	rs11169572	6.76629			0	0	0	0	0	2	2	0	0	0	0	0	0	0	1	5	Tier2
12q13.12	rs7133160	12	51051921	50658138	1.1408e-24	rs11169572	6.74334			0	0	0	0	0	2	2	0	0	0	0	0	0	0	1	5	Tier2
12q13.12	rs7302435	12	51052008	50658225	1.11152e-24	rs11169572	6.73205			1	0	0	0	2	2	2	0	0	0	0	0	0	0	1	7	Tier1
12q13.12	rs12427378	12	51074199	50680416	2.95443e-25	rs11169572	6.15661			0	0	0	0	0	2	2	0	0	0	0	0	0	0	2	6	Tier1
12q13.12	rs7137845	12	51080940	50687157	5.36738e-26	rs11169572	5.4159			0	0	0	0	0	2	2	0	0	0	0	0	0	1	2	7	Tier1
12q13.12	rs11169523	12	51086275	50692492	2.4498e-25	rs11169572	6.07526			0	0	0	0	0	2	2	0	0	0	0	0	0	1	2	7	Tier1
12q13.12	rs2090852	12	51086931	50693148	3.29288e-26	rs11169572	5.20371			0	0	0	0	0	2	2	0	0	0	0	0	0	0	2	6	Tier1
12q13.12	rs34553264	12	51088979	50695196	5.96537e-26	rs11169572	5.46177			0	0	0	0	0	2	2	0	0	0	0	0	0	0	2	6	Tier1
12q13.12	rs2139930	12	51089287	50695504	5.76932e-26	rs11169572	5.44726			0	0	0	0	0	2	2	0	0	0	0	0	0	0	2	6	Tier1
12q13.12	rs11169524	12	51089734	50695951	4.86412e-26	rs11169572	5.37314			0	0	0	0	0	2	2	0	0	0	0	0	0	0	2	6	Tier1
12q13.12	rs7965652	12	51104310	50710527	3.33597e-25	rs11169572	6.20935			0	0	0	0	0	2	2	0	0	0	0	0	0	0	2	6	Tier1
12q13.12	rs61926278	12	51112182	50718399	8.53602e-26	rs11169572	5.61739			0	0	0	0	0	2	2	0	0	0	0	0	0	0	2	6	Tier1
12q13.12	rs1316442	12	51114427	50720644	3.47226e-25	rs11169572	6.22675			0	0	0	0	0	2	2	0	0	0	0	0	0	1	2	7	Tier1
12q13.12	rs3742062	12	51128832	50735049	2.38221e-25	rs11169572	6.06311			0	0	0	0	0	2	2	2	0	0	0	0	2	2	2	12	Tier1
12q13.12	rs2280503	12	51138687	50744904	1.14056e-24	rs11169572	6.74325			0	0	0	0	0	2	2	0	0	0	0	0	0	0	2	6	Tier1
12q13.12	rs4307773	12	51144432	50750649	3.29327e-28	rs11169572	3.20376			0	0	0	0	0	2	2	0	0	0	0	0	0	0	2	6	Tier1
12q13.12	rs11503907	12	51153577	50759794	5.25567e-31	rs11169572	0.406761			0	0	0	0	0	2	2	0	0	0	0	0	0	2	1	7	Tier1
12q13.12	rs61926301	12	51157863	50764080	8.64347e-31	rs11169572	0.622821			0	0	0	0	0	2	2	2	0	0	0	2	0	0	0	8	Tier1
12q13.12	rs9943712	12	51160715	50766932	4.582e-31	rs11169572	0.347188			0	0	0	0	0	2	2	2	0	0	0	0	0	0	2	10	Tier1
12q13.12	rs12829524	12	51161744	50767961	4.60153e-23	rs11169572	8.34904			1	0	0	2	0	2	2	1	0	0	0	0	0	0	2	9	Tier1
12q13.12	rs10876084	12	51164810	50771027	5.63743e-31	rs11169572	0.437214			0	0	0	0	0	2	2	0	0	0	0	0	0	0	2	6	Tier1
12q13.12	rs12372718	12	51171090	50777307	4.33557e-31	rs11169572	0.323179	0.755573	2	0	0	0	0	0	2	2	0	2	0	0	0	0	1	1	6	Tier1
12q13.12	rs12815839	12	51172133	50778350	3.73173e-24	rs11169572	7.25804			0	0	0	0	0	2	2	0	0	0	0	0	0	0	0	4	Tier2
12q13.12	rs10876087	12	51172480	50778697	4.51177e-31	rs11169572	0.34048	0.0984775	2	0	0	0	0	0	2	2	0	1	0	0	0	0	0	0	4	Tier2
12q13.12	rs10783387	12	51180143	50786360	4.74366e-31	rs11169572	0.362246	0.0701109	2	0	0	0	0	0	2	2	0	1	0	0	0	0	0	0	4	Tier2
12q13.12	rs10876092	12	51183311	50789528	4.80047e-31	rs11169572	0.367417			0	0	0	0	0	2	2	0	0	0	0	0	0	0	2	6	Tier1
12q13.12	rs7133974	12	51184577	50790794	6.03163e-31	rs11169572	0.466567			0	0	0	0	0	2	2	0	0	0	0	0	0	0	1	5	Tier2
12q13.12	rs11169562	12	51187290	50793507	5.53969e-31	rs11169572	0.429618			0	0	0	0	0	2	2	0	0	0	0	0	0	0	1	5	Tier2
12q13.12	rs61926303	12	51188526	50794743	4.64404e-31	rs11169572	0.353029	0.0481766	2	0	0	0	0	0	2	2	0	1	0	0	0	0	0	2	6	Tier1
12q13.12	rs11169563	12	51191727	50797944	1.52938e-29	rs11169572	1.87065			0	0	0	0	0	2	2	1	0	0	0	0	0	0	2	7	Tier1
12q13.12	rs7304335	12	51193013	50799230	6.62593e-29	rs11169572	2.50738			0	0	0	0	0	2	2	0	0	0	0	0	0	0	2	6	Tier1
12q13.12	rs34645899	12	51201749	50807966	4.95661e-29	rs11169572	2.38132			0	0	0	0	0	2	2	0	0	0	0	0	0	0	2	6	Tier1
12q13.12	rs34863430	12	51201758	50807975	2.89449e-29	rs11169572	2.1477			0	0	0	0	0	2	2	0	0	0	0	0	0	0	2	6	Tier1
12q13.12	rs1129406	12	51203371	50809588	6.80788e-31	rs11169572	0.519145			0	0	0	0	0	2	2	0	0	0	0	0	0	1	2	7	Tier1
12q13.12	rs4986838	12	51203376	50809593	4.29141e-31	rs11169572	0.318733			0	0	0	0	0	2	2	0	0	0	0	0	0	1	2	7	Tier1
12q13.12	rs11169567	12	51204938	50811155	6.87105e-31	rs11169572	0.523156			0	0	0	0	0	2	2	2	0	0	0	0	0	0	2	8	Tier1
12q13.12	rs7306677	12	51205763	50811980	4.50923e-31	rs11169572	0.340235			0	0	0	0	0	2	2	1	0	0	0	0	0	0	2	7	Tier1
12q13.12	rs35353300	12	51208764	50814981	5.09735e-31	rs11169572	0.393477			0	0	0	0	0	2	2	0	0	0	0	0	0	0	2	6	Tier1
12q13.12	rs7966357	12	51209838	50816055	1.88856e-24	rs11169572	6.96226			0	0	0	0	0	2	2	0	0	0	0	0	0	0	2	6	Tier1
12q13.12	rs11169570	12	51211692	50817909	4.62347e-31	rs11169572	0.351101			0	0	0	0	0	2	2	1	0	0	0	0	0	0	2	7	Tier1
12q13.12	rs11169571	12	51213765	50819982	3.89055e-31	rs11169572	0.276144			0	0	0	0	0	2	2	1	0	0	0	0	0	0	2	7	Tier1
12q13.12	rs11169572	12	51216890	50823107	2.05514e-31	rs11169572	-0.00102581			0	0	0	0	0	2	2	0	0	0	0	0	0	2	1	7	Tier1
12q13.12	rs11169578	12	51219701	50825918	8.14929e-31	rs11169572	0.597253			0	0	0	0	0	2	2	2	0	0	0	0	0	1	2	9	Tier1
12q13.12	rs10876098	12	51220373	50826590	2.60378e-30	rs11169572	1.10174			0	0	0	0	0	2	2	1	0	0	0	0	0	0	2	7	Tier1
12q13.12	rs864899	12	51221127	50827344	2.66008e-26	rs11169572	5.11103			0	0	0	0	0	2	2	2	0	0	0	0	0	2	2	10	Tier1
12q13.12	rs12305097	12	51315031	50921248	5.52505e-18	rs11169572	13.4285			0	0	0	0	0	2	2	2	0	0	0	0	0	0	1	7	Tier1
12q13.3	rs4559	12	57489648	57095865	1.43235e-09	rs7398375	9.58785			0	0	0	0	0	2	0	0	0	0	0	0	0	2	2	6	Tier1
12q13.3	rs324015	12	57490100	57096317	2.81395e-13	rs7398375	5.88111			0	0	1	2	0	2	0	0	0	0	0	2	0	0	2	9	Tier1
12q13.3	rs324012	12	57502981	57109198	9.88432e-10	rs7398375	9.42675			0	0	0	0	0	2	0	1	0	0	0	0	0	2	2	7	Tier1
12q13.3	rs3001426	12	57509055	57115272	1.1392e-09	rs7398375	9.4884			0	0	0	0	0	2	0	0	0	0	0	0	0	1	1	4	Tier2
12q13.3	rs324014	12	57510309	57116526	6.66478e-10	rs7398375	9.25558			0	0	0	0	0	2	0	0	0	0	0	0	0	1	1	4	Tier2
12q13.3	rs2122692	12	57510511	57116728	1.17377e-11	rs7398375	7.50138			0	0	0	0	0	2	0	1	0	0	0	0	0	1	1	5	Tier2
12q13.3	rs324013	12	57510661	57116878	1.41265e-11	rs7398375	7.58183			0	0	0	0	0	2	0	1	0	0	0	0	0	1	1	5	Tier2
12q13.3	rs12322902	12	57513866	57120083	3.8389e-10	rs7398375	9.01601			0	0	0	0	0	2	0	0	0	0	0	0	0	1	1	4	Tier2
12q13.3	rs10876963	12	57514554	57120771	5.48237e-10	rs7398375	9.17077			0	0	0	0	0	2	0	0	0	0	0	0	0	1	1	4	Tier2
12q13.3	rs12298170	12	57515363	57121580	5.1117e-10	rs7398375	9.14036			0	0	0	0	0	2	0	0	0	0	0	0	0	1	1	4	Tier2
12q13.3	rs11172111	12	57515804	57122021	6.43079e-10	rs7398375	9.24006			0	0	0	0	1	2	0	0	0	0	0	0	0	1	1	5	Tier2
12q13.3	rs10467124	12	57519694	57125911	6.33715e-10	rs7398375	9.23369			0	0	0	0	0	2	0	0	0	0	0	0	0	2	1	5	Tier2
12q13.3	rs73120411	12	57519826	57126043	2.13267e-09	rs7398375	9.76072			0	0	0	0	0	2	0	1	0	0	0	0	0	2	2	7	Tier1
12q13.3	rs4759275	12	57525756	57131973	1.11658e-10	rs7398375	8.47969			0	0	0	0	0	2	0	0	0	0	0	0	0	2	2	6	Tier1
12q13.3	rs4759276	12	57526646	57132863	2.39303e-09	rs7398375	9.81075			0	0	0	0	0	2	0	0	0	0	0	0	0	2	2	6	Tier1
12q13.3	rs11172113	12	57527283	57133500	3.39508e-11	rs7398375	7.96265			0	0	0	0	0	2	0	0	0	0	0	0	0	0	2	4	Tier2
12q13.3	rs4257011	12	57528197	57134414	1.07026e-11	rs7398375	7.46129			0	0	0	0	0	2	0	0	0	0	0	0	0	2	2	6	Tier1
12q13.3	rs10747776	12	57528679	57134896	8.03724e-12	rs7398375	7.33691			0	0	0	0	0	2	0	0	0	0	0	0	0	2	2	6	Tier1
12q13.3	rs11172114	12	57529443	57135660	1.7998e-12	rs7398375	6.68702			1	1	2	0	0	2	0	0	0	0	0	0	0	2	2	8	Tier1
12q13.3	rs4759044	12	57530670	57136887	3.89497e-10	rs7398375	9.0223			0	0	0	0	0	2	0	0	0	0	0	0	0	0	1	3	Tier3
12q13.3	rs10876964	12	57530814	57137031	2.38456e-12	rs7398375	6.80921			0	0	0	0	0	2	0	0	0	0	0	0	0	2	1	5	Tier2
12q13.3	rs10876965	12	57531450	57137667	2.25161e-12	rs7398375	6.78429			0	0	0	0	0	2	0	0	0	0	0	0	0	2	1	5	Tier2
12q13.3	rs4367982	12	57531632	57137849	1.33956e-12	rs7398375	6.55876			0	0	0	0	0	2	0	0	0	0	0	0	0	2	2	6	Tier1
12q13.3	rs1385526	12	57532749	57138966	3.37365e-12	rs7398375	6.9599			1	1	2	2	0	2	0	0	0	0	1	2	0	2	2	13	Tier1
12q13.3	rs715948	12	57532982	57139199	1.24112e-13	rs7398375	5.52561			0	0	0	0	0	2	0	0	0	0	1	2	0	0	2	7	Tier1
12q13.3	rs4759277	12	57533690	57139907	1.02244e-12	rs7398375	6.44144			0	0	0	0	0	2	0	0	0	0	0	0	0	0	2	4	Tier2
12q13.3	rs1466535	12	57534470	57140687	3.24485e-12	rs7398375	6.94299			0	0	0	0	0	2	0	0	0	0	0	0	0	2	2	6	Tier1
12q13.3	rs4759045	12	57534641	57140858	3.70653e-12	rs7398375	7.00077			1	1	2	2	0	2	0	0	0	0	0	0	0	2	2	10	Tier1
12q13.3	rs1799737	12	57534912	57141129	3.79688e-12	rs7398375	7.01123			0	0	0	0	0	2	0	0	0	0	0	0	0	2	2	6	Tier1
12q13.3	rs7968719	12	57540751	57146968	8.17831e-14	rs7398375	5.34446			0	0	0	0	0	2	0	0	0	0	0	2	0	2	2	8	Tier1
12q13.3	rs7398375	12	57540848	57147065	3.6952e-19	rs7398375	-0.000563775	0.999982	1	1	1	0	2	2	2	0	0	2	0	0	2	0	2	0	12	Tier1
12p13.31	rs4764550	12	6383775	6274609	6.38353e-13	rs10849432,rs10849434	5.09494			0	0	0	0	0	0	0	0	0	0	0	0	0	2	0	2	Tier3
12p13.31	rs10849432	12	6385727	6276561	6.31779e-10	rs10849432,rs10849434	8.09045			0	0	0	0	0	0	0	0	0	0	0	0	0	2	0	2	Tier3
12p13.31	rs7964858	12	6386002	6276836	6.21517e-10	rs10849432,rs10849434	8.08334			0	0	0	0	0	0	0	1	0	0	0	0	0	2	0	3	Tier3
12p13.31	rs4764551	12	6386336	6277170	6.74446e-10	rs10849432,rs10849434	8.11883			0	0	0	1	0	0	0	1	0	0	0	0	2	2	0	6	Tier1
12p13.31	rs4764552	12	6386518	6277352	5.92669e-10	rs10849432,rs10849434	8.06269			0	0	0	0	0	0	0	1	0	0	0	0	2	2	0	5	Tier2
12p13.31	rs6489708	12	6387053	6277887	7.30733e-10	rs10849432,rs10849434	8.15364			0	0	0	0	0	0	0	2	0	0	0	0	0	2	0	4	Tier2
12p13.31	rs6489709	12	6405578	6296412	7.05495e-17	rs10849432,rs10849434	1.13838			0	0	0	1	0	0	0	1	0	0	2	2	0	1	0	7	Tier1
12p13.31	rs60868681	12	6405983	6296817	3.67149e-14	rs10849432,rs10849434	3.85472			0	0	0	0	0	0	0	0	0	0	0	0	0	1	0	1	Tier3
12p13.31	rs10849433	12	6406904	6297738	6.73111e-17	rs10849432,rs10849434	1.11797	0.0441761	1	0	0	0	0	0	0	0	0	1	0	0	0	0	0	0	1	Tier3
12p13.31	rs10849434	12	6407044	6297878	5.13457e-18	rs10849432,rs10849434	0.000386714	0.93725	1	0	0	0	0	0	0	0	1	2	0	0	0	0	0	0	3	Tier3
12p13.31	rs12581986	12	6407737	6298571	7.37846e-14	rs10849432,rs10849434	4.15785			0	0	0	0	0	0	0	2	0	0	0	0	0	1	2	5	Tier2
12p13.31	rs7311453	12	6409367	6300201	2.53799e-13	rs10849432,rs10849434	4.69437			0	0	0	0	0	0	0	0	0	0	0	0	0	0	1	1	Tier3
12p13.31	rs10849436	12	6409619	6300453	1.13269e-13	rs10849432,rs10849434	4.34399			0	0	0	0	0	0	0	1	0	0	0	0	0	0	1	2	Tier3
12p13.31	rs7315020	12	6409770	6300604	1.97863e-13	rs10849432,rs10849434	4.58625			0	0	0	0	0	0	0	0	0	0	0	0	0	0	1	1	Tier3
12p13.31	rs3759322	12	6415994	6306828	8.82006e-09	rs10849432,rs10849434	9.23535			0	0	0	0	0	0	0	0	0	0	0	0	0	1	1	2	Tier3
12q14.2	rs7297628	12	64404555	64010775	1.39459e-08	rs7297628	0.00143175	0.090473	1	0	0	0	0	0	0	0	1	1	0	0	0	0	0	1	3	Tier3
12q14.2	rs7971280	12	64406633	64012853	1.59364e-08	rs7297628	0.0593754	0.0789303	1	0	0	0	0	0	0	0	0	1	0	0	0	0	1	1	3	Tier3
12q14.2	rs12367875	12	64407451	64013671	2.94951e-08	rs7297628	0.326735	0.0418817	1	0	0	0	0	0	0	0	0	1	0	0	0	0	0	1	2	Tier3
12q14.2	rs6581518	12	64408678	64014898	2.81175e-08	rs7297628	0.305962	0.0460327	1	0	0	0	0	0	0	0	0	1	0	0	0	0	0	1	2	Tier3
12q14.2	rs10878099	12	64410208	64016428	4.38882e-08	rs7297628	0.499333	0.0283193	1	0	0	0	0	0	0	0	0	1	0	0	0	0	0	1	2	Tier3
12q14.2	rs6581520	12	64412088	64018308	4.40356e-08	rs7297628	0.500789	0.0276191	1	0	0	0	0	0	0	0	0	1	0	0	0	0	0	1	2	Tier3
12q14.2	rs6581521	12	64412141	64018361	3.35056e-08	rs7297628	0.382103	0.0372639	1	0	0	0	0	0	0	0	0	1	0	0	0	0	0	1	2	Tier3
12q14.2	rs6581522	12	64415030	64021250	4.9887e-08	rs7297628	0.554973	0.0895604	1	0	0	0	0	0	0	0	0	1	0	0	0	0	0	1	2	Tier3
12q14.2	rs6581523	12	64415373	64021593	4.65492e-08	rs7297628	0.524897	0.0265749	1	0	0	0	0	0	0	0	1	1	0	0	0	0	0	1	3	Tier3
12q15	rs10784889	12	71409261	71015481	1.2329e-08	rs11178634	2.95739			0	0	1	0	0	0	0	2	0	0	0	0	0	0	1	4	Tier2
12q15	rs907721	12	71436037	71042257	3.00362e-09	rs11178634	2.34411			0	0	0	0	1	0	0	0	0	0	0	0	0	0	0	1	Tier3
12q15	rs7313668	12	71449521	71055741	1.04732e-10	rs11178634	0.88654			1	0	0	0	2	0	0	0	0	0	0	0	0	0	1	4	Tier2
12q15	rs966583	12	71451567	71057787	1.0019e-10	rs11178634	0.867285			0	0	0	0	0	0	0	0	0	0	0	0	0	0	1	2	Tier3
12q15	rs7295488	12	71452046	71058266	1.57456e-10	rs11178634	1.06362			0	0	0	0	0	0	0	0	0	0	0	0	0	1	1	3	Tier3
12q15	rs1913192	12	71452653	71058873	8.10606e-11	rs11178634	0.775271			0	0	0	0	0	0	0	0	0	0	0	0	0	1	1	3	Tier3
12q15	rs1512988	12	71454999	71061219	7.29602e-11	rs11178634	0.729547			0	0	0	0	0	0	0	0	0	0	0	0	0	0	2	3	Tier3
12q15	rs1512989	12	71455174	71061394	7.73871e-11	rs11178634	0.75513			0	0	0	0	0	0	0	0	0	0	0	0	0	0	2	3	Tier3
12q15	rs3942254	12	71455871	71062091	5.16001e-11	rs11178634	0.579112			0	0	0	0	0	0	0	0	0	0	0	0	0	1	2	4	Tier2
12q15	rs9325191	12	71456259	71062479	6.1529e-11	rs11178634	0.655541			0	0	0	0	0	0	0	0	0	0	0	0	0	1	1	3	Tier3
12q15	rs10506623	12	71456458	71062678	6.16172e-11	rs11178634	0.656163			0	0	0	0	0	0	0	0	0	0	0	0	0	1	1	3	Tier3
12q15	rs10879242	12	71456488	71062708	6.3851e-11	rs11178634	0.671629			0	0	0	0	0	0	0	0	0	0	0	0	0	1	1	3	Tier3
12q15	rs10879243	12	71456507	71062727	6.09711e-11	rs11178634	0.651585			0	0	0	0	0	0	0	0	0	0	0	0	0	1	1	3	Tier3
12q15	rs11178579	12	71457204	71063424	1.13286e-10	rs11178634	0.920637			0	0	0	0	0	0	0	0	0	0	0	0	0	1	2	4	Tier2
12q15	rs10879245	12	71457332	71063552	6.80594e-11	rs11178634	0.699349			0	0	0	0	0	0	0	0	0	0	0	0	0	1	2	4	Tier2
12q15	rs1495375	12	71457733	71063953	7.03947e-11	rs11178634	0.714001			0	0	0	0	0	0	0	0	0	0	0	0	0	1	2	4	Tier2
12q15	rs1874313	12	71458165	71064385	1.34453e-10	rs11178634	0.995032			0	0	0	0	0	0	0	0	0	0	0	0	0	0	1	2	Tier3
12q15	rs17226821	12	71459199	71065419	5.83484e-11	rs11178634	0.63249			0	0	0	0	0	0	0	0	0	0	0	0	0	0	1	2	Tier3
12q15	rs1567740	12	71460081	71066301	6.17503e-11	rs11178634	0.6571			0	0	0	0	0	0	0	0	0	0	0	0	0	0	1	2	Tier3
12q15	rs12366661	12	71461368	71067588	4.69938e-11	rs11178634	0.538502			0	0	0	0	0	0	0	0	0	0	0	0	0	0	1	2	Tier3
12q15	rs7294409	12	71462190	71068410	5.66856e-11	rs11178634	0.619934			0	0	0	0	0	0	0	0	0	0	0	0	0	0	1	2	Tier3
12q15	rs10879248	12	71463415	71069635	5.8948e-11	rs11178634	0.63693			1	0	0	0	2	0	0	0	0	0	0	0	0	0	1	4	Tier2
12q15	rs11178583	12	71463544	71069764	1.13019e-10	rs11178634	0.919613			0	0	0	0	0	0	0	0	0	0	0	0	0	0	1	2	Tier3
12q15	rs11178584	12	71463855	71070075	1.27349e-10	rs11178634	0.971457			0	0	0	0	0	0	0	0	0	0	0	0	0	0	1	2	Tier3
12q15	rs10879249	12	71463863	71070083	6.93613e-11	rs11178634	0.707578			0	0	0	0	0	0	0	0	0	0	0	0	0	0	1	2	Tier3
12q15	rs11178589	12	71472330	71078550	1.02115e-10	rs11178634	0.875551			0	0	0	0	0	0	0	0	0	0	0	0	0	0	1	2	Tier3
12q15	rs2132242	12	71476256	71082476	8.25499e-11	rs11178634	0.783178			0	0	0	0	0	0	0	0	0	0	0	0	0	0	1	2	Tier3
12q15	rs2870841	12	71476684	71082904	2.5825e-11	rs11178634	0.278501			0	0	0	0	0	0	0	0	0	0	0	0	0	0	1	2	Tier3
12q15	rs1510944	12	71477600	71083820	7.63569e-11	rs11178634	0.749309			0	0	0	0	0	0	0	0	0	0	0	0	0	0	1	2	Tier3
12q15	rs11178594	12	71478895	71085115	7.07905e-11	rs11178634	0.716436			0	0	0	0	0	0	0	0	0	0	0	0	0	0	2	3	Tier3
12q15	rs1960313	12	71481420	71087640	7.96337e-11	rs11178634	0.767558			0	0	0	0	0	0	0	0	0	0	0	0	0	0	1	2	Tier3
12q15	rs1960312	12	71481450	71087670	7.86232e-11	rs11178634	0.762012			0	0	0	0	0	0	0	0	0	0	0	0	0	0	1	2	Tier3
12q15	rs2088160	12	71484342	71090562	7.85277e-11	rs11178634	0.761484			0	0	0	0	0	0	0	0	0	0	0	0	0	0	1	2	Tier3
12q15	rs11178599	12	71487765	71093985	1.10366e-10	rs11178634	0.909296			0	0	0	0	0	0	0	0	0	0	0	0	0	0	1	2	Tier3
12q15	rs36071486	12	71487831	71094051	5.73913e-11	rs11178634	0.625307			0	0	0	0	0	0	0	0	0	0	0	0	0	0	1	2	Tier3
12q15	rs12831292	12	71490156	71096376	6.03487e-11	rs11178634	0.647129			0	0	0	0	0	0	0	0	0	0	0	0	0	0	1	2	Tier3
12q15	rs60903622	12	71490821	71097041	5.20484e-11	rs11178634	0.582868			0	0	0	0	0	0	0	0	0	0	0	0	0	0	1	2	Tier3
12q15	rs73134417	12	71490851	71097071	9.75915e-11	rs11178634	0.855873			0	0	0	0	0	0	0	0	0	0	0	0	0	0	1	2	Tier3
12q15	rs11178601	12	71491355	71097575	4.28133e-11	rs11178634	0.49804			0	0	0	0	0	0	0	0	0	0	0	0	0	0	1	2	Tier3
12q15	rs11178602	12	71491505	71097725	4.28684e-11	rs11178634	0.498598			0	0	0	0	0	0	0	0	0	0	0	0	0	0	1	2	Tier3
12q15	rs12816762	12	71491617	71097837	4.76343e-11	rs11178634	0.544381			0	0	0	0	0	0	0	0	0	0	0	0	0	0	1	2	Tier3
12q15	rs34952247	12	71491845	71098065	4.84182e-11	rs11178634	0.55147			0	0	0	0	0	0	0	0	0	0	0	0	0	0	1	2	Tier3
12q21.1	rs2132241	12	71504214	71110434	1.03738e-10	rs11178634	0.882399			0	0	0	0	0	0	0	0	0	0	0	0	0	0	2	2	Tier3
12q21.1	rs11178613	12	71505748	71111968	9.82487e-11	rs11178634	0.858788			0	0	0	0	0	0	0	0	0	0	0	0	0	0	2	3	Tier3
12q21.1	rs7301236	12	71506104	71112324	4.72136e-11	rs11178634	0.540528			0	0	0	0	0	0	0	0	0	0	0	0	0	0	2	3	Tier3
12q21.1	rs1355373	12	71507382	71113602	4.49574e-11	rs11178634	0.519262			0	0	0	0	0	0	0	0	0	0	0	0	0	0	2	3	Tier3
12q21.1	rs34349223	12	71509652	71115872	6.47556e-11	rs11178634	0.677738			0	0	0	0	0	0	0	0	0	0	0	0	0	0	2	3	Tier3
12q21.1	rs7295634	12	71510178	71116398	5.89865e-11	rs11178634	0.637214			0	0	0	0	0	0	0	0	0	0	0	0	0	0	2	2	Tier3
12q21.1	rs7311994	12	71510255	71116475	4.98665e-11	rs11178634	0.56427			0	0	0	0	0	0	0	0	0	0	0	0	0	0	2	3	Tier3
12q21.1	rs112715064	12	71510778	71116998	4.49846e-11	rs11178634	0.519525			0	0	0	0	0	0	0	0	0	0	0	0	0	0	2	3	Tier3
12q21.1	rs73341830	12	71510859	71117079	3.12062e-11	rs11178634	0.360702	0.433535	2	0	0	0	0	0	0	0	0	1	0	0	0	0	0	2	3	Tier3
12q21.1	rs73341832	12	71510917	71117137	4.28225e-11	rs11178634	0.498133			0	0	0	0	0	0	0	0	0	0	0	0	0	0	2	3	Tier3
12q21.1	rs68192204	12	71510973	71117193	4.37414e-11	rs11178634	0.507354			1	0	2	0	1	0	0	0	0	0	0	0	0	0	2	6	Tier1
12q21.1	rs68134932	12	71511068	71117288	3.96067e-11	rs11178634	0.46423	0.566097	2	0	0	0	0	0	0	0	0	2	0	0	0	0	0	2	3	Tier3
12q21.1	rs60850931	12	71511206	71117426	1.92708e-10	rs11178634	1.15136			0	0	0	0	0	0	0	0	0	0	0	0	0	0	2	2	Tier3
12q21.1	rs59590422	12	71511592	71117812	4.62412e-11	rs11178634	0.53149			0	0	1	0	0	0	0	0	0	0	0	0	0	0	2	3	Tier3
12q21.1	rs12818936	12	71518009	71124229	4.89386e-11	rs11178634	0.556113			0	0	0	0	0	0	0	0	0	0	0	0	0	0	2	3	Tier3
12q21.1	rs12817873	12	71518033	71124253	4.67364e-11	rs11178634	0.536116			0	0	0	0	0	0	0	0	0	0	0	0	0	0	2	3	Tier3
12q21.1	rs11178633	12	71518328	71124548	1.6157e-11	rs11178634	0.0748218			0	0	0	0	0	0	0	0	0	0	0	0	0	0	2	2	Tier3
12q21.1	rs11178634	12	71518329	71124549	1.36259e-11	rs11178634	0.000826289			0	0	0	0	0	0	0	0	0	0	0	0	0	0	2	3	Tier3
12q21.1	rs1051344	12	71519096	71125316	4.34531e-11	rs11178634	0.504482			0	0	0	0	0	0	0	0	0	0	0	0	0	0	2	3	Tier3
12q21.1	rs11178637	12	71519493	71125713	4.16259e-11	rs11178634	0.485825			0	0	0	0	0	0	0	1	0	0	0	0	0	0	2	4	Tier2
12q21.1	rs7312420	12	71519548	71125768	4.61047e-11	rs11178634	0.530206			0	0	0	0	0	0	0	0	0	0	0	0	0	0	2	3	Tier3
12q21.1	rs11178639	12	71520267	71126487	3.16048e-11	rs11178634	0.366214			0	0	0	0	0	0	0	1	0	0	0	0	0	0	2	4	Tier2
12q21.1	rs4505155	12	71520341	71126561	1.18574e-10	rs11178634	0.940451			0	0	0	0	0	0	0	0	0	0	0	0	0	0	2	3	Tier3
12q21.1	rs3851610	12	71520600	71126820	9.48042e-11	rs11178634	0.843289			0	0	0	0	0	0	0	0	0	0	0	0	0	0	2	3	Tier3
12q21.1	rs4115678	12	71520837	71127057	1.65068e-10	rs11178634	1.08412			0	0	0	0	0	0	0	0	0	0	0	0	0	0	2	2	Tier3
12q21.1	rs11178642	12	71521245	71127465	1.47955e-10	rs11178634	1.03659			0	0	0	0	0	0	0	0	0	0	0	0	0	0	2	3	Tier3
12q21.1	rs10879262	12	71521831	71128051	1.53606e-10	rs11178634	1.05287			0	0	0	0	0	0	0	0	0	0	0	0	0	0	2	2	Tier3
12q21.1	rs12367470	12	71522807	71129027	2.18089e-10	rs11178634	1.20509			0	0	0	0	0	0	0	0	0	0	0	0	0	0	2	2	Tier3
12q21.1	rs1051334	12	71523134	71129354	1.85876e-10	rs11178634	1.13568			0	0	0	0	0	0	0	0	0	0	0	0	0	0	2	2	Tier3
12q21.1	rs11178644	12	71523541	71129761	1.94891e-10	rs11178634	1.15625			0	0	0	0	0	0	0	0	0	0	0	0	0	0	2	2	Tier3
12q21.1	rs11178645	12	71523634	71129854	2.16337e-10	rs11178634	1.20159			0	0	0	0	0	0	0	0	0	0	0	0	0	0	2	2	Tier3
12q21.1	rs3844206	12	71523941	71130161	1.75272e-10	rs11178634	1.11017			0	0	0	0	0	0	0	0	0	0	0	0	0	0	2	2	Tier3
12q21.1	rs3914135	12	71524291	71130511	2.15858e-08	rs11178634	3.20063			0	0	0	0	0	0	0	0	0	0	0	0	0	0	2	2	Tier3
12q21.1	rs4142884	12	71524473	71130693	2.97978e-10	rs11178634	1.34065			0	0	0	0	0	0	0	0	0	0	0	0	0	0	2	2	Tier3
12q21.1	rs3851612	12	71524810	71131030	2.20007e-08	rs11178634	3.2089			0	0	0	0	0	0	0	0	0	0	0	0	0	0	2	2	Tier3
12q21.1	rs10506626	12	71529491	71135711	2.41764e-10	rs11178634	1.24985			0	0	0	0	0	0	0	0	0	0	0	0	0	0	2	2	Tier3
12q21.1	rs2270586	12	71531639	71137859	3.90925e-10	rs11178634	1.45855			0	0	0	0	0	0	0	1	0	0	0	0	0	0	2	3	Tier3
12q21.1	rs2270585	12	71531663	71137883	3.65349e-10	rs11178634	1.42917			0	0	0	0	0	0	0	1	0	0	0	0	0	0	2	3	Tier3
12q21.1	rs2270584	12	71532099	71138319	3.05975e-10	rs11178634	1.35215			0	0	0	0	0	0	0	0	0	0	0	0	2	0	2	5	Tier2
12q21.1	rs11178648	12	71533210	71139430	6.36982e-10	rs11178634	1.67059			0	0	1	0	0	0	0	0	0	0	0	2	0	0	2	5	Tier2
12q21.1	rs11178649	12	71533238	71139458	3.68072e-10	rs11178634	1.43239			0	0	0	0	0	0	0	0	0	0	0	2	0	0	2	4	Tier2
12q21.1	rs3763978	12	71533534	71139754	6.26631e-10	rs11178634	1.66347			0	0	0	0	0	0	0	0	0	0	0	0	0	0	2	3	Tier3
12q21.1	rs11178651	12	71536157	71142377	3.87545e-10	rs11178634	1.45478			0	0	0	0	0	0	0	0	0	0	0	0	0	0	2	2	Tier3
12q21.1	rs11178654	12	71537329	71143549	3.00193e-10	rs11178634	1.34386			0	0	0	0	0	0	0	0	0	0	0	0	0	0	2	2	Tier3
12q21.1	rs17226898	12	71585743	71191963	1.74916e-08	rs11178634	3.10929			0	0	0	0	0	0	0	0	0	0	0	0	0	0	1	1	Tier3
12q22	rs4762595	12	96049742	95655966	8.32337e-15	rs11108175	0.809709			0	0	0	0	0	0	0	0	0	0	0	0	0	0	1	1	Tier3
12q22	rs11108172	12	96050375	95656599	6.10332e-15	rs11108175	0.674976			0	0	0	0	0	0	0	0	0	0	0	0	0	0	1	1	Tier3
12q22	rs11108175	12	96050887	95657111	1.29476e-15	rs11108175	0.00159956			0	0	2	0	0	0	0	0	0	0	0	0	0	0	1	3	Tier3
12q22	rs4762596	12	96051418	95657642	1.41978e-15	rs11108175	0.0416313			0	0	0	0	0	0	0	0	0	0	0	0	0	0	1	1	Tier3
12q22	rs2160989	12	96052228	95658452	1.5004e-15	rs11108175	0.0656173			0	0	0	0	0	0	0	1	0	0	0	2	0	0	0	3	Tier3
12q22	rs1362970	12	96052526	95658750	8.00807e-14	rs11108175	1.79294			0	0	0	0	0	0	0	0	0	0	0	0	0	0	0	0	Tier3
12q22	rs1052651	12	96052721	95658945	1.86317e-15	rs11108175	0.159663			0	0	0	0	0	0	0	0	0	0	0	0	0	0	2	2	Tier3
12q22	rs10859919	12	96054670	95660894	6.50995e-14	rs11108175	1.70299			0	0	0	0	0	0	0	1	0	0	0	0	0	0	1	2	Tier3
12q22	rs10859920	12	96055957	95662181	1.69796e-14	rs11108175	1.11934			0	0	0	0	0	0	0	0	0	0	0	0	0	0	1	1	Tier3
12q22	rs10777716	12	96057387	95663611	1.47854e-14	rs11108175	1.05924			0	0	0	0	0	0	0	0	0	0	0	0	0	0	1	1	Tier3
12q22	rs4762597	12	96057923	95664147	1.84235e-14	rs11108175	1.15478			0	0	0	0	0	0	0	0	0	0	0	0	0	0	1	1	Tier3
12q22	rs4762233	12	96058721	95664945	2.05909e-15	rs11108175	0.203086			0	0	0	0	0	0	0	1	0	0	0	0	0	0	1	2	Tier3
12q22	rs2367561	12	96062717	95668941	1.80436e-15	rs11108175	0.145733			0	0	0	0	0	0	0	0	0	0	0	0	0	0	2	4	Tier2
12q22	rs7311331	12	96064549	95670773	1.53226e-15	rs11108175	0.0747428			0	0	0	0	0	0	0	0	0	0	0	0	0	1	1	3	Tier3
12q22	rs10859923	12	96069858	95676082	2.84796e-12	rs11108175	3.34394			0	0	0	0	0	0	0	0	0	0	0	0	0	0	1	1	Tier3
13q34	rs9301405	13	110346216	109693869	1.20995e-08	rs1078563	0.310446	0.230373	1	0	0	0	0	0	0	2	0	1	0	0	0	0	0	1	4	Tier2
13q34	rs7332589	13	110349448	109697101	2.01154e-08	rs1078563	0.531207	0.14276	1	0	0	0	0	0	0	2	0	1	0	0	0	0	0	1	4	Tier2
13q34	rs7332988	13	110349643	109697296	1.66082e-08	rs1078563	0.448001	0.171012	1	0	0	0	0	0	0	2	0	1	0	0	0	0	0	1	4	Tier2
13q34	rs1078563	13	110352851	109700504	5.91627e-09	rs1078563	-0.000273721	0.452159	1	0	0	0	0	0	0	2	0	1	0	0	2	0	0	0	5	Tier2
13q34	rs9515211	13	111074436	110422089	1.92815e-10	rs4600332	0.191719	0.214863	1	0	0	0	0	0	0	0	0	1	0	0	0	0	1	0	2	Tier3
13q34	rs4486743	13	111074859	110422512	3.57314e-08	rs4600332	2.45963			0	0	0	0	0	0	0	1	0	0	0	0	0	1	0	2	Tier3
13q34	rs7993934	13	111074915	110422568	1.73243e-10	rs4600332	0.145234	0.0845925	1	0	0	0	0	0	0	0	0	1	0	0	0	0	1	0	2	Tier3
13q34	rs8001158	13	111075658	110423311	3.52804e-10	rs4600332	0.454112	0.0412312	1	0	0	0	0	0	0	0	0	1	0	0	0	0	1	1	3	Tier3
13q34	rs72657918	13	111075727	110423380	3.65576e-09	rs4600332	1.46956			0	0	0	0	0	0	0	0	0	0	0	0	0	1	1	2	Tier3
13q34	rs8001365	13	111075787	110423440	1.92697e-10	rs4600332	0.191453	0.0758539	1	0	0	2	2	0	0	0	0	1	0	0	0	0	1	1	7	Tier1
13q34	rs8000189	13	111075881	110423534	2.34903e-10	rs4600332	0.277467	0.0624071	1	0	0	0	0	0	0	0	0	1	0	0	0	0	1	1	3	Tier3
13q34	rs3929760	13	111076494	110424147	6.20858e-10	rs4600332	0.699571			0	0	0	0	1	0	0	1	0	0	0	0	0	1	1	4	Tier2
13q34	rs34011931	13	111077516	110425169	6.70642e-10	rs4600332	0.733069	0.139704	1	0	0	0	0	0	0	0	1	1	0	0	0	0	0	1	3	Tier3
13q34	rs7327379	13	111078128	110425781	1.8446e-10	rs4600332	0.172481	0.0793452	1	0	0	0	0	0	0	0	2	1	0	0	0	0	0	2	5	Tier2
13q34	rs4600332	13	111078872	110426525	1.24474e-10	rs4600332	0.00165696	0.117078	1	0	0	0	0	0	0	0	1	1	0	0	0	0	1	1	4	Tier2
13q34	rs4773183	13	111080172	110427825	2.15952e-10	rs4600332	0.240936	0.0670679	1	0	0	0	0	0	0	0	1	1	0	0	0	0	1	2	5	Tier2
13q34	rs4773184	13	111080231	110427884	1.55324e-10	rs4600332	0.0978169	0.0948182	1	0	0	0	0	0	0	0	1	1	0	0	0	0	1	2	5	Tier2
13q12.13	rs116964464	13	27543193	26969056	4.82868e-09	rs116964464	-0.000118705	0.997837	1	0	0	0	0	2	0	0	0	2	0	0	2	0	2	0	8	Tier1
13q13.2	rs9527537	13	34003568	33429431	5.12948e-10	rs10161980	2.96344			0	0	0	0	0	0	0	0	0	0	0	0	0	0	2	2	Tier3
13q13.2	rs9537451	13	34003610	33429473	6.58021e-10	rs10161980	3.07161			0	0	0	0	0	0	0	0	0	0	0	0	0	0	2	2	Tier3
13q13.2	rs9569515	13	34008458	33434321	2.14487e-09	rs10161980	3.58477			0	0	0	0	0	0	0	0	0	0	0	0	0	1	2	3	Tier3
13q13.2	rs12583716	13	34016970	33442833	2.56439e-11	rs10161980	1.66235			0	0	0	0	0	0	0	2	0	0	0	0	0	0	2	4	Tier2
13q13.2	rs7338906	13	34017647	33443510	2.00943e-11	rs10161980	1.55644	0.00609996	1	0	0	0	0	0	0	0	0	1	0	0	0	0	1	2	4	Tier2
13q13.2	rs9537477	13	34020479	33446342	2.12299e-09	rs10161980	3.58031			0	0	0	0	0	0	0	0	0	0	0	0	0	0	2	2	Tier3
13q13.2	rs7319293	13	34021943	33447806	1.85943e-11	rs10161980	1.52275	0.00437597	1	0	0	0	0	0	0	0	0	1	0	0	0	0	0	2	3	Tier3
13q13.2	rs9537484	13	34023189	33449052	1.70806e-09	rs10161980	3.48587			0	0	0	0	0	0	0	0	0	0	0	0	0	0	2	2	Tier3
13q13.2	rs9527554	13	34025577	33451440	1.18239e-11	rs10161980	1.32613	0.00674578	1	0	0	0	0	0	0	0	0	1	0	0	0	0	1	2	4	Tier2
13q13.2	rs9285096	13	34025697	33451560	1.70146e-11	rs10161980	1.48419	0.00472341	1	0	0	0	0	0	0	0	0	1	0	0	0	0	1	2	4	Tier2
13q13.2	rs9527555	13	34025997	33451860	1.37202e-11	rs10161980	1.39073	0.00586538	1	0	0	0	0	0	0	0	0	1	0	0	0	0	1	2	4	Tier2
13q13.2	rs1924905	13	34026438	33452301	2.02938e-11	rs10161980	1.56073	0.00402929	1	0	0	0	0	0	0	0	0	1	0	0	0	0	0	2	3	Tier3
13q13.2	rs9563431	13	34029692	33455555	2.6384e-11	rs10161980	1.67471			0	0	0	0	0	0	0	0	0	0	0	0	0	1	2	3	Tier3
13q13.2	rs9563433	13	34029974	33455837	2.10141e-11	rs10161980	1.57588	0.00391928	1	0	0	0	0	0	0	0	0	1	0	0	0	0	1	2	4	Tier2
13q13.2	rs9537500	13	34030460	33456323	1.59984e-11	rs10161980	1.45744	0.00502588	1	0	0	0	0	0	0	0	0	1	0	0	0	0	0	2	3	Tier3
13q13.2	rs9537501	13	34030472	33456335	1.47773e-11	rs10161980	1.42296	0.00542788	1	0	0	0	0	0	0	0	0	1	0	0	0	0	0	2	3	Tier3
13q13.2	rs9537502	13	34030923	33456786	2.59584e-11	rs10161980	1.66764			0	0	0	0	0	0	0	0	0	0	0	0	0	0	2	2	Tier3
13q13.2	rs9537503	13	34031279	33457142	2.91964e-11	rs10161980	1.7187			0	0	0	0	0	0	0	0	0	0	0	0	0	0	2	2	Tier3
13q13.2	rs9315212	13	34032510	33458373	2.7715e-11	rs10161980	1.69608			0	0	0	0	0	0	0	0	0	0	0	0	0	0	2	2	Tier3
13q13.2	rs9537506	13	34032901	33458764	1.87796e-11	rs10161980	1.52705	0.00433568	1	0	0	0	0	0	0	0	0	1	0	0	0	0	0	2	3	Tier3
13q13.2	rs4943110	13	34035860	33461723	1.48817e-11	rs10161980	1.42602	0.00539592	1	0	0	0	0	0	0	0	0	1	0	0	0	0	1	2	4	Tier2
13q13.2	rs1886870	13	34037063	33462926	1.23247e-09	rs10161980	3.34414			0	0	0	0	0	0	0	0	0	0	0	0	0	1	2	3	Tier3
13q13.2	rs9537516	13	34037818	33463681	1.61029e-11	rs10161980	1.46027	0.0050136	1	0	0	0	0	0	0	0	0	1	0	0	0	0	0	2	3	Tier3
13q13.2	rs9537518	13	34038021	33463884	1.47162e-11	rs10161980	1.42116	0.00545663	1	0	0	0	0	0	0	0	0	1	0	0	0	0	0	2	3	Tier3
13q13.2	rs9563436	13	34038753	33464616	2.17691e-11	rs10161980	1.59121	0.00380307	1	0	0	0	0	0	0	0	0	1	0	0	0	0	0	2	3	Tier3
13q13.2	rs9563437	13	34038755	33464618	1.97652e-11	rs10161980	1.54927	0.00415495	1	0	0	0	0	0	0	0	0	1	0	0	0	0	0	2	3	Tier3
13q13.2	rs9537532	13	34038935	33464798	1.73777e-11	rs10161980	1.49336	0.00467795	1	0	0	0	0	0	0	0	0	1	0	0	0	0	0	2	3	Tier3
13q13.2	rs9527571	13	34039223	33465086	1.53246e-11	rs10161980	1.43875	0.00525391	1	0	0	0	0	0	0	0	0	1	0	0	0	0	0	2	3	Tier3
13q13.2	rs9537537	13	34039635	33465498	2.18888e-11	rs10161980	1.59359	0.00376911	1	0	0	0	0	0	0	0	1	1	0	0	0	0	0	2	4	Tier2
13q13.2	rs9537546	13	34039958	33465821	8.45688e-10	rs10161980	3.18058			0	0	0	0	0	0	0	0	0	0	0	0	0	0	2	2	Tier3
13q13.2	rs9537547	13	34039963	33465826	3.05687e-11	rs10161980	1.73864			0	0	0	0	0	0	0	0	0	0	0	0	0	0	2	2	Tier3
13q13.2	rs9315213	13	34040414	33466277	1.63588e-11	rs10161980	1.46712			0	0	0	0	0	0	0	0	0	0	0	0	0	1	2	3	Tier3
13q13.2	rs9315214	13	34040576	33466439	1.87916e-11	rs10161980	1.52733	0.00434226	1	0	0	0	0	0	0	0	1	1	0	0	0	2	1	2	7	Tier1
13q13.2	rs1886476	13	34041017	33466880	1.92925e-11	rs10161980	1.53875	0.0042438	1	0	0	0	0	0	0	0	0	1	0	0	0	0	1	2	4	Tier2
13q13.2	rs1886477	13	34041033	33466896	1.74066e-11	rs10161980	1.49408	0.00466696	1	0	0	0	0	0	0	0	0	1	0	0	0	0	1	2	4	Tier2
13q13.2	rs1886479	13	34041376	33467239	1.15905e-11	rs10161980	1.31747	0.00679807	1	0	0	0	0	0	0	0	0	1	0	0	0	0	1	2	4	Tier2
13q13.2	rs9527578	13	34041616	33467479	1.75612e-11	rs10161980	1.49792	0.00462959	1	0	0	1	2	0	0	0	0	1	0	0	0	0	1	2	7	Tier1
13q13.2	rs9315215	13	34043750	33469613	1.84961e-11	rs10161980	1.52045	0.00445123	1	0	0	0	0	0	0	0	0	1	0	0	0	0	0	2	3	Tier3
13q13.2	rs7321251	13	34045331	33471194	2.21473e-11	rs10161980	1.59869	0.00376854	1	0	0	0	0	0	0	0	1	1	0	0	0	0	1	2	5	Tier2
13q13.2	rs1536239	13	34046747	33472610	1.29705e-11	rs10161980	1.36632	0.00623886	1	0	0	0	0	0	0	0	0	1	0	0	0	0	1	2	4	Tier2
13q13.2	rs1536238	13	34046798	33472661	1.19972e-11	rs10161980	1.33245	0.00671224	1	0	0	0	0	0	0	0	0	1	0	0	0	0	1	2	4	Tier2
13q13.2	rs9537595	13	34048539	33474402	1.31726e-11	rs10161980	1.37304	0.00616297	1	0	0	0	0	0	0	0	0	1	0	0	0	0	0	2	3	Tier3
13q13.2	rs9537604	13	34049130	33474993	4.17221e-10	rs10161980	2.87373			0	0	0	0	0	0	0	0	0	0	0	0	0	0	2	2	Tier3
13q13.2	rs9569597	13	34049392	33475255	1.25365e-11	rs10161980	1.35154	0.0064593	1	0	0	0	0	0	0	0	0	1	0	0	0	0	0	2	3	Tier3
13q13.2	rs6561924	13	34049756	33475619	3.86681e-10	rs10161980	2.84072			0	0	0	0	0	0	0	0	0	0	0	0	0	0	2	2	Tier3
13q13.2	rs1409089	13	34050569	33476432	1.18065e-11	rs10161980	1.32549	0.00683577	1	0	0	0	0	0	0	0	0	1	0	0	0	0	1	2	4	Tier2
13q13.2	rs1409088	13	34050841	33476704	9.25381e-12	rs10161980	1.21969	0.00861448	1	0	0	0	0	0	0	0	0	1	0	0	0	0	1	2	4	Tier2
13q13.2	rs9537613	13	34051118	33476981	1.17287e-11	rs10161980	1.32262	0.00687141	1	0	0	0	0	0	0	0	0	1	0	0	0	0	1	2	4	Tier2
13q13.2	rs6561927	13	34051468	33477331	3.72809e-10	rs10161980	2.82485			0	0	0	0	0	0	0	0	0	0	0	0	0	0	2	2	Tier3
13q13.2	rs9537618	13	34052203	33478066	9.11523e-12	rs10161980	1.21313	0.00870268	1	0	0	0	0	0	0	0	0	1	0	0	0	0	1	2	4	Tier2
13q13.2	rs1409086	13	34053098	33478961	1.00567e-11	rs10161980	1.25582	0.00794398	1	0	0	0	0	0	0	0	0	1	0	0	0	0	1	2	4	Tier2
13q13.2	rs1570907	13	34053662	33479525	8.74088e-12	rs10161980	1.19492	0.0090647	1	0	0	0	0	0	0	0	0	1	0	0	0	0	0	2	3	Tier3
13q13.2	rs4371041	13	34056317	33482180	3.9746e-10	rs10161980	2.85266			0	0	0	0	0	0	0	0	0	0	0	0	0	0	2	2	Tier3
13q13.2	rs8000728	13	34057393	33483256	3.20833e-10	rs10161980	2.75964			0	0	0	0	0	0	0	0	0	0	0	0	0	0	2	2	Tier3
13q13.2	rs9527623	13	34058726	33484589	1.58855e-11	rs10161980	1.45437	0.00518493	1	0	0	0	0	0	0	0	0	1	0	0	0	0	0	2	3	Tier3
13q13.2	rs1325811	13	34059218	33485081	8.15436e-10	rs10161980	3.16476			0	0	0	0	0	0	0	0	0	0	0	0	0	0	2	2	Tier3
13q13.2	rs7981602	13	34061575	33487438	1.5812e-11	rs10161980	1.45235	0.005209	1	0	0	0	0	0	0	0	0	1	0	0	0	0	1	2	4	Tier2
13q13.2	rs9591805	13	34062384	33488247	7.89339e-10	rs10161980	3.15063			0	0	0	0	0	0	0	0	0	0	0	2	2	0	1	5	Tier2
13q13.2	rs9315219	13	34062784	33488647	1.39665e-09	rs10161980	3.39845			0	0	0	0	0	0	0	2	0	0	0	0	0	0	1	3	Tier3
13q13.2	rs8000623	13	34065750	33491613	1.3848e-09	rs10161980	3.39475			0	0	0	0	0	0	0	0	0	0	0	0	0	0	1	1	Tier3
13q13.2	rs9569651	13	34066737	33492600	3.44968e-11	rs10161980	1.79114			0	0	0	0	0	0	0	1	0	0	0	0	0	1	1	3	Tier3
13q13.2	rs9569652	13	34067370	33493233	3.1255e-11	rs10161980	1.74829			0	0	2	2	0	0	0	0	0	0	0	0	0	1	2	7	Tier1
13q13.2	rs7990883	13	34067734	33493597	3.68579e-11	rs10161980	1.8199	0.00680942	1	0	0	0	0	0	0	0	0	1	0	0	0	0	1	2	4	Tier2
13q13.2	rs11619081	13	34068364	33494227	3.5262e-11	rs10161980	1.80067	0.00709499	1	0	0	0	0	0	0	0	2	1	0	0	0	0	0	0	3	Tier3
13q13.2	rs9563487	13	34070659	33496522	9.54595e-10	rs10161980	3.23318			0	0	0	0	0	0	0	0	0	0	0	0	0	0	1	1	Tier3
13q13.2	rs9563488	13	34070746	33496609	3.6067e-11	rs10161980	1.81048			0	0	0	0	0	0	0	0	0	0	0	0	0	0	1	1	Tier3
13q13.2	rs9563489	13	34070760	33496623	3.82829e-11	rs10161980	1.83637			0	0	0	0	0	0	0	0	0	0	0	0	0	0	1	1	Tier3
13q13.2	rs9634875	13	34071341	33497204	4.39942e-11	rs10161980	1.89676			0	0	0	0	0	0	0	0	0	0	0	0	0	0	1	1	Tier3
13q13.2	rs9569666	13	34071496	33497359	4.97697e-11	rs10161980	1.95033			0	0	0	0	0	0	0	0	0	0	0	0	0	0	1	1	Tier3
13q13.2	rs9569667	13	34071574	33497437	2.75787e-11	rs10161980	1.69394			0	0	0	0	0	0	0	0	0	0	0	0	0	0	1	1	Tier3
13q13.2	rs9569668	13	34071594	33497457	3.38247e-11	rs10161980	1.7826			0	0	0	0	0	0	0	0	0	0	0	0	0	0	1	1	Tier3
13q13.2	rs7324608	13	34071705	33497568	1.1697e-09	rs10161980	3.32144			0	0	0	0	0	0	0	0	0	0	0	0	0	0	1	1	Tier3
13q13.2	rs4943111	13	34071950	33497813	3.64423e-11	rs10161980	1.81497			0	0	0	0	0	0	0	1	0	0	0	0	0	0	1	2	Tier3
13q13.2	rs4943112	13	34072198	33498061	3.52417e-11	rs10161980	1.80042			0	0	0	0	0	0	0	0	0	0	0	0	0	0	1	1	Tier3
13q13.2	rs9537701	13	34073425	33499288	9.60429e-10	rs10161980	3.23583			0	0	0	0	0	0	0	0	0	0	0	0	0	0	1	1	Tier3
13q13.2	rs9537707	13	34074063	33499926	2.39922e-11	rs10161980	1.63344	0.00352297	1	0	0	0	0	0	0	0	0	1	0	0	0	0	0	1	1	Tier3
13q13.2	rs9537712	13	34074398	33500261	1.79871e-09	rs10161980	3.50833			0	0	0	0	0	0	0	0	0	0	0	0	0	0	1	1	Tier3
13q13.2	rs9537718	13	34076241	33502104	3.21026e-11	rs10161980	1.75991			0	0	0	0	0	0	0	0	0	0	0	0	0	0	1	1	Tier3
13q13.2	rs9537722	13	34076698	33502561	2.83352e-11	rs10161980	1.70569			0	0	0	0	0	0	0	0	0	0	0	0	0	0	1	1	Tier3
13q13.2	rs4943113	13	34079395	33505258	1.16566e-09	rs10161980	3.31994			0	0	0	0	0	0	0	0	0	0	0	0	0	1	1	2	Tier3
13q13.2	rs7320268	13	34079866	33505729	2.12219e-11	rs10161980	1.58015	0.00393809	1	0	0	0	0	0	0	0	0	1	0	0	0	0	1	1	3	Tier3
13q13.2	rs7321031	13	34080237	33506100	2.0614e-11	rs10161980	1.56753	0.00403988	1	0	0	0	0	0	0	0	1	1	0	0	0	0	0	1	3	Tier3
13q13.2	rs9634877	13	34080502	33506365	2.52564e-11	rs10161980	1.65574	0.00335886	1	0	0	0	0	0	0	0	0	1	0	0	0	0	0	1	1	Tier3
13q13.2	rs1001712	13	34082795	33508658	1.9579e-10	rs10161980	2.54516			0	0	0	0	0	0	0	1	0	0	0	0	0	1	1	3	Tier3
13q13.2	rs1001713	13	34082805	33508668	1.94543e-10	rs10161980	2.54238			0	0	0	0	0	0	0	1	0	0	0	0	0	1	1	3	Tier3
13q13.2	rs977909	13	34082999	33508862	1.72305e-10	rs10161980	2.48966			0	0	0	1	0	0	0	0	0	0	0	0	0	1	1	3	Tier3
13q13.2	rs4943114	13	34083781	33509644	1.52292e-10	rs10161980	2.43604			0	0	0	0	0	0	0	0	0	0	0	0	0	0	1	1	Tier3
13q13.2	rs12858634	13	34084052	33509915	1.09204e-12	rs10161980	0.291604	0.0601054	1	0	0	0	0	0	0	0	2	1	0	0	2	0	0	1	6	Tier1
13q13.2	rs7324034	13	34084266	33510129	1.94223e-10	rs10161980	2.54167			0	0	1	0	0	0	0	0	0	0	0	0	0	0	1	2	Tier3
13q13.2	rs7329337	13	34084438	33510301	1.84619e-10	rs10161980	2.51964			0	0	0	0	0	0	0	0	0	0	0	0	0	0	1	1	Tier3
13q13.2	rs9597568	13	34085857	33511720	1.783e-10	rs10161980	2.50452			0	0	0	0	0	0	0	0	0	0	0	0	0	1	1	2	Tier3
13q13.2	rs12868697	13	34085906	33511769	1.00596e-12	rs10161980	0.255947	0.065094	1	0	0	0	0	0	0	0	0	1	0	0	0	0	1	1	3	Tier3
13q13.2	rs9569693	13	34086253	33512116	6.98816e-13	rs10161980	0.0977286	0.0923961	1	0	0	0	0	0	0	0	0	1	0	0	0	0	0	1	2	Tier3
13q13.2	rs4943115	13	34086906	33512769	1.03108e-12	rs10161980	0.266658	0.063152	1	0	0	0	0	0	0	0	0	1	0	0	0	0	0	1	2	Tier3
13q13.2	rs11618436	13	34087123	33512986	9.90132e-13	rs10161980	0.249059	0.0660838	1	0	0	0	0	0	0	0	0	1	0	0	0	0	0	1	2	Tier3
13q13.2	rs9315220	13	34087603	33513466	7.82223e-13	rs10161980	0.146696	0.123084	1	0	0	0	0	0	0	0	0	1	0	0	0	0	1	1	3	Tier3
13q13.2	rs9527668	13	34090131	33515994	1.00942e-12	rs10161980	0.257438	0.0647459	1	0	0	0	0	0	0	0	0	1	0	0	0	0	0	1	2	Tier3
13q13.2	rs11617493	13	34093035	33518898	1.63287e-10	rs10161980	2.46632			0	0	0	0	0	0	0	0	0	0	0	0	0	0	1	1	Tier3
13q13.2	rs10161980	13	34093518	33519381	5.5783e-13	rs10161980	-0.000132332	0.165792	1	0	0	0	0	0	0	0	0	1	0	0	0	0	1	1	3	Tier3
13q13.2	rs734781	13	34094345	33520208	3.76772e-12	rs10161980	0.829444	0.0268501	1	0	0	0	0	0	0	0	0	1	0	0	0	0	0	1	2	Tier3
13q13.2	rs4943116	13	34097650	33523513	7.58591e-10	rs10161980	3.13337			0	0	0	0	0	0	0	0	0	0	0	0	0	0	1	1	Tier3
13q13.3	rs12429277	13	37445944	36871807	6.50199e-20	rs12427846	1.41685			0	0	0	0	0	0	0	0	0	0	0	0	0	1	2	3	Tier3
13q13.3	rs9547688	13	37449413	36875276	3.30253e-20	rs12427846	1.12265			0	0	0	0	0	0	0	0	0	0	0	0	0	1	2	3	Tier3
13q13.3	rs9531990	13	37449605	36875468	4.11503e-20	rs12427846	1.21817			0	0	0	0	0	0	0	0	0	0	0	0	0	1	2	3	Tier3
13q13.3	rs9547689	13	37451861	36877724	2.72938e-20	rs12427846	1.03986			0	0	0	0	0	0	0	0	0	0	0	0	0	1	2	3	Tier3
13q13.3	rs4520715	13	37459113	36884976	5.86081e-21	rs12427846	0.371758			0	0	0	0	0	0	0	0	0	0	0	0	0	1	2	3	Tier3
13q13.3	rs12427600	13	37460648	36886511	2.66057e-21	rs12427846	0.0287753			0	0	0	0	0	0	0	0	0	0	0	0	0	1	2	3	Tier3
13q13.3	rs7333607	13	37462010	36887873	5.27755e-21	rs12427846	0.326233			0	0	0	0	0	0	0	0	0	0	0	0	0	1	2	3	Tier3
13q13.3	rs17217404	13	37466215	36892078	1.49591e-20	rs12427846	0.778706			0	0	0	0	0	0	0	2	0	0	0	0	0	0	2	4	Tier2
13q13.3	rs1328042	13	37466947	36892810	7.08432e-21	rs12427846	0.454099			0	0	0	0	0	0	0	0	0	0	0	0	0	0	2	2	Tier3
13q13.3	rs2147167	13	37467404	36893267	7.75438e-21	rs12427846	0.493348			0	0	0	0	0	0	0	1	0	0	0	0	0	0	2	3	Tier3
13q13.3	rs2147168	13	37467503	36893366	1.02664e-20	rs12427846	0.615219			0	0	0	0	0	0	0	0	0	0	0	0	0	0	2	2	Tier3
13q13.3	rs11619849	13	37468238	36894101	9.94158e-21	rs12427846	0.601256			0	0	0	0	0	0	0	0	0	0	0	0	0	0	2	2	Tier3
13q13.3	rs9547691	13	37468588	36894451	1.37261e-20	rs12427846	0.741348			0	0	0	0	0	0	0	0	0	0	0	0	0	0	2	2	Tier3
13q13.3	rs12020196	13	37469191	36895054	1.06192e-20	rs12427846	0.629892			0	0	0	0	0	0	0	0	0	0	0	0	0	0	2	2	Tier3
13q13.3	rs12020203	13	37469287	36895150	8.18241e-21	rs12427846	0.516682			0	0	0	0	0	0	0	0	0	0	0	0	0	0	2	2	Tier3
13q13.3	rs55639205	13	37469994	36895857	1.12523e-20	rs12427846	0.655042			0	0	0	0	0	0	0	1	0	0	0	0	0	0	2	3	Tier3
13q13.3	rs9531991	13	37470945	36896808	1.37816e-20	rs12427846	0.7431			0	0	0	0	0	0	0	0	0	0	0	0	0	0	2	2	Tier3
13q13.3	rs604279	13	37471254	36897117	1.1006e-15	rs12427846	5.64543			0	0	0	0	0	0	0	1	0	0	0	0	0	0	2	3	Tier3
13q13.3	rs1854259	13	37472057	36897920	1.44895e-20	rs12427846	0.764854			0	0	0	0	0	0	0	0	0	0	0	0	0	0	2	2	Tier3
13q13.3	rs9547692	13	37473243	36899106	1.12683e-20	rs12427846	0.655659			0	0	0	0	0	0	0	0	0	0	0	0	0	0	2	2	Tier3
13q13.3	rs493248	13	37473386	36899249	7.90246e-21	rs12427846	0.501563			0	0	0	0	0	0	0	1	0	0	0	0	0	0	2	3	Tier3
13q13.3	rs9547693	13	37474487	36900350	8.27146e-21	rs12427846	0.521383			0	0	0	0	0	0	0	0	0	0	0	0	0	0	2	2	Tier3
13q13.3	rs9547694	13	37474520	36900383	7.25154e-21	rs12427846	0.464231			0	0	0	0	0	0	0	0	0	0	0	0	0	0	2	2	Tier3
13q13.3	rs9531993	13	37475197	36901060	1.27735e-20	rs12427846	0.710111			0	0	0	0	0	0	0	0	0	0	0	0	0	0	2	2	Tier3
13q13.3	rs61950374	13	37475485	36901348	1.07381e-20	rs12427846	0.634728			0	0	0	0	0	0	0	0	0	0	0	0	0	0	2	2	Tier3
13q13.3	rs371471055	13	37475568	36901431	3.35325e-08	rs12427846	13.1293			0	0	0	0	0	0	0	0	0	0	0	0	0	0	2	2	Tier3
13q13.3	rs9652258	13	37476123	36901986	1.54422e-20	rs12427846	0.79251			0	0	0	0	0	0	0	0	0	0	0	0	0	0	2	2	Tier3
13q13.3	rs527929	13	37478506	36904369	1.0515e-20	rs12427846	0.62561			0	0	0	1	0	0	0	0	0	0	0	0	0	1	2	4	Tier2
13q13.3	rs116884979	13	37478815	36904678	3.49269e-08	rs12427846	13.147			0	0	0	0	0	0	0	1	0	0	0	0	0	1	2	4	Tier2
13q13.3	rs556429	13	37487021	36912884	3.01174e-21	rs12427846	0.0826181			0	0	0	0	0	0	0	0	0	0	0	0	0	0	2	2	Tier3
13q13.3	rs12427846	13	37491650	36917513	2.48871e-21	rs12427846	-0.000225054			0	0	0	0	0	0	0	0	0	0	0	0	0	0	2	4	Tier2
13q13.3	rs61947048	13	37493976	36919839	5.72002e-21	rs12427846	0.361198			0	0	0	0	0	0	0	1	0	0	0	2	0	2	1	6	Tier1
13q13.3	rs55936072	13	37495060	36920923	8.22397e-20	rs12427846	1.51888	1	1	0	0	0	0	0	0	0	1	2	0	0	0	0	0	2	5	Tier2
13q13.3	rs9547700	13	37496246	36922109	2.23675e-19	rs12427846	1.95342			1	0	0	2	2	0	0	1	0	0	0	0	0	2	2	9	Tier1
13q22.1	rs7325844	13	73625133	73050995	1.28281e-12	rs45597035,rs78341008,rs1886450	2.30676			0	0	0	0	0	2	0	0	0	0	0	0	0	1	1	4	Tier2
13q22.1	rs73220641	13	73634051	73059913	5.22234e-12	rs45597035,rs78341008,rs1886450	2.91646			0	0	0	0	0	2	0	2	0	0	0	0	2	2	0	8	Tier1
13q22.1	rs9530143	13	73639371	73065233	5.3605e-13	rs45597035,rs78341008,rs1886450	1.9278			0	0	0	0	0	2	0	2	0	0	0	0	0	0	2	6	Tier1
13q22.1	rs17285550	13	73644893	73070755	6.11484e-13	rs45597035,rs78341008,rs1886450	1.98498			0	0	0	0	0	2	0	1	0	0	0	0	0	0	2	5	Tier2
13q22.1	rs4885062	13	73645996	73071858	5.80644e-13	rs45597035,rs78341008,rs1886450	1.96251	0.0387777	2	0	0	0	0	0	2	0	1	1	0	0	0	0	0	2	6	Tier1
13q22.1	rs73220655	13	73646672	73072534	3.67596e-13	rs45597035,rs78341008,rs1886450	1.76397	0.092276	2	0	0	0	0	0	2	0	0	1	0	0	0	0	0	2	5	Tier2
13q22.1	rs45597035	13	73649152	73075014	6.33298e-15	rs45597035,rs78341008,rs1886450	0.000204406	0.840423	2	0	0	0	0	0	2	0	0	2	0	0	0	0	0	2	6	Tier1
13q22.1	rs2325477	13	73653179	73079041	1.23231e-11	rs45597035,rs78341008,rs1886450	3.28932			0	0	0	0	0	2	0	1	0	0	0	2	0	0	2	7	Tier1
13q22.1	rs61966270	13	73739355	73165218	1.95763e-13	rs45597035,rs78341008,rs1886450	1.49033			0	0	0	0	0	2	0	0	0	0	0	0	0	1	0	3	Tier3
13q22.1	rs61966272	13	73743411	73169274	3.59569e-13	rs45597035,rs78341008,rs1886450	1.75438			0	0	0	0	0	2	0	0	0	0	0	2	0	0	0	4	Tier2
13q22.1	rs17179744	13	73743775	73169638	1.04567e-12	rs45597035,rs78341008,rs1886450	2.21799			0	0	0	0	0	2	0	0	0	0	0	0	0	0	0	2	Tier3
13q22.1	rs56248391	13	73744244	73170107	7.98096e-13	rs45597035,rs78341008,rs1886450	2.10065			0	0	2	2	2	2	0	0	0	0	0	0	0	0	0	8	Tier1
13q22.1	rs61966274	13	73744558	73170421	5.17025e-13	rs45597035,rs78341008,rs1886450	1.91211	0.0133595	3	0	0	0	0	2	2	0	0	1	0	0	0	0	0	0	5	Tier2
13q22.1	rs61966275	13	73744591	73170454	5.64829e-13	rs45597035,rs78341008,rs1886450	1.95051	0.0124171	3	0	0	0	0	1	2	0	0	1	0	0	0	0	0	0	4	Tier2
13q22.1	rs61966276	13	73744899	73170762	5.53595e-13	rs45597035,rs78341008,rs1886450	1.94179	0.0128674	3	0	0	0	0	0	2	0	0	1	0	0	0	0	0	0	3	Tier3
13q22.1	rs61966278	13	73747304	73173167	4.36225e-13	rs45597035,rs78341008,rs1886450	1.83831			0	0	0	0	0	2	0	2	0	0	0	0	0	0	0	4	Tier2
13q22.1	rs61966283	13	73752400	73178263	3.80648e-13	rs45597035,rs78341008,rs1886450	1.77912	0.0472565	3	0	0	0	0	0	2	0	0	1	0	0	0	0	1	0	4	Tier2
13q22.1	rs7988848	13	73753282	73179145	5.32908e-13	rs45597035,rs78341008,rs1886450	1.92525			0	0	0	0	0	2	0	1	0	0	0	0	0	0	1	4	Tier2
13q22.1	rs61966285	13	73754491	73180354	3.14815e-13	rs45597035,rs78341008,rs1886450	1.69665	0.0290961	3	0	0	0	0	0	2	0	0	1	0	0	0	0	1	1	5	Tier2
13q22.1	rs75374843	13	73755423	73181286	2.25984e-13	rs45597035,rs78341008,rs1886450	1.55267	0.0297555	3	0	0	0	0	0	2	0	0	1	0	0	0	0	1	1	5	Tier2
13q22.1	rs61966286	13	73755986	73181849	2.04694e-13	rs45597035,rs78341008,rs1886450	1.5097	0.0312211	3	0	0	0	0	0	2	0	0	1	0	0	0	0	1	1	5	Tier2
13q22.1	rs61966311	13	73766917	73192780	2.85936e-12	rs45597035,rs78341008,rs1886450	2.65487			0	0	0	0	0	2	0	0	0	0	0	0	0	2	1	5	Tier2
13q22.1	rs61966312	13	73767183	73193046	3.27371e-12	rs45597035,rs78341008,rs1886450	2.71364			0	0	0	0	0	2	0	0	0	0	0	0	0	1	1	4	Tier2
13q22.1	rs61966313	13	73767777	73193640	4.08656e-12	rs45597035,rs78341008,rs1886450	2.80995			0	0	0	0	0	2	0	0	0	0	0	0	0	1	0	3	Tier3
13q22.1	rs61966315	13	73772821	73198684	1.36878e-12	rs45597035,rs78341008,rs1886450	2.33493	0.030865	3	0	0	0	0	0	2	0	0	1	0	0	0	0	0	0	3	Tier3
13q22.1	rs61966318	13	73778536	73204399	8.50358e-12	rs45597035,rs78341008,rs1886450	3.1282			0	0	0	0	0	2	0	0	0	0	0	0	0	1	1	4	Tier2
13q22.1	rs61966319	13	73781512	73207375	2.01286e-13	rs45597035,rs78341008,rs1886450	1.50241	0.0311838	3	0	0	0	0	0	2	0	1	1	0	0	0	0	0	1	5	Tier2
13q22.1	rs61966321	13	73789622	73215485	3.48034e-14	rs45597035,rs78341008,rs1886450	0.740218	0.499238	3	0	0	0	0	0	2	0	0	1	0	0	0	0	0	1	4	Tier2
13q22.1	rs78341008	13	73791554	73217417	6.851e-14	rs45597035,rs78341008,rs1886450	1.03435	0.0995454	3	0	0	0	0	0	2	0	0	1	0	0	0	0	1	1	5	Tier2
13q22.1	rs61966322	13	73792417	73218280	1.85792e-13	rs45597035,rs78341008,rs1886450	1.46762	0.121396	3	0	0	0	0	0	2	0	0	1	0	0	0	0	1	1	5	Tier2
13q22.1	rs4883938	13	73979517	73405380	1.11367e-11	rs45597035,rs78341008,rs1886450	3.24535			0	0	0	0	0	2	0	0	0	0	0	0	0	0	2	4	Tier2
13q22.1	rs7989445	13	73980507	73406370	8.95126e-12	rs45597035,rs78341008,rs1886450	3.15048			0	0	0	0	0	2	0	0	0	0	0	0	0	0	1	3	Tier3
13q22.1	rs1886450	13	73986628	73412491	1.56357e-12	rs45597035,rs78341008,rs1886450	2.39271			0	0	0	0	0	2	0	0	0	0	0	0	0	1	1	4	Tier2
13q22.1	rs1886452	13	73986854	73412717	2.38022e-12	rs45597035,rs78341008,rs1886450	2.57521			0	0	0	0	0	2	0	0	0	0	0	0	0	1	1	4	Tier2
13q22.1	rs1998666	13	73988329	73414192	2.51801e-12	rs45597035,rs78341008,rs1886450	2.59965			0	0	0	0	0	2	0	2	0	0	0	0	0	1	1	6	Tier1
13q22.1	rs7993936	13	73989773	73415636	2.4326e-12	rs45597035,rs78341008,rs1886450	2.58467			0	0	0	0	0	2	0	1	0	0	0	0	0	1	1	5	Tier2
13q22.1	rs10871066	13	73990436	73416299	5.55866e-12	rs45597035,rs78341008,rs1886450	2.94357			0	0	0	0	0	2	0	1	0	0	0	0	0	0	2	5	Tier2
13q22.1	rs4242952	13	73990613	73416476	5.93022e-12	rs45597035,rs78341008,rs1886450	2.97167			0	0	0	0	0	2	0	2	0	0	0	0	0	0	1	5	Tier2
13q22.1	rs1886453	13	73990846	73416709	1.47552e-11	rs45597035,rs78341008,rs1886450	3.36754			0	0	0	0	0	2	0	1	0	0	0	0	0	0	1	4	Tier2
13q22.1	rs4883941	13	73991021	73416884	5.48111e-12	rs45597035,rs78341008,rs1886450	2.93746			0	0	0	0	0	2	0	2	0	0	0	0	0	0	1	5	Tier2
13q22.1	rs2325512	13	73996850	73422713	1.19934e-15	rs45597035,rs78341008,rs1886450	-0.722461	0.0762913	1	0	0	0	0	0	2	0	1	1	0	0	0	0	1	2	7	Tier1
13q22.1	rs9573191	13	73997523	73423386	1.21803e-15	rs45597035,rs78341008,rs1886450	-0.715746	0.07555	1	0	0	0	0	0	2	0	0	1	0	0	0	0	0	0	3	Tier3
13q22.1	rs1924816	13	73997961	73423824	4.97774e-16	rs45597035,rs78341008,rs1886450	-1.10437	0.267333	1	0	0	0	0	0	2	0	0	1	0	0	0	0	0	1	4	Tier2
13q22.1	rs7334087	13	73999204	73425067	1.13304e-15	rs45597035,rs78341008,rs1886450	-0.747158	0.0811598	1	0	0	0	0	0	2	0	0	1	0	0	0	0	0	1	4	Tier2
13q22.1	rs1304959	13	73999501	73425364	3.66737e-16	rs45597035,rs78341008,rs1886450	-1.23705	0.243909	1	0	0	0	0	0	2	0	0	1	0	0	0	0	0	1	4	Tier2
13q22.1	rs9564985	13	74002167	73428030	1.00986e-13	rs45597035,rs78341008,rs1886450	1.20286			0	0	0	0	0	2	0	0	0	0	0	0	0	0	0	2	Tier3
13q22.1	rs9573193	13	74004024	73429887	7.13292e-15	rs45597035,rs78341008,rs1886450	0.0518636	0.0193355	1	0	0	0	2	0	2	0	0	1	0	0	2	0	1	0	8	Tier1
13q22.1	rs9573194	13	74004376	73430239	3.53136e-13	rs45597035,rs78341008,rs1886450	1.74654			0	0	0	0	0	2	0	1	0	0	0	0	0	1	0	4	Tier2
13q22.1	rs1159743	13	74005367	73431230	7.53783e-15	rs45597035,rs78341008,rs1886450	0.0758426	0.0182269	1	0	0	0	0	0	2	0	0	1	0	0	0	0	0	1	4	Tier2
13q22.1	rs2875653	13	74005606	73431469	2.81824e-15	rs45597035,rs78341008,rs1886450	-0.351426	0.048516	1	0	0	0	0	0	2	0	0	1	0	0	0	0	0	1	4	Tier2
13q22.1	rs2093943	13	74007186	73433049	6.28354e-13	rs45597035,rs78341008,rs1886450	1.9968			0	0	0	0	0	2	0	0	0	0	0	0	0	1	1	4	Tier2
13q22.1	rs7327558	13	74007487	73433350	9.25661e-15	rs45597035,rs78341008,rs1886450	0.165048			0	0	0	0	0	2	0	0	0	0	0	0	0	1	1	5	Tier2
13q22.1	rs9573197	13	74008225	73434088	1.00082e-14	rs45597035,rs78341008,rs1886450	0.198952			0	0	2	2	2	2	0	0	0	0	0	0	0	0	2	11	Tier1
13q22.1	rs9573198	13	74008908	73434771	6.81628e-13	rs45597035,rs78341008,rs1886450	2.03214			0	0	0	0	0	2	0	0	0	0	0	0	0	0	2	4	Tier2
13q22.1	rs1475282	13	74013809	73439672	1.38431e-14	rs45597035,rs78341008,rs1886450	0.33983			0	0	0	0	0	2	0	0	0	0	0	0	0	1	1	4	Tier2
13q22.1	rs912598	13	74014441	73440304	4.35782e-15	rs45597035,rs78341008,rs1886450	-0.162134	0.0313215	1	0	0	2	0	0	2	0	0	1	0	0	0	0	0	1	6	Tier1
13q22.1	rs9318179	13	74021110	73446973	1.7262e-15	rs45597035,rs78341008,rs1886450	-0.564313	0.075949	1	0	0	0	0	0	2	0	0	1	0	0	0	0	0	1	4	Tier2
13q22.1	rs9573215	13	74031332	73457195	6.94888e-15	rs45597035,rs78341008,rs1886450	0.0405111	0.0189923	1	0	0	0	0	0	2	0	0	1	0	0	0	0	0	1	4	Tier2
13q22.1	rs719825	13	74041152	73467015	1.43226e-11	rs45597035,rs78341008,rs1886450	3.35462			0	0	0	0	1	2	0	0	0	0	0	0	0	0	2	5	Tier2
13q22.1	rs7986048	13	74050153	73476016	1.23883e-11	rs45597035,rs78341008,rs1886450	3.29161			0	0	0	0	0	2	0	0	0	0	0	0	0	1	1	4	Tier2
13q22.1	rs9318181	13	74050499	73476362	1.37371e-11	rs45597035,rs78341008,rs1886450	3.33649			0	0	0	0	0	2	0	0	0	0	0	0	0	1	1	4	Tier2
13q22.1	rs9543379	13	74051351	73477214	1.24973e-11	rs45597035,rs78341008,rs1886450	3.29541			0	0	0	0	0	2	0	0	0	0	0	0	0	0	1	3	Tier3
13q22.1	rs9543380	13	74052788	73478651	1.04949e-11	rs45597035,rs78341008,rs1886450	3.21957			0	0	0	0	0	2	0	0	0	0	0	0	0	0	1	3	Tier3
13q22.1	rs9543381	13	74052974	73478837	1.02097e-11	rs45597035,rs78341008,rs1886450	3.20761			0	0	0	0	0	2	0	0	0	0	0	0	0	0	1	3	Tier3
13q22.1	rs9543382	13	74054087	73479950	1.43318e-11	rs45597035,rs78341008,rs1886450	3.3549			0	0	0	0	0	2	0	0	0	0	0	0	0	1	1	4	Tier2
13q22.1	rs1361058	13	74055233	73481096	8.48336e-12	rs45597035,rs78341008,rs1886450	3.12716			0	0	0	0	0	2	0	0	0	0	0	0	0	1	1	4	Tier2
13q22.3	rs1819436	13	78580283	78006148	1.19761e-08	rs9318511	0.334022			0	0	0	0	0	0	0	0	0	0	0	0	0	0	2	2	Tier3
13q22.3	rs9530711	13	78584056	78009921	1.04679e-08	rs9318511	0.275567	0.0172673	1	0	0	0	0	0	0	0	0	1	0	0	0	0	0	2	3	Tier3
13q22.3	rs9544673	13	78593728	78019593	9.57084e-09	rs9318511	0.236657	0.0187673	1	0	0	0	0	0	0	0	0	1	0	0	0	0	0	2	3	Tier3
13q22.3	rs4332645	13	78594589	78020454	9.32087e-09	rs9318511	0.225163	0.0192291	1	0	0	0	0	0	0	0	0	1	0	0	0	0	1	2	4	Tier2
13q22.3	rs7993770	13	78594904	78020769	9.57452e-09	rs9318511	0.236824	0.0187588	1	0	0	0	0	0	0	0	0	1	0	0	0	0	1	2	4	Tier2
13q22.3	rs944382	13	78595990	78021855	8.94027e-09	rs9318511	0.207058	0.0296981	1	0	0	0	0	0	0	0	0	1	0	0	0	0	0	2	3	Tier3
13q22.3	rs1411715	13	78599755	78025620	8.84998e-09	rs9318511	0.202649	0.0201683	1	0	0	0	0	0	0	0	0	1	0	0	0	0	1	2	4	Tier2
13q22.3	rs4378511	13	78600836	78026701	9.6519e-09	rs9318511	0.24032	0.0186143	1	0	0	0	0	0	0	0	0	1	0	0	0	0	0	2	3	Tier3
13q22.3	rs9318511	13	78601413	78027278	5.54903e-09	rs9318511	-7.59104e-05	0.0313094	1	0	0	0	0	0	0	0	0	1	0	0	0	0	1	2	4	Tier2
13q22.3	rs1888355	13	78601959	78027824	9.71287e-09	rs9318511	0.243055	0.0185104	1	0	0	0	0	0	0	0	0	1	0	0	0	0	1	2	4	Tier2
13q22.3	rs1330895	13	78603838	78029703	9.40882e-09	rs9318511	0.229242	0.0190787	1	0	0	1	0	0	0	0	0	1	0	0	0	0	0	2	4	Tier2
13q22.3	rs1330894	13	78603912	78029777	9.50051e-09	rs9318511	0.233454	0.0188909	1	0	0	0	0	0	0	0	0	1	0	0	0	0	0	2	3	Tier3
13q22.3	rs944381	13	78605192	78031057	9.89877e-09	rs9318511	0.251288	0.0181875	1	0	0	0	0	0	0	0	0	1	0	0	0	0	0	2	3	Tier3
13q22.3	rs944380	13	78605287	78031152	9.41346e-09	rs9318511	0.229456	0.0190616	1	0	0	0	0	0	0	0	0	1	0	0	0	0	0	2	3	Tier3
13q22.3	rs944379	13	78605431	78031296	1.05267e-08	rs9318511	0.277999	0.0254888	1	0	0	0	0	0	0	0	0	1	0	0	0	0	0	2	3	Tier3
13q22.3	rs944378	13	78605893	78031758	1.1035e-08	rs9318511	0.298479	0.0164493	1	0	0	0	0	0	0	0	0	1	0	0	0	0	0	2	3	Tier3
13q22.3	rs1888354	13	78606250	78032115	9.83447e-09	rs9318511	0.248458	0.0183011	1	0	0	0	0	0	0	0	0	1	0	0	0	0	0	2	3	Tier3
13q22.3	rs1360369	13	78606633	78032498	9.44128e-09	rs9318511	0.230738	0.157116	1	0	0	0	0	0	0	0	0	1	0	0	0	0	0	2	3	Tier3
13q22.3	rs1360368	13	78606850	78032715	9.46351e-09	rs9318511	0.231759	0.0281656	1	0	0	0	0	0	0	0	0	1	0	0	0	0	0	2	3	Tier3
13q22.3	rs4885512	13	78607472	78033337	9.2371e-09	rs9318511	0.221243	0.0194039	1	0	0	0	0	0	0	0	0	1	0	0	0	0	0	2	3	Tier3
13q22.3	rs7321601	13	78607833	78033698	1.01718e-08	rs9318511	0.263105	0.0177235	1	0	0	0	0	0	0	0	0	1	0	0	0	0	0	2	3	Tier3
13q22.3	rs7323740	13	78608238	78034103	1.83453e-08	rs9318511	0.519232			0	0	0	0	0	0	0	0	0	0	0	0	0	0	2	2	Tier3
13q22.3	rs7322247	13	78608299	78034164	9.57345e-09	rs9318511	0.236775	0.0187605	1	0	0	0	0	0	0	0	0	1	0	0	0	0	0	2	3	Tier3
13q22.3	rs1330892	13	78608611	78034476	9.10814e-09	rs9318511	0.215137	0.0196644	1	0	0	0	0	0	0	0	0	1	0	0	0	0	0	2	3	Tier3
13q22.3	rs1330891	13	78608867	78034732	9.54695e-09	rs9318511	0.235572	0.0188136	1	0	0	0	0	0	0	0	0	1	0	0	0	0	0	2	3	Tier3
13q22.3	rs7991825	13	78609067	78034932	1.04898e-08	rs9318511	0.276474	0.017231	1	0	0	0	0	0	0	0	0	1	0	0	0	0	0	2	3	Tier3
13q22.3	rs9530716	13	78609306	78035171	9.98709e-09	rs9318511	0.255146	0.0180259	1	0	0	0	0	0	0	0	0	1	0	0	0	0	0	2	3	Tier3
13q22.3	rs1330889	13	78609615	78035480	1.62109e-08	rs9318511	0.465514			0	0	0	0	0	0	0	0	0	0	0	0	0	0	2	2	Tier3
13q22.3	rs1330888	13	78609792	78035657	1.02444e-08	rs9318511	0.266194	0.0176043	1	0	0	0	0	0	0	0	0	1	0	0	0	0	0	2	3	Tier3
13q22.3	rs1330887	13	78609804	78035669	1.01079e-08	rs9318511	0.260368	0.0178289	1	0	0	1	0	0	0	0	0	1	0	0	0	0	0	2	4	Tier2
13q22.3	rs4595686	13	78610376	78036241	1.04382e-08	rs9318511	0.274333			0	0	0	0	0	0	0	0	0	0	0	0	0	0	2	2	Tier3
13q22.3	rs1330897	13	78611929	78037794	1.02036e-08	rs9318511	0.26446	0.0176797	1	0	0	0	0	0	0	0	0	1	0	0	0	0	0	2	3	Tier3
13q22.3	rs1330898	13	78612205	78038070	1.21426e-08	rs9318511	0.340019	0.0150284	1	0	0	0	0	0	0	0	0	1	0	0	0	0	0	2	3	Tier3
13q22.3	rs1330899	13	78612348	78038213	1.00402e-08	rs9318511	0.257449	0.0179465	1	0	0	0	0	0	0	0	0	1	0	0	0	0	0	2	3	Tier3
13q22.3	rs1330900	13	78613229	78039094	1.03344e-08	rs9318511	0.269992	0.0174785	1	0	0	0	0	0	0	0	0	1	0	0	0	0	0	2	3	Tier3
13q22.3	rs1952770	13	78614316	78040181	1.0575e-08	rs9318511	0.279987	0.0171005	1	0	0	0	0	0	0	0	0	1	0	0	0	0	0	2	3	Tier3
13q22.3	rs1815430	13	78614626	78040491	1.01303e-08	rs9318511	0.261329	0.0178072	1	0	0	0	0	0	0	0	0	1	0	0	0	0	0	2	3	Tier3
13q22.3	rs944384	13	78614824	78040689	1.06189e-08	rs9318511	0.281787	0.0170302	1	0	0	0	0	0	0	0	0	1	0	0	0	0	0	2	3	Tier3
13q22.3	rs6563029	13	78616101	78041966	1.13393e-08	rs9318511	0.310293	0.0160281	1	0	0	0	0	0	0	0	0	1	0	0	0	0	0	2	3	Tier3
13q22.3	rs6563031	13	78616149	78042014	1.2326e-08	rs9318511	0.346529	0.0148196	1	0	0	0	0	0	0	0	0	1	0	0	0	0	0	2	3	Tier3
13q22.3	rs1330903	13	78617130	78042995	1.26954e-08	rs9318511	0.359353	0.0144108	1	0	0	0	0	0	0	0	1	1	0	0	0	0	0	2	4	Tier2
13q22.3	rs2481742	13	78618912	78044777	1.33291e-08	rs9318511	0.380508	0.0137738	1	0	0	0	0	0	0	0	0	1	0	0	0	0	0	2	3	Tier3
13q22.3	rs2775123	13	78619916	78045781	1.21919e-08	rs9318511	0.341778	0.0149615	1	0	0	0	0	0	0	0	0	1	0	0	0	0	0	2	3	Tier3
13q22.3	rs2585530	13	78620102	78045967	1.3067e-08	rs9318511	0.371883	0.0140271	1	0	0	0	0	0	0	0	0	1	0	0	0	0	0	2	3	Tier3
13q22.3	rs2585529	13	78620187	78046052	1.33548e-08	rs9318511	0.381344	0.0204004	1	0	0	0	0	0	0	0	0	1	0	0	0	0	0	2	3	Tier3
13q22.3	rs2585527	13	78620815	78046680	1.56571e-08	rs9318511	0.450418	0.0118672	1	0	0	0	0	0	0	0	0	1	0	0	0	0	0	2	3	Tier3
13q22.3	rs2775124	13	78620826	78046691	1.53841e-08	rs9318511	0.442779	0.0120614	1	0	0	0	0	0	0	0	0	1	0	0	0	0	0	2	3	Tier3
13q22.3	rs2775125	13	78621404	78047269	1.37718e-08	rs9318511	0.394698	0.0133724	1	0	0	0	0	0	0	0	0	1	0	0	0	0	0	2	3	Tier3
13q22.3	rs2585525	13	78625253	78051118	1.49186e-08	rs9318511	0.429435	0.012412	1	0	0	0	0	0	0	0	0	1	0	0	0	0	0	2	3	Tier3
13q22.3	rs1411717	13	78628471	78054336	1.33914e-08	rs9318511	0.382533	0.0137176	1	0	0	0	0	0	0	0	0	1	0	0	0	0	0	2	3	Tier3
14q22.1	rs28611105	14	51359658	50892940	7.04401e-09	rs28611105	0.000247305	0.0707237	1	0	0	0	0	0	0	0	0	1	0	0	0	0	0	0	1	Tier3
14q22.1	rs28848529	14	51362970	50896252	1.73149e-08	rs28611105	0.390847	0.0438203	1	0	0	0	0	0	0	0	0	1	0	0	2	0	0	0	3	Tier3
14q22.1	rs12589665	14	51364371	50897653	2.39574e-08	rs28611105	0.531867	0.0226648	1	0	0	0	0	0	0	0	0	1	0	0	0	0	1	0	2	Tier3
14q22.1	rs885375	14	51365348	50898630	2.52224e-08	rs28611105	0.554214	0.0216061	1	0	0	0	0	0	0	0	0	1	0	0	0	0	0	2	3	Tier3
14q22.1	rs58815153	14	51365731	50899013	2.38693e-08	rs28611105	0.530267	0.0227439	1	0	0	0	0	0	0	0	0	1	0	0	0	0	0	1	2	Tier3
14q22.1	rs12587819	14	51365749	50899031	1.99089e-08	rs28611105	0.451475	0.0269607	1	0	0	0	0	0	0	0	0	1	0	0	0	0	0	1	2	Tier3
14q22.1	rs12587893	14	51365836	50899118	2.03975e-08	rs28611105	0.462004	0.0263382	1	0	0	0	0	0	0	0	0	1	0	0	0	0	0	1	2	Tier3
14q22.1	rs12587863	14	51365858	50899140	2.13989e-08	rs28611105	0.482819	0.0251865	1	0	0	0	0	0	0	0	1	1	0	0	0	0	0	1	3	Tier3
14q22.1	rs6572708	14	51366575	50899857	2.40362e-08	rs28611105	0.533293	0.0226925	1	0	0	0	0	0	0	0	0	1	0	0	0	0	0	2	3	Tier3
14q22.1	rs6572709	14	51366619	50899901	2.22211e-08	rs28611105	0.499193	0.0244361	1	0	0	0	0	0	0	0	0	1	0	0	0	0	0	2	3	Tier3
14q22.1	rs7161495	14	51366743	50900025	1.65083e-08	rs28611105	0.37013	0.032193	1	0	0	0	0	0	0	0	0	1	0	0	0	0	0	1	2	Tier3
14q22.1	rs8023022	14	51366863	50900145	1.997e-08	rs28611105	0.452805	0.0269387	1	0	0	0	0	0	0	0	0	1	0	0	0	0	0	1	2	Tier3
14q22.1	rs17123103	14	51368495	50901777	2.32282e-08	rs28611105	0.518443	0.0234281	1	0	0	0	0	0	0	0	0	1	0	0	0	0	0	2	3	Tier3
14q22.1	rs28564871	14	51368610	50901892	2.17794e-08	rs28611105	0.490473	0.297493	1	0	0	0	0	0	0	0	1	1	0	0	0	0	0	2	4	Tier2
14q22.1	rs28485307	14	51368756	50902038	2.07027e-08	rs28611105	0.468454	0.0260835	1	0	0	0	0	0	0	0	0	1	0	0	0	0	1	2	4	Tier2
14q22.1	rs12590515	14	51369151	50902433	2.40767e-08	rs28611105	0.534024	0.0226451	1	0	0	0	0	0	0	0	0	1	0	0	0	0	1	2	4	Tier2
14q22.1	rs17123107	14	51370539	50903821	1.90212e-08	rs28611105	0.431665	0.0282386	1	0	0	0	0	0	0	0	0	1	0	0	0	0	0	2	3	Tier3
14q22.1	rs4901065	14	51371121	50904403	2.22156e-08	rs28611105	0.499085	0.0244155	1	0	0	0	0	0	0	0	0	1	0	0	0	0	0	2	3	Tier3
14q22.1	rs11157780	14	51371130	50904412	1.26494e-08	rs28611105	0.254497			0	0	0	0	0	0	0	0	0	0	0	0	0	0	2	2	Tier3
14q22.1	rs11157781	14	51371150	50904432	1.70545e-08	rs28611105	0.384266	0.0312825	1	0	0	0	0	0	0	0	0	1	0	0	0	0	0	2	3	Tier3
14q22.1	rs11157782	14	51371524	50904806	1.10563e-08	rs28611105	0.196037	0.0469981	1	0	0	0	0	0	0	0	0	1	0	0	0	0	0	2	3	Tier3
14q22.1	rs1042266	14	51372103	50905385	7.29141e-09	rs28611105	0.0152389	0.0695825	1	0	0	0	0	0	0	0	0	1	0	0	0	0	1	2	4	Tier2
14q22.1	rs1959527	14	51372333	50905615	2.54584e-08	rs28611105	0.558258			0	0	0	0	0	0	0	0	0	0	0	0	0	1	2	3	Tier3
14q22.1	rs8004788	14	51375826	50909108	4.71634e-08	rs28611105	0.826032			0	0	0	0	0	0	0	0	0	0	0	0	0	2	2	4	Tier2
14q22.1	rs1497077	14	52491655	52024937	3.6359e-08	rs1497077	-0.000489454			0	0	0	0	0	2	2	0	0	0	0	0	0	1	1	6	Tier1
14q22.1	rs2516599	14	52491754	52025036	4.67415e-08	rs1497077	0.108601			0	0	0	0	0	2	2	0	0	0	0	0	0	1	1	6	Tier1
14q22.2	rs4444235	14	54410919	53944201	9.67719e-23	rs1951864,rs35107139,rs4901473	8.11593	0.999986	1	0	0	0	0	0	0	0	0	2	0	0	0	0	0	0	2	Tier3
14q22.2	rs35107139	14	54419106	53952388	7.41459e-31	rs1951864,rs35107139,rs4901473	0.000268933			0	0	0	0	0	0	0	0	0	0	0	0	0	2	2	4	Tier2
14q22.2	rs4901473	14	54445157	53978439	3.11919e-10	rs1951864,rs35107139,rs4901473	20.6242			0	0	0	0	0	0	0	0	0	0	0	0	0	1	1	2	Tier3
14q22.2	rs12895295	14	54448347	53981629	7.84557e-10	rs1951864,rs35107139,rs4901473	21.0248			0	0	0	0	0	0	0	0	0	0	0	0	0	0	0	0	Tier3
14q22.2	rs34931695	14	54448625	53981907	8.03201e-10	rs1951864,rs35107139,rs4901473	21.035			0	0	0	0	0	0	0	0	0	0	0	0	0	0	1	1	Tier3
14q22.2	rs7160450	14	54457231	53990513	1.09934e-09	rs1951864,rs35107139,rs4901473	21.1713			0	0	0	0	0	0	0	0	0	0	0	0	0	1	1	2	Tier3
14q22.2	rs12897573	14	54466565	53999847	2.91144e-08	rs1951864,rs35107139,rs4901473	22.5943			0	0	0	0	0	0	0	0	0	0	0	0	0	1	0	1	Tier3
14q22.2	rs1951862	14	54467584	54000866	2.76044e-08	rs1951864,rs35107139,rs4901473	22.5712			0	0	0	0	0	0	0	0	0	0	0	0	0	0	2	2	Tier3
14q22.2	rs4901474	14	54469737	54003019	2.11283e-08	rs1951864,rs35107139,rs4901473	22.455			0	0	0	0	0	0	0	0	0	0	0	0	0	0	1	1	Tier3
14q22.2	rs12890154	14	54469979	54003261	1.9211e-08	rs1951864,rs35107139,rs4901473	22.4137			0	0	0	0	0	0	0	0	0	0	0	0	0	0	1	1	Tier3
14q22.2	rs12888986	14	54470064	54003346	1.6396e-08	rs1951864,rs35107139,rs4901473	22.3449			0	0	0	0	0	0	0	0	0	0	0	0	0	0	1	1	Tier3
14q22.2	rs12889306	14	54470264	54003546	1.92016e-08	rs1951864,rs35107139,rs4901473	22.4135			0	0	0	0	0	0	0	0	0	0	0	0	0	0	1	1	Tier3
14q22.2	rs1886158	14	54474183	54007465	2.22724e-08	rs1951864,rs35107139,rs4901473	22.4779			0	0	0	0	0	0	0	0	0	0	0	0	0	1	1	2	Tier3
14q22.2	rs1957846	14	54478748	54012030	2.25821e-08	rs1951864,rs35107139,rs4901473	22.4839			0	0	0	0	0	0	0	0	0	0	0	0	0	0	1	1	Tier3
14q22.2	rs4898824	14	54482574	54015856	1.19279e-08	rs1951864,rs35107139,rs4901473	22.2067			0	0	0	0	0	0	0	0	0	0	0	0	0	0	1	1	Tier3
14q22.2	rs4901475	14	54488399	54021681	1.188e-08	rs1951864,rs35107139,rs4901473	22.205			0	0	0	0	0	0	0	0	0	0	0	0	0	1	1	2	Tier3
14q22.2	rs12892676	14	54493127	54026409	1.75546e-08	rs1951864,rs35107139,rs4901473	22.3746	0.0966132	2	0	0	0	0	0	0	0	1	1	0	0	0	0	0	0	2	Tier3
14q22.2	rs11621479	14	54500492	54033774	5.53749e-09	rs1951864,rs35107139,rs4901473	21.8735	0.151334	2	0	0	0	0	0	0	0	0	1	0	0	0	0	0	1	2	Tier3
14q22.2	rs1951663	14	54501410	54034692	1.44464e-08	rs1951864,rs35107139,rs4901473	22.2899	0.0295791	2	0	0	0	0	0	0	0	0	1	0	0	0	0	0	1	2	Tier3
14q22.2	rs1957607	14	54503868	54037150	1.71442e-08	rs1951864,rs35107139,rs4901473	22.3643	0.0306789	2	0	0	0	0	0	0	0	0	1	0	0	0	0	0	1	2	Tier3
14q22.2	rs12885814	14	54513254	54046536	1.32524e-08	rs1951864,rs35107139,rs4901473	22.2525			0	0	0	0	0	0	0	0	0	0	0	0	0	1	1	2	Tier3
14q22.2	rs1983786	14	54513277	54046559	1.17961e-08	rs1951864,rs35107139,rs4901473	22.2019	0.0496368	2	0	0	0	0	0	0	0	0	1	0	0	0	0	1	1	3	Tier3
14q22.2	rs12434106	14	54515021	54048303	1.84878e-08	rs1951864,rs35107139,rs4901473	22.3971	0.0283888	2	0	0	0	0	0	0	0	0	1	0	0	2	0	0	0	3	Tier3
14q22.2	rs11158000	14	54515844	54049126	1.8284e-08	rs1951864,rs35107139,rs4901473	22.3923	0.040981	2	0	0	0	0	0	0	0	0	1	0	0	2	0	0	0	3	Tier3
14q22.2	rs11158001	14	54518826	54052108	8.42144e-09	rs1951864,rs35107139,rs4901473	22.0556	0.0661586	2	0	0	0	0	0	0	0	0	1	0	0	0	0	0	2	3	Tier3
14q22.2	rs1957606	14	54526105	54059387	2.44884e-08	rs1951864,rs35107139,rs4901473	22.5191			0	0	0	0	0	0	0	0	0	0	0	0	0	0	1	1	Tier3
14q22.2	rs7154425	14	54535670	54068952	1.77914e-08	rs1951864,rs35107139,rs4901473	22.3804	0.010197	2	0	0	0	0	2	0	0	0	1	0	0	0	0	0	1	3	Tier3
14q22.2	rs1951652	14	54537889	54071171	2.72183e-08	rs1951864,rs35107139,rs4901473	22.565			0	0	0	0	0	0	0	0	0	0	0	0	0	0	1	1	Tier3
14q22.2	rs4901480	14	54542995	54076277	1.70782e-08	rs1951864,rs35107139,rs4901473	22.3626			0	0	0	0	0	0	0	0	0	0	0	0	0	1	1	2	Tier3
14q22.2	rs762094	14	54544221	54077503	1.3702e-08	rs1951864,rs35107139,rs4901473	22.267	0.0212139	2	0	0	0	0	0	0	0	0	1	0	0	0	0	1	1	3	Tier3
14q22.2	rs12894049	14	54550075	54083357	2.46594e-08	rs1951864,rs35107139,rs4901473	22.5222			0	0	0	0	0	0	0	0	0	0	0	0	0	0	1	1	Tier3
14q22.2	rs1570405	14	54554234	54087516	1.57602e-08	rs1951864,rs35107139,rs4901473	22.3277	0.0175689	2	0	0	0	0	0	0	0	0	1	0	0	0	0	0	1	1	Tier3
14q22.2	rs1473735	14	54558209	54091491	1.33415e-08	rs1951864,rs35107139,rs4901473	22.2554	0.0209773	2	0	0	0	0	0	0	0	0	1	0	0	0	0	0	1	2	Tier3
14q22.2	rs1957636	14	54560018	54093300	2.9268e-08	rs1951864,rs35107139,rs4901473	22.5966			0	0	0	0	0	0	0	0	0	0	0	0	0	0	1	1	Tier3
14q22.2	rs12879025	14	54563802	54097084	3.1425e-08	rs1951864,rs35107139,rs4901473	22.6275			0	0	0	0	0	0	0	0	0	0	0	0	0	0	1	1	Tier3
14q22.2	rs1951674	14	54569247	54102529	1.72124e-08	rs1951864,rs35107139,rs4901473	22.366	0.0158157	2	0	0	0	0	0	0	0	0	1	0	0	2	0	0	0	3	Tier3
14q22.2	rs12879638	14	54572590	54105872	1.80508e-08	rs1951864,rs35107139,rs4901473	22.3867	0.015124	2	0	0	0	0	0	0	0	0	1	0	0	2	0	0	0	3	Tier3
14q22.2	rs12432287	14	54572981	54106263	1.92483e-08	rs1951864,rs35107139,rs4901473	22.4146	0.0141207	2	0	0	0	0	0	0	0	0	1	0	0	2	0	0	0	3	Tier3
14q22.2	rs8019247	14	54578361	54111643	2.00138e-08	rs1951864,rs35107139,rs4901473	22.4315	0.0436335	2	0	0	0	0	0	0	0	0	1	0	0	0	0	0	1	2	Tier3
14q22.2	rs1951669	14	54579787	54113069	2.1168e-08	rs1951864,rs35107139,rs4901473	22.4559	0.0125713	2	0	0	0	0	0	0	0	0	1	0	0	0	0	1	1	3	Tier3
14q22.2	rs1957628	14	54580272	54113554	1.51447e-08	rs1951864,rs35107139,rs4901473	22.3104	0.0166305	2	0	0	0	0	0	0	0	0	1	0	0	0	0	1	1	2	Tier3
14q22.2	rs713424	14	54582334	54115616	4.87721e-08	rs1951864,rs35107139,rs4901473	22.8184	0.00482183	2	0	0	0	0	0	0	0	0	1	0	0	0	0	0	0	0	Tier3
14q22.2	rs728425	14	54583187	54116469	4.32108e-08	rs1951864,rs35107139,rs4901473	22.7658	0.00551315	2	0	0	0	0	0	0	0	0	1	0	0	2	0	1	0	3	Tier3
14q22.2	rs1572614	14	54586040	54119322	4.67918e-08	rs1951864,rs35107139,rs4901473	22.8004			0	0	0	0	0	0	0	0	0	0	0	0	0	0	1	2	Tier3
14q22.2	rs1957624	14	54587761	54121043	4.65681e-08	rs1951864,rs35107139,rs4901473	22.7983			0	0	0	0	0	0	0	0	0	0	0	0	0	0	1	1	Tier3
14q22.2	rs1957623	14	54587887	54121169	3.90832e-08	rs1951864,rs35107139,rs4901473	22.7222			0	0	0	0	0	0	0	0	0	0	0	0	0	0	1	2	Tier3
14q22.2	rs7157414	14	54590809	54124091	4.37938e-08	rs1951864,rs35107139,rs4901473	22.7716			0	0	0	0	0	0	0	0	0	0	0	0	0	0	1	1	Tier3
14q22.2	rs7140790	14	54591176	54124458	3.71361e-08	rs1951864,rs35107139,rs4901473	22.7			0	0	0	0	0	0	0	0	0	0	0	0	0	0	1	1	Tier3
14q22.2	rs11625315	14	54591601	54124883	4.75646e-08	rs1951864,rs35107139,rs4901473	22.8075			0	0	0	0	0	0	0	0	0	0	0	0	0	0	0	0	Tier3
14q22.2	rs1957622	14	54592346	54125628	2.85326e-08	rs1951864,rs35107139,rs4901473	22.5855	0.00595393	2	0	0	0	0	0	0	0	0	1	0	0	0	2	1	2	6	Tier1
14q22.2	rs1957621	14	54592356	54125638	3.10335e-08	rs1951864,rs35107139,rs4901473	22.622	0.00664815	2	0	0	0	0	0	0	0	0	1	0	0	0	0	1	2	4	Tier2
14q22.2	rs12890619	14	54592962	54126244	3.2325e-08	rs1951864,rs35107139,rs4901473	22.6397	0.00518361	2	0	0	0	0	0	0	0	0	1	0	0	0	0	1	1	3	Tier3
14q22.2	rs12890099	14	54593375	54126657	3.36815e-08	rs1951864,rs35107139,rs4901473	22.6576	0.0049723	2	0	0	0	0	0	0	0	0	1	0	0	0	0	1	1	3	Tier3
14q22.2	rs8021372	14	54594060	54127342	2.63504e-08	rs1951864,rs35107139,rs4901473	22.551	0.023014	2	0	0	0	0	0	0	0	0	1	0	0	0	0	0	2	3	Tier3
14q22.2	rs996041	14	54594278	54127560	3.68117e-08	rs1951864,rs35107139,rs4901473	22.6962	0.0147722	2	0	0	0	0	0	0	0	0	1	0	0	0	0	0	2	3	Tier3
14q22.2	rs12880799	14	54595206	54128488	3.92481e-08	rs1951864,rs35107139,rs4901473	22.724			0	0	2	0	0	0	0	0	0	0	0	0	0	0	1	4	Tier2
14q22.2	rs12886888	14	54596202	54129484	2.56569e-08	rs1951864,rs35107139,rs4901473	22.5394	0.00693688	2	0	0	0	0	0	0	0	0	1	0	0	0	0	0	1	2	Tier3
14q22.2	rs35417021	14	54596511	54129793	2.82037e-08	rs1951864,rs35107139,rs4901473	22.5805	0.00660138	2	0	0	0	0	0	0	0	0	1	0	0	0	0	0	1	2	Tier3
14q22.2	rs12893344	14	54597733	54131015	3.8732e-08	rs1951864,rs35107139,rs4901473	22.7183			0	0	0	0	0	0	0	0	0	0	0	0	0	0	1	2	Tier3
14q22.2	rs7140639	14	54598551	54131833	3.60461e-08	rs1951864,rs35107139,rs4901473	22.687			0	0	0	0	0	0	0	0	0	0	0	0	0	0	1	2	Tier3
14q22.2	rs11622022	14	54598965	54132247	2.9245e-08	rs1951864,rs35107139,rs4901473	22.5962	0.00556963	2	0	0	0	0	0	0	0	0	1	0	0	0	0	1	1	2	Tier3
14q22.2	rs1108023	14	54599355	54132637	2.87981e-08	rs1951864,rs35107139,rs4901473	22.5895	0.00562966	2	0	0	0	0	0	0	0	0	1	0	0	0	0	1	2	4	Tier2
14q22.2	rs4898828	14	54600087	54133369	3.20191e-08	rs1951864,rs35107139,rs4901473	22.6356	0.00572137	2	0	0	0	0	0	0	0	0	1	0	0	0	0	0	2	3	Tier3
14q22.2	rs7492678	14	54600661	54133943	2.817e-08	rs1951864,rs35107139,rs4901473	22.58	0.0708901	2	0	0	0	0	0	0	0	0	1	0	0	2	0	0	0	3	Tier3
14q22.2	rs12431731	14	54600787	54134069	3.28615e-08	rs1951864,rs35107139,rs4901473	22.6469	0.0615466	2	0	0	0	0	0	0	0	0	1	0	0	2	0	1	0	4	Tier2
14q22.2	rs61984854	14	54602074	54135356	2.14646e-08	rs1951864,rs35107139,rs4901473	22.4619	0.0109533	2	0	0	0	0	0	0	0	0	1	0	0	0	0	1	0	2	Tier3
14q22.2	rs7155216	14	54602303	54135585	1.61594e-08	rs1951864,rs35107139,rs4901473	22.3386	0.0156203	2	0	0	0	0	0	0	0	0	1	0	0	0	0	1	0	2	Tier3
14q22.2	rs4898829	14	54602456	54135738	1.96225e-08	rs1951864,rs35107139,rs4901473	22.4229	0.0111453	2	0	0	0	0	0	0	0	0	1	0	0	0	0	1	0	1	Tier3
14q23.1	rs8020436	14	59208437	58741719	1.11708e-14	rs17094983,rs8020436	-0.00113375	0.999907	1	0	0	0	0	0	2	0	0	2	0	0	0	0	0	1	5	Tier2
14q23.1	rs61976302	14	59209156	58742438	1.21009e-10	rs17094983,rs8020436	4.0336			0	0	0	0	0	2	0	0	0	0	0	0	0	1	1	4	Tier2
15q13.3	rs12148394	15	32968831	32676630	3.04402e-13	rs1554865,rs1919364,rs17816465	40.3103			0	0	0	0	0	0	0	0	0	0	0	0	0	1	1	2	Tier3
15q13.3	rs12898633	15	32969153	32676952	5.26205e-11	rs1554865,rs1919364,rs17816465	42.548			0	0	0	0	0	0	0	0	0	0	0	0	0	1	1	2	Tier3
15q13.3	rs10519737	15	32969457	32677256	1.65312e-13	rs1554865,rs1919364,rs17816465	40.0451			0	1	2	2	0	0	0	0	0	0	2	0	0	0	0	6	Tier1
15q13.3	rs11633548	15	32970156	32677955	5.97089e-11	rs1554865,rs1919364,rs17816465	42.6029			0	0	0	0	0	0	0	0	0	0	0	0	0	0	0	0	Tier3
15q13.3	rs17816224	15	32976055	32683854	3.19608e-15	rs1554865,rs1919364,rs17816465	38.3314			0	0	0	0	0	0	0	0	0	0	0	0	0	1	1	2	Tier3
15q13.3	rs11634570	15	32977541	32685340	3.80619e-15	rs1554865,rs1919364,rs17816465	38.4073			0	0	0	0	0	0	0	0	0	0	0	0	0	1	1	2	Tier3
15q13.3	rs56338436	15	32977750	32685549	5.5257e-15	rs1554865,rs1919364,rs17816465	38.5692			0	0	0	0	0	0	0	0	0	0	0	0	0	1	1	2	Tier3
15q13.3	rs68050511	15	32986435	32694234	1.64025e-12	rs1554865,rs1919364,rs17816465	41.0417			0	0	0	0	0	0	0	0	0	0	0	0	0	0	1	1	Tier3
15q13.3	rs143117247	15	32987718	32695517	6.85984e-22	rs1554865,rs1919364,rs17816465	31.6631			0	0	0	0	0	0	0	0	0	0	0	0	0	0	1	1	Tier3
15q13.3	rs12708491	15	32992836	32700635	3.999e-21	rs1554865,rs1919364,rs17816465	32.4288			1	0	0	2	0	0	0	0	0	0	2	2	0	1	0	7	Tier1
15q13.3	rs28590240	15	32993572	32701371	4.71834e-19	rs1554865,rs1919364,rs17816465	34.5006			0	0	0	1	0	0	0	0	0	0	0	2	0	0	0	3	Tier3
15q13.3	rs16969816	15	32993645	32701444	3.81336e-19	rs1554865,rs1919364,rs17816465	34.4081			0	0	0	0	0	0	0	0	0	0	0	2	0	0	0	2	Tier3
15q13.3	rs12591992	15	32994056	32701855	1.15941e-21	rs1554865,rs1919364,rs17816465	31.8911			0	0	0	0	0	0	0	0	0	0	0	0	0	0	0	0	Tier3
15q13.3	rs4779584	15	32994756	32702555	1.44095e-47	rs1554865,rs1919364,rs17816465	5.98546			0	0	0	0	0	0	0	1	0	0	0	0	0	2	1	4	Tier2
15q13.3	rs4779585	15	32994777	32702576	6.56677e-48	rs1554865,rs1919364,rs17816465	5.64417			0	0	0	0	0	0	0	0	0	0	0	0	0	2	1	5	Tier2
15q13.3	rs16970016	15	32995298	32703097	8.70375e-53	rs1554865,rs1919364,rs17816465	0.76652	0.786035	3	0	0	0	0	0	0	0	0	2	0	0	0	0	0	1	3	Tier3
15q13.3	rs6494598	15	32995468	32703267	1.57586e-21	rs1554865,rs1919364,rs17816465	32.0243			0	0	0	0	0	0	0	0	0	0	0	0	0	0	1	1	Tier3
15q13.3	rs6494599	15	32995500	32703299	1.96384e-22	rs1554865,rs1919364,rs17816465	31.1199			0	0	0	0	0	0	0	0	0	0	0	0	0	0	1	1	Tier3
15q13.3	rs1124774	15	32995764	32703563	1.89527e-38	rs1554865,rs1919364,rs17816465	#N/A			0	0	0	0	0	0	0	0	0	0	0	0	0	0	1	1	Tier3
15q13.3	rs28663519	15	32996076	32703875	1.8428e-22	rs1554865,rs1919364,rs17816465	31.0923			0	0	0	0	0	0	0	0	0	0	0	0	0	0	1	1	Tier3
15q13.3	rs17816236	15	32996139	32703938	2.64979e-22	rs1554865,rs1919364,rs17816465	31.25			0	0	0	0	0	0	0	0	0	0	0	0	0	0	1	1	Tier3
15q13.3	rs55659128	15	32996214	32704013	2.91328e-22	rs1554865,rs1919364,rs17816465	31.2912			0	0	0	0	0	0	0	0	0	0	0	0	0	0	1	1	Tier3
15q13.3	rs28650777	15	32996243	32704042	2.84193e-22	rs1554865,rs1919364,rs17816465	31.2804			0	0	0	0	0	0	0	0	0	0	0	0	0	0	1	1	Tier3
15q13.3	rs12901827	15	32996716	32704515	2.32749e-22	rs1554865,rs1919364,rs17816465	31.1937			0	0	0	0	0	0	0	1	0	0	0	0	0	0	1	2	Tier3
15q13.3	rs12906413	15	32996931	32704730	2.50866e-21	rs1554865,rs1919364,rs17816465	32.2263			0	0	0	0	0	0	0	0	0	0	0	0	0	0	1	1	Tier3
15q13.3	rs12902616	15	32997175	32704974	3.09486e-22	rs1554865,rs1919364,rs17816465	31.3175			0	0	0	0	0	0	0	0	0	0	0	0	0	0	1	1	Tier3
15q13.3	rs11853552	15	32997582	32705381	1.90782e-21	rs1554865,rs1919364,rs17816465	32.1074			0	0	0	0	0	0	0	0	0	0	0	0	0	0	1	1	Tier3
15q13.3	rs11857190	15	32997667	32705466	1.86662e-21	rs1554865,rs1919364,rs17816465	32.0979			0	0	0	0	0	0	0	0	0	0	0	0	0	0	1	1	Tier3
15q13.3	rs11857997	15	32997836	32705635	2.37254e-22	rs1554865,rs1919364,rs17816465	31.202			1	0	2	0	0	0	0	0	0	0	0	0	0	0	1	3	Tier3
15q13.3	rs8031842	15	32999311	32707110	2.86617e-51	rs1554865,rs1919364,rs17816465	2.28412			0	0	0	0	0	0	0	0	0	0	1	2	0	2	0	5	Tier2
15q13.3	rs6494601	15	32999423	32707222	1.71308e-53	rs1554865,rs1919364,rs17816465	0.0605914	0.106449	3	0	0	0	0	0	0	0	0	1	0	1	2	0	2	0	5	Tier2
15q13.3	rs1554868	15	32999483	32707282	5.89328e-24	rs1554865,rs1919364,rs17816465	29.5972			1	0	0	2	0	0	0	0	0	0	0	2	0	2	0	6	Tier1
15q13.3	rs1554865	15	32999806	32707605	1.4923e-53	rs1554865,rs1919364,rs17816465	0.000669871	0.0998308	3	0	0	0	0	0	0	0	0	1	0	0	0	0	2	0	2	Tier3
15q13.3	rs58658771	15	33001734	32709533	8.22181e-45	rs1554865,rs1919364,rs17816465	#N/A			0	0	0	0	0	0	0	0	0	0	1	2	0	0	0	3	Tier3
15q13.3	rs11638007	15	33004062	32711861	3.34411e-20	rs1554865,rs1919364,rs17816465	33.3511			0	0	0	0	0	0	0	0	0	0	0	0	0	0	1	1	Tier3
15q13.3	rs1534594	15	33005875	32713674	2.45575e-24	rs1554865,rs1919364,rs17816465	29.217			0	0	0	0	0	0	0	0	0	0	0	0	0	0	2	2	Tier3
15q13.3	rs1406389	15	33009478	32717277	8.4486e-47	rs1554865,rs1919364,rs17816465	6.7536			0	0	0	0	0	0	0	0	0	0	0	0	0	1	0	1	Tier3
15q13.3	rs1919364	15	33009574	32717373	9.99337e-25	rs1554865,rs1919364,rs17816465	28.8265			0	0	0	0	0	0	0	0	0	0	0	0	0	1	0	1	Tier3
15q13.3	rs2293582	15	33010412	32718211	7.10816e-40	rs1554865,rs1919364,rs17816465	#N/A			0	0	0	0	0	0	0	0	0	0	0	2	0	0	0	2	Tier3
15q13.3	rs2293581	15	33010736	32718535	3.88247e-47	rs1554865,rs1919364,rs17816465	6.41592			0	0	0	0	0	0	0	0	0	0	0	2	0	0	0	2	Tier3
15q13.3	rs9806137	15	33011641	32719440	1.02581e-45	rs1554865,rs1919364,rs17816465	7.83788			0	0	0	0	0	0	0	0	0	0	0	2	0	0	0	2	Tier3
15q13.3	rs79207432	15	33011697	32719496	7.45553e-40	rs1554865,rs1919364,rs17816465	#N/A			0	0	0	0	0	0	0	0	0	0	0	2	0	0	0	2	Tier3
15q13.3	rs8034965	15	33011851	32719650	1.11527e-46	rs1554865,rs1919364,rs17816465	6.87419			0	0	0	0	0	0	0	0	0	0	0	0	0	0	0	0	Tier3
15q13.3	rs11635984	15	33012232	32720031	2.76239e-21	rs1554865,rs1919364,rs17816465	32.2681			0	0	0	0	0	0	0	1	0	0	0	0	0	2	0	3	Tier3
15q13.3	rs73376930	15	33012502	32720301	6.98695e-41	rs1554865,rs1919364,rs17816465	#N/A			0	0	0	0	0	0	0	0	0	0	0	0	0	2	2	4	Tier2
15q13.3	rs7497354	15	33015402	32723201	3.26889e-21	rs1554865,rs1919364,rs17816465	32.3412			0	0	0	0	0	0	0	0	0	0	0	0	0	0	2	2	Tier3
15q13.3	rs12915554	15	33023486	32731285	9.28733e-18	rs1554865,rs1919364,rs17816465	35.7947			0	0	0	0	0	0	0	2	0	0	0	0	0	0	2	4	Tier2
15q13.3	rs1258763	15	33050423	32758222	4.34651e-17	rs1554865,rs1919364,rs17816465	36.465			0	0	0	0	0	0	0	0	0	0	0	0	0	0	1	1	Tier3
15q13.3	rs1258762	15	33050657	32758456	4.25888e-17	rs1554865,rs1919364,rs17816465	36.4561			0	0	0	0	0	0	0	0	0	0	0	0	0	0	1	1	Tier3
15q13.3	rs1258758	15	33051606	32759405	3.41196e-17	rs1554865,rs1919364,rs17816465	36.3598			0	0	0	0	0	0	0	0	0	0	0	0	0	0	1	1	Tier3
15q13.3	rs1258757	15	33051684	32759483	4.92309e-17	rs1554865,rs1919364,rs17816465	36.5191			0	0	0	0	0	0	0	0	0	0	0	0	0	0	1	1	Tier3
15q13.3	rs1258756	15	33051810	32759609	5.90625e-17	rs1554865,rs1919364,rs17816465	36.5981			0	0	0	0	0	0	0	0	0	0	0	0	0	0	1	1	Tier3
15q13.3	rs2697936	15	33053402	32761201	1.45825e-14	rs1554865,rs1919364,rs17816465	38.9906			0	0	0	0	0	0	0	0	0	0	0	0	0	0	1	1	Tier3
15q13.3	rs2600527	15	33053500	32761299	1.36615e-14	rs1554865,rs1919364,rs17816465	38.9623			0	0	0	0	0	0	0	0	0	0	0	0	0	0	1	1	Tier3
15q13.3	rs34362234	15	33053599	32761398	8.51462e-15	rs1554865,rs1919364,rs17816465	38.757			0	0	0	0	0	0	0	0	0	0	0	0	0	0	1	1	Tier3
15q13.3	rs2600520	15	33054519	32762318	2.17046e-16	rs1554865,rs1919364,rs17816465	37.1634			0	0	0	0	0	0	0	0	0	0	0	2	0	0	2	4	Tier2
15q13.3	rs2600519	15	33054523	32762322	1.26832e-16	rs1554865,rs1919364,rs17816465	36.93			0	0	0	0	0	0	0	0	0	0	0	2	0	0	2	4	Tier2
15q13.3	rs111288122	15	33075109	32782908	8.9983e-20	rs1554865,rs1919364,rs17816465	33.781			0	0	1	0	0	0	0	0	0	0	0	0	0	0	1	2	Tier3
15q13.3	rs28674168	15	33082177	32789976	2.14688e-18	rs1554865,rs1919364,rs17816465	35.1586			0	0	0	0	0	0	0	0	0	0	0	0	0	0	1	1	Tier3
15q13.3	rs112486162	15	33084406	32792205	2.04134e-15	rs1554865,rs1919364,rs17816465	38.1367			0	0	0	0	0	0	0	0	0	0	0	0	0	0	1	1	Tier3
15q13.3	rs16959212	15	33118671	32826470	1.47307e-17	rs1554865,rs1919364,rs17816465	35.995			0	0	0	0	0	0	0	0	0	0	0	0	0	0	1	1	Tier3
15q13.3	rs144674978	15	33149751	32857550	9.65838e-19	rs1554865,rs1919364,rs17816465	34.8117			0	0	0	0	0	0	0	0	0	0	0	0	0	0	1	1	Tier3
15q13.3	rs17816465	15	33156386	32864185	5.72537e-20	rs1554865,rs1919364,rs17816465	33.5846	1	1	0	0	0	0	0	0	0	0	2	0	0	0	0	0	1	1	Tier3
15q22.31	rs11857194	15	66989515	66697177	2.62156e-11	rs3809570,rs56324967	2.39325			0	0	0	0	0	0	0	0	0	0	0	0	0	1	1	2	Tier3
15q22.31	rs7497064	15	66990159	66697821	7.98191e-11	rs3809570,rs56324967	2.8768			0	0	0	0	0	0	0	0	0	0	0	0	2	1	1	4	Tier2
15q22.31	rs57989199	15	66991464	66699126	6.25338e-11	rs3809570,rs56324967	2.77081			0	0	0	0	0	0	0	2	0	0	0	0	2	1	1	6	Tier1
15q22.31	rs12594923	15	66991665	66699327	2.60784e-11	rs3809570,rs56324967	2.39098	0.00778531	2	0	0	0	0	0	0	0	0	1	0	0	0	2	1	1	5	Tier2
15q22.31	rs4776314	15	66992157	66699819	5.60069e-11	rs3809570,rs56324967	2.72294			0	0	0	0	0	0	0	2	0	0	0	0	0	1	1	4	Tier2
15q22.31	rs8041981	15	66992715	66700377	5.6088e-11	rs3809570,rs56324967	2.72356	0.012785	2	0	0	0	0	0	0	0	2	1	0	0	0	0	2	0	5	Tier2
15q22.31	rs8042545	15	66992821	66700483	1.21995e-11	rs3809570,rs56324967	2.06104	0.116086	2	0	0	0	0	0	0	0	2	1	0	0	0	0	2	0	5	Tier2
15q22.31	rs8042578	15	66992964	66700626	1.31124e-11	rs3809570,rs56324967	2.09238	0.111771	2	0	0	0	0	0	0	0	2	1	0	0	0	0	2	0	5	Tier2
15q22.31	rs56385383	15	66993871	66701533	1.7239e-11	rs3809570,rs56324967	2.21121	0.0110728	2	0	0	0	0	0	0	0	1	1	0	0	2	0	2	0	6	Tier1
15q22.31	rs62005619	15	66994830	66702492	1.69068e-11	rs3809570,rs56324967	2.20276	0.166853	2	0	0	0	0	0	0	0	2	1	0	0	0	0	2	0	5	Tier2
15q22.31	rs4776822	15	66995323	66702985	5.82673e-11	rs3809570,rs56324967	2.74012	0.0381116	2	0	0	0	0	0	0	0	0	1	0	0	0	0	2	0	3	Tier3
15q22.31	rs17264185	15	66997087	66704749	5.96712e-11	rs3809570,rs56324967	2.75046	0.0119101	2	0	0	0	0	0	0	0	0	1	0	0	0	0	0	0	1	Tier3
15q22.31	rs62005620	15	66997596	66705258	6.41434e-11	rs3809570,rs56324967	2.78185			0	0	0	0	0	0	0	0	0	0	0	0	0	2	0	2	Tier3
15q22.31	rs62005621	15	66997673	66705335	8.86353e-11	rs3809570,rs56324967	2.9223	0.00823831	2	0	0	1	0	0	0	0	1	1	0	0	0	0	2	0	5	Tier2
15q22.31	rs76722162	15	66997760	66705422	1.89316e-11	rs3809570,rs56324967	2.25188	0.0172036	2	0	0	1	0	0	0	0	2	1	0	0	0	0	2	2	8	Tier1
15q22.31	rs57092023	15	66998069	66705731	7.74573e-11	rs3809570,rs56324967	2.86376	0.00929351	2	0	0	0	0	0	0	0	0	1	0	0	0	0	2	2	5	Tier2
15q22.31	rs12592857	15	66998838	66706500	1.74809e-11	rs3809570,rs56324967	2.21726	0.0860001	2	0	0	0	0	0	0	0	1	1	0	0	0	2	0	2	6	Tier1
15q22.31	rs76912608	15	66998857	66706519	5.73978e-11	rs3809570,rs56324967	2.73359	0.0200135	2	0	0	0	0	0	0	0	2	1	0	0	0	2	0	2	7	Tier1
15q22.31	rs111321700	15	66998881	66706543	4.48396e-11	rs3809570,rs56324967	2.62636			0	0	0	0	0	0	0	2	0	0	0	0	2	0	2	6	Tier1
15q22.31	rs62005623	15	66999095	66706757	3.65689e-11	rs3809570,rs56324967	2.53781			0	0	0	0	0	0	0	2	0	0	0	0	2	0	2	6	Tier1
15q22.31	rs62005624	15	66999159	66706821	2.31926e-11	rs3809570,rs56324967	2.34004	0.0104129	2	0	0	0	0	0	0	0	2	1	0	0	0	0	0	2	5	Tier2
15q22.31	rs3809569	15	66999828	66707490	1.3335e-11	rs3809570,rs56324967	2.09969	0.112982	2	0	0	0	0	0	0	0	1	1	0	0	0	0	1	2	5	Tier2
15q22.31	rs3809570	15	67000117	66707779	8.73053e-12	rs3809570,rs56324967	1.91573	0.168923	2	0	0	2	1	0	0	0	1	1	0	0	0	0	1	2	8	Tier1
15q22.31	rs3809571	15	67000123	66707785	3.50889e-11	rs3809570,rs56324967	2.51986	0.0329282	2	0	0	0	0	0	0	0	2	1	0	0	0	0	1	2	6	Tier1
15q22.31	rs111369636	15	67005714	66713376	4.88565e-11	rs3809570,rs56324967	2.66362			0	0	0	0	0	0	0	0	0	0	0	0	0	1	2	3	Tier3
15q22.31	rs12594720	15	67007018	66714680	1.50294e-11	rs3809570,rs56324967	2.15164	0.0127318	2	0	0	0	2	0	0	0	0	1	0	0	0	0	0	2	5	Tier2
15q22.31	rs4776315	15	67007697	66715359	6.37197e-11	rs3809570,rs56324967	2.77897			0	0	0	0	0	0	0	0	0	0	0	0	0	2	2	4	Tier2
15q22.31	rs4776316	15	67007813	66715475	5.89576e-11	rs3809570,rs56324967	2.74523			0	0	0	0	0	0	0	1	0	0	0	0	0	2	2	5	Tier2
15q22.31	rs56173559	15	67008443	66716105	2.8444e-11	rs3809570,rs56324967	2.42868			0	0	2	0	0	0	0	0	0	0	0	0	0	1	2	5	Tier2
15q22.31	rs2278604	15	67008737	66716399	2.10336e-11	rs3809570,rs56324967	2.29761			0	0	0	0	0	0	0	0	0	0	0	0	0	1	2	3	Tier3
15q22.31	rs2439397	15	67013821	66721483	3.63587e-09	rs3809570,rs56324967	4.5353			0	0	0	0	0	0	0	0	0	0	0	0	0	1	2	3	Tier3
15q22.31	rs893902	15	67014742	66722404	6.70152e-09	rs3809570,rs56324967	4.80087			0	0	0	0	0	0	0	0	0	0	0	0	0	1	2	3	Tier3
15q22.31	rs893903	15	67014887	66722549	3.04131e-09	rs3809570,rs56324967	4.45775			0	0	0	0	0	0	0	0	0	0	0	0	0	1	2	3	Tier3
15q22.31	rs2439391	15	67019313	66726975	8.40274e-09	rs3809570,rs56324967	4.89912			0	0	0	0	0	0	0	0	0	0	0	0	0	0	2	2	Tier3
15q22.31	rs2469090	15	67019948	66727610	8.97014e-09	rs3809570,rs56324967	4.92749			0	0	0	0	0	0	0	0	0	0	0	0	0	1	2	3	Tier3
15q22.31	rs2469087	15	67020437	66728099	3.13594e-09	rs3809570,rs56324967	4.47106			0	0	0	0	0	0	0	0	0	0	0	0	0	2	2	4	Tier2
15q22.31	rs2469081	15	67022403	66730065	3.00646e-09	rs3809570,rs56324967	4.45275			0	0	0	0	0	0	0	0	0	0	0	0	0	0	2	2	Tier3
15q22.31	rs6494596	15	67023514	66731176	1.37029e-09	rs3809570,rs56324967	4.11151			0	0	0	0	0	0	0	0	0	0	0	0	0	0	2	2	Tier3
15q22.31	rs2469077	15	67023845	66731507	1.16687e-08	rs3809570,rs56324967	5.04172			0	0	0	0	0	0	0	0	0	0	0	0	0	0	2	2	Tier3
15q22.31	rs2439388	15	67024715	66732377	1.54877e-09	rs3809570,rs56324967	4.16468			0	0	0	0	0	0	0	0	0	0	0	0	0	0	2	2	Tier3
15q22.31	rs2439387	15	67024951	66732613	1.22474e-08	rs3809570,rs56324967	5.06274			0	0	0	0	0	0	0	0	0	0	0	0	0	0	2	2	Tier3
15q22.31	rs2439386	15	67025403	66733065	1.13888e-08	rs3809570,rs56324967	5.03117			0	0	0	0	0	0	0	0	0	0	0	0	0	2	2	4	Tier2
15q22.31	rs2053423	15	67026217	66733879	1.02507e-08	rs3809570,rs56324967	4.98545			0	0	0	0	0	0	0	1	0	0	0	0	0	2	2	5	Tier2
15q22.31	rs2469148	15	67026566	66734228	8.82097e-09	rs3809570,rs56324967	4.92021			0	0	0	0	0	0	0	0	0	0	0	0	0	2	2	4	Tier2
15q22.31	rs2439385	15	67026861	66734523	7.19443e-09	rs3809570,rs56324967	4.83169			0	0	0	0	0	0	0	0	0	0	0	0	0	2	2	4	Tier2
15q22.31	rs2165295	15	67027320	66734982	1.48672e-09	rs3809570,rs56324967	4.14692			0	0	0	0	0	0	0	0	0	0	0	0	0	2	2	4	Tier2
15q22.31	rs1440372	15	67033151	66740813	3.23269e-09	rs3809570,rs56324967	4.48426			0	0	0	0	0	0	0	0	0	0	0	0	0	2	0	2	Tier3
15q22.33	rs12594610	15	67395918	67103580	2.36539e-10	rs3809570,rs56324967	3.3486			0	0	0	0	0	0	0	0	0	0	0	0	0	0	2	2	Tier3
15q22.33	rs11071933	15	67401746	67109408	2.85357e-13	rs3809570,rs56324967	0.430083	0.6137	1	0	0	0	0	0	0	0	1	2	0	0	0	0	1	2	6	Tier1
15q22.33	rs11071934	15	67401977	67109639	3.31248e-12	rs3809570,rs56324967	1.49485			0	0	0	0	0	0	0	0	0	0	0	0	0	1	2	3	Tier3
15q22.33	rs62006018	15	67402528	67110190	1.51794e-13	rs3809570,rs56324967	0.155949	0.174267	1	0	0	0	0	0	0	0	1	1	0	0	0	0	0	2	4	Tier2
15q22.33	rs56324967	15	67402824	67110486	1.05889e-13	rs3809570,rs56324967	-0.000455018	0.204005	1	0	0	0	0	0	0	0	1	1	0	0	0	0	0	2	4	Tier2
15q23	rs56689468	15	67964041	67671703	2.78677e-08	rs77148098	1.45255	0.00169363	2	0	0	0	0	0	0	0	0	1	0	0	0	0	0	1	1	Tier3
15q23	rs73423889	15	67966509	67674171	2.78689e-08	rs77148098	1.45257	0.00169395	2	0	0	0	0	0	0	0	0	1	0	0	0	0	1	1	2	Tier3
15q23	rs60924420	15	67968302	67675964	3.20539e-08	rs77148098	1.51333			0	0	0	0	0	0	0	0	0	0	0	0	0	1	1	2	Tier3
15q23	rs58583153	15	67976047	67683709	4.88745e-08	rs77148098	1.69653			0	0	0	0	0	0	0	0	0	0	0	0	0	0	1	1	Tier3
15q23	rs16951125	15	67981178	67688840	2.71849e-08	rs77148098	1.44177	0.00172933	2	0	0	0	0	0	0	0	0	1	0	0	0	0	0	1	1	Tier3
15q23	rs12593664	15	67984175	67691837	2.61423e-08	rs77148098	1.42479	0.00178201	2	0	0	0	0	0	0	0	0	1	0	0	0	0	0	1	1	Tier3
15q23	rs3784694	15	68002488	67710150	2.24716e-08	rs77148098	1.35908	0.0020152	2	0	0	0	0	0	0	0	0	1	0	0	0	0	0	1	1	Tier3
15q23	rs55873788	15	68010871	67718533	3.67802e-08	rs77148098	1.57306			0	0	0	0	0	0	0	0	0	0	0	0	0	0	1	1	Tier3
15q23	rs10518740	15	68019118	67726780	1.87593e-08	rs77148098	1.28066	0.00233072	2	0	0	0	0	0	0	0	1	1	0	0	0	0	0	1	2	Tier3
15q23	rs75654503	15	68026128	67733790	6.64702e-09	rs77148098	0.830073	0.0054635	2	0	0	0	0	0	0	0	0	1	0	0	0	0	0	1	1	Tier3
15q23	rs62015163	15	68027527	67735189	1.63464e-08	rs77148098	1.22087	0.00259615	2	0	0	0	0	0	0	0	1	1	0	0	0	0	1	1	3	Tier3
15q23	rs62015164	15	68027636	67735298	1.17357e-08	rs77148098	1.07696	0.00340406	2	0	0	0	0	0	0	0	0	1	0	0	0	0	1	1	2	Tier3
15q23	rs62015165	15	68027884	67735546	1.2109e-08	rs77148098	1.09055	0.0033132	2	0	0	0	0	0	0	0	0	1	0	0	0	0	1	1	2	Tier3
15q23	rs58511679	15	68028279	67735941	1.22663e-08	rs77148098	1.09616	0.00392844	2	0	0	0	0	0	0	0	0	1	0	0	0	0	1	1	2	Tier3
15q23	rs3784704	15	68028989	67736651	1.474e-08	rs77148098	1.17594	0.00281969	2	0	0	0	0	0	0	0	0	1	0	0	0	0	1	1	2	Tier3
15q23	rs74358564	15	68030479	67738141	1.12823e-08	rs77148098	1.05984	0.00352003	2	0	0	0	0	0	0	0	1	1	0	0	0	0	0	1	2	Tier3
15q23	rs62015168	15	68030670	67738332	1.40082e-08	rs77148098	1.15383	0.00295537	2	0	0	0	0	0	0	0	2	1	0	0	0	0	0	1	3	Tier3
15q23	rs12592373	15	68031239	67738901	1.10544e-08	rs77148098	1.05098	0.00356291	2	0	1	2	0	0	0	0	1	1	0	0	0	0	0	1	4	Tier2
15q23	rs57488960	15	68032341	67740003	1.33131e-08	rs77148098	1.13173	0.00307133	2	0	0	0	0	0	0	0	0	1	0	0	0	0	1	1	2	Tier3
15q23	rs62015171	15	68033198	67740860	1.35364e-08	rs77148098	1.13895	0.00303072	2	0	0	0	0	0	0	0	0	1	0	0	0	0	1	1	2	Tier3
15q23	rs62015172	15	68033596	67741258	1.34131e-08	rs77148098	1.13498	0.00305881	2	0	0	0	0	0	0	0	0	1	0	0	0	0	0	1	1	Tier3
15q23	rs36114201	15	68035248	67742910	1.49594e-08	rs77148098	1.18236	0.00283983	2	0	0	0	0	0	0	0	0	1	0	0	0	0	1	1	2	Tier3
15q23	rs76628078	15	68035878	67743540	1.40409e-08	rs77148098	1.15484	0.00299771	2	0	0	0	0	0	0	0	0	1	0	0	0	0	0	1	1	Tier3
15q23	rs12050749	15	68037371	67745033	1.23591e-08	rs77148098	1.09943	0.00331889	2	0	0	0	0	0	0	0	0	1	0	0	0	0	0	1	1	Tier3
15q23	rs12050676	15	68039613	67747275	5.06384e-09	rs77148098	0.711926	0.00690743	2	0	0	0	0	0	0	0	0	1	0	0	0	0	0	1	1	Tier3
15q23	rs12050605	15	68039940	67747602	4.71359e-09	rs77148098	0.680798	0.0073165	2	0	0	0	0	0	0	0	0	1	0	0	0	0	0	1	1	Tier3
15q23	rs12592919	15	68040864	67748526	4.8903e-09	rs77148098	0.696782	0.00712088	2	0	0	0	0	0	0	0	0	1	0	0	0	0	0	1	1	Tier3
15q23	rs7177848	15	68041299	67748961	4.93714e-09	rs77148098	0.700922	0.00706179	2	0	0	0	0	0	0	0	0	1	0	0	0	0	0	1	1	Tier3
15q23	rs62015177	15	68042767	67750429	5.00987e-09	rs77148098	0.707273	0.00703527	2	0	0	0	0	0	0	0	0	1	0	0	0	0	1	1	2	Tier3
15q23	rs8028313	15	68043057	67750719	3.71913e-08	rs77148098	1.57789	0.0181363	1	0	0	0	0	0	0	0	0	1	0	0	0	0	1	1	2	Tier3
15q23	rs62015179	15	68043423	67751085	4.66047e-09	rs77148098	0.675876	0.00740961	2	0	0	0	0	0	0	0	0	1	0	0	0	0	0	1	1	Tier3
15q23	rs16951227	15	68043433	67751095	4.23912e-09	rs77148098	0.634722	0.0080422	2	0	0	0	0	0	0	0	0	1	0	0	0	0	0	1	1	Tier3
15q23	rs35193493	15	68043586	67751248	4.7153e-09	rs77148098	0.680956	0.00733786	2	0	0	0	0	0	0	0	1	1	0	0	0	0	0	1	2	Tier3
15q23	rs16951230	15	68044194	67751856	4.53147e-09	rs77148098	0.663686	0.00758511	2	0	0	0	0	0	0	0	2	1	0	0	0	0	0	1	3	Tier3
15q23	rs62015181	15	68044594	67752256	5.36441e-09	rs77148098	0.736968	0.00660124	2	0	0	0	0	0	0	0	0	1	0	0	0	0	0	1	1	Tier3
15q23	rs62015182	15	68044880	67752542	4.20795e-09	rs77148098	0.631517	0.00807029	2	0	0	0	0	0	0	0	0	1	0	0	0	0	0	1	1	Tier3
15q23	rs62015183	15	68044947	67752609	4.33249e-09	rs77148098	0.644184	0.00787422	2	0	0	0	0	0	0	0	1	1	0	0	0	0	0	1	2	Tier3
15q23	rs62015184	15	68045120	67752782	4.44368e-09	rs77148098	0.655189	0.00770551	2	0	0	0	0	0	0	0	0	1	0	0	0	0	0	1	1	Tier3
15q23	rs62015185	15	68045387	67753049	4.38261e-09	rs77148098	0.649179	0.00779686	2	0	0	0	0	0	0	0	0	1	0	0	0	0	0	1	1	Tier3
15q23	rs59069542	15	68046794	67754456	4.98181e-09	rs77148098	0.704834	0.00700653	2	0	0	0	0	0	0	0	0	1	0	0	0	0	1	1	2	Tier3
15q23	rs8030476	15	68046828	67754490	1.07619e-08	rs77148098	1.03934	0.00367952	2	0	1	0	2	0	0	0	0	1	0	0	0	0	1	1	4	Tier2
15q23	rs16951231	15	68047015	67754677	5.09366e-09	rs77148098	0.714476	0.0068844	2	0	0	0	0	0	0	0	1	1	0	0	0	0	1	1	3	Tier3
15q23	rs8042233	15	68048942	67756604	1.72411e-08	rs77148098	1.24401	0.00270769	2	0	0	0	0	0	0	0	0	1	0	0	0	0	1	1	2	Tier3
15q23	rs8043459	15	68048961	67756623	1.62419e-08	rs77148098	1.21808			0	0	0	0	0	0	0	0	0	0	0	0	0	1	1	2	Tier3
15q23	rs7166336	15	68049795	67757457	1.50158e-08	rs77148098	1.18399	0.00291455	2	0	0	0	0	0	0	0	0	1	0	0	0	0	1	1	2	Tier3
15q23	rs4238409	15	68049976	67757638	1.32872e-08	rs77148098	1.13088	0.00327736	2	0	0	0	0	0	0	0	0	1	0	0	0	0	1	1	2	Tier3
15q23	rs7183639	15	68050777	67758439	1.41244e-08	rs77148098	1.15742	0.00305878	2	0	0	0	0	0	0	0	0	1	0	0	0	0	0	1	1	Tier3
15q23	rs12902505	15	68051634	67759296	1.72935e-08	rs77148098	1.24533	0.00259293	2	0	0	0	0	0	0	0	0	1	0	0	0	0	0	1	1	Tier3
15q23	rs12593350	15	68053940	67761602	5.03661e-09	rs77148098	0.709585	0.0119139	2	0	1	2	0	0	0	0	0	1	0	0	2	0	0	2	6	Tier1
15q23	rs7171429	15	68055944	67763606	9.41133e-09	rs77148098	0.981097	0.00428103	2	0	0	0	0	0	0	0	0	1	0	0	0	0	1	1	2	Tier3
15q23	rs16951250	15	68056132	67763794	4.40876e-09	rs77148098	0.651763	0.00807458	2	0	0	0	0	0	0	0	0	1	0	0	0	0	1	1	2	Tier3
15q23	rs3784708	15	68056313	67763975	9.03702e-09	rs77148098	0.963472	0.0044217	2	0	0	0	0	0	0	0	0	1	0	0	0	0	1	1	2	Tier3
15q23	rs4548812	15	68060552	67768214	3.56845e-08	rs77148098	1.55993	0.0189365	1	0	0	0	0	0	0	0	1	1	0	0	0	0	1	1	3	Tier3
15q23	rs62015212	15	68063058	67770720	2.1326e-09	rs77148098	0.336356	0.0148064	2	0	0	0	0	0	0	0	0	1	0	0	0	0	0	1	1	Tier3
15q23	rs16951256	15	68064245	67771907	1.97572e-09	rs77148098	0.303172			0	0	0	0	0	0	0	0	0	0	0	0	0	0	1	1	Tier3
15q23	rs16951258	15	68065478	67773140	1.85061e-09	rs77148098	0.274761	0.0171483	2	0	0	0	0	0	0	0	1	1	0	0	0	0	1	1	3	Tier3
15q23	rs62015213	15	68065765	67773427	2.00621e-09	rs77148098	0.309823	0.0160372	2	0	0	0	0	0	0	0	0	1	0	0	0	0	1	1	2	Tier3
15q23	rs28626095	15	68066729	67774391	1.77657e-08	rs77148098	1.25703	0.0324613	1	0	0	0	0	0	0	0	0	1	0	0	0	0	0	1	1	Tier3
15q23	rs62015215	15	68071286	67778948	1.92802e-09	rs77148098	0.292558	0.0191907	2	0	0	0	0	0	0	0	0	1	0	0	0	0	1	1	2	Tier3
15q23	rs17244601	15	68072381	67780043	6.16737e-09	rs77148098	0.797546	0.00303959	2	0	0	0	0	0	0	0	1	1	0	0	0	0	0	1	2	Tier3
15q23	rs3784710	15	68072458	67780120	1.84442e-08	rs77148098	1.27331	0.037028	1	0	0	0	0	0	0	0	1	1	0	0	0	0	0	1	2	Tier3
15q23	rs62015217	15	68072991	67780653	1.65e-09	rs77148098	0.22493	0.0216585	2	0	0	0	0	0	0	0	0	1	0	0	0	0	0	1	1	Tier3
15q23	rs77148098	15	68075698	67783360	9.83272e-10	rs77148098	0.000120154	0.0404471	2	0	0	0	0	0	0	0	2	1	0	0	0	0	0	1	3	Tier3
15q23	rs8025790	15	68076399	67784061	4.99874e-08	rs77148098	1.70631	0.0790995	1	0	0	0	0	0	0	0	1	1	0	0	0	0	1	1	3	Tier3
15q23	rs8030456	15	68076856	67784518	3.22453e-08	rs77148098	1.51591	0.0244508	1	0	0	0	0	0	0	0	2	1	0	0	0	0	1	1	4	Tier2
15q23	rs62015219	15	68077005	67784667	1.2467e-09	rs77148098	0.103208	0.0241545	2	0	0	0	0	0	0	0	1	1	0	0	0	0	1	1	3	Tier3
15q23	rs16951275	15	68077168	67784830	2.97636e-08	rs77148098	1.48113	0.031254	1	0	0	0	0	0	0	0	2	1	0	0	0	0	1	1	4	Tier2
15q23	rs7175517	15	68077630	67785292	3.0527e-08	rs77148098	1.49213	0.030609	1	0	0	0	0	0	0	0	1	1	0	0	0	0	0	1	2	Tier3
15q23	rs28463100	15	68078769	67786431	2.78033e-08	rs77148098	1.45154	0.0453935	1	0	0	0	0	0	0	0	0	1	0	0	0	0	0	1	1	Tier3
15q23	rs12593640	15	68079088	67786750	1.10885e-09	rs77148098	0.0523193	0.022042	2	0	0	0	0	0	0	0	0	1	0	0	0	0	0	1	1	Tier3
15q23	rs12593698	15	68079561	67787223	1.17973e-09	rs77148098	0.0792291	0.0209387	2	0	0	0	0	0	0	0	2	1	0	0	0	0	0	1	3	Tier3
15q23	rs77612763	15	68081395	67789057	1.01604e-09	rs77148098	0.0143573	0.023681	2	0	0	0	0	0	0	0	0	1	0	0	0	0	1	1	2	Tier3
15q23	rs62015222	15	68082251	67789913	1.21142e-09	rs77148098	0.0907412	0.020464	2	0	0	0	0	0	0	0	0	1	0	0	0	0	1	1	2	Tier3
15q23	rs76191425	15	68082815	67790477	1.20234e-09	rs77148098	0.0874738	0.0206061	2	0	0	0	0	0	0	0	0	1	0	0	0	0	1	1	2	Tier3
15q23	rs2241420	15	68082816	67790478	3.30561e-08	rs77148098	1.5267	0.0289099	1	0	0	0	0	0	0	0	0	1	0	0	0	0	1	1	2	Tier3
15q23	rs4514627	15	68083071	67790733	1.33174e-09	rs77148098	0.131866			0	0	0	0	0	0	0	0	0	0	0	0	0	1	1	2	Tier3
15q23	rs16951297	15	68083376	67791038	1.21374e-09	rs77148098	0.0915721	0.0204205	2	0	0	0	0	0	0	0	0	1	0	0	0	0	0	1	1	Tier3
15q23	rs3784714	15	68083982	67791644	1.26921e-09	rs77148098	0.11098	0.0196773	2	0	0	0	0	0	0	0	0	1	0	0	0	0	0	1	1	Tier3
15q23	rs62015223	15	68085212	67792874	1.05289e-09	rs77148098	0.0298295	0.0230316	2	0	0	0	0	0	0	0	0	1	0	0	0	0	0	1	1	Tier3
15q23	rs4776375	15	68085555	67793217	4.52696e-08	rs77148098	1.66325	0.0186261	1	0	0	0	0	0	0	0	0	1	0	0	0	0	1	1	2	Tier3
15q23	rs62015224	15	68086635	67794297	1.06319e-09	rs77148098	0.0340574	0.0227971	2	0	0	0	0	0	0	0	0	1	0	0	0	0	0	1	1	Tier3
15q23	rs2241423	15	68086838	67794500	3.15698e-08	rs77148098	1.50672	0.0251787	1	0	0	0	0	0	0	0	0	1	0	0	0	0	0	1	1	Tier3
15q23	rs62015225	15	68088355	67796017	1.13848e-09	rs77148098	0.0637719	0.0215484	2	0	1	2	0	0	0	0	0	1	0	0	0	0	0	1	3	Tier3
15q23	rs75529498	15	68088802	67796464	1.18497e-09	rs77148098	0.0811538	0.0208377	2	0	0	1	0	0	0	0	0	1	0	0	0	0	0	1	2	Tier3
15q23	rs60745485	15	68088879	67796541	1.57629e-09	rs77148098	0.205083	0.0164711	2	0	0	0	0	0	0	0	0	1	0	0	0	0	0	1	1	Tier3
15q23	rs2045962	15	68092285	67799947	1.28841e-09	rs77148098	0.117501	0.0196262	2	0	0	0	0	0	0	0	0	1	0	0	0	0	0	2	2	Tier3
15q23	rs62015227	15	68093809	67801471	1.46964e-09	rs77148098	0.174657	0.0174607	2	0	0	0	0	0	0	0	0	1	0	0	0	0	1	1	2	Tier3
15q23	rs58551615	15	68096021	67803683	1.43055e-09	rs77148098	0.16295	0.0212991	2	0	0	0	0	0	0	0	0	1	0	0	0	0	1	1	2	Tier3
15q23	rs3784718	15	68098004	67805666	3.12305e-08	rs77148098	1.50203	0.0304242	1	0	0	0	0	0	0	0	0	1	0	0	0	0	1	1	2	Tier3
15q23	rs62015244	15	68102194	67809856	2.55292e-09	rs77148098	0.414484	0.012543	2	0	0	0	0	0	0	0	0	1	0	0	0	0	1	1	2	Tier3
15q23	rs62015245	15	68102916	67810578	3.66793e-09	rs77148098	0.571868	0.00931727	2	0	0	0	0	0	0	0	0	1	0	0	0	0	1	1	2	Tier3
15q23	rs4776976	15	68103291	67810953	3.8067e-08	rs77148098	1.588	0.01786	1	0	0	0	0	0	0	0	0	1	0	0	0	0	1	2	3	Tier3
15q23	rs9920643	15	68104314	67811976	4.27458e-08	rs77148098	1.63834	0.0163429	1	1	1	0	2	0	0	0	0	1	0	0	0	0	1	2	5	Tier2
15q23	rs13329567	15	68104367	67812029	3.55386e-08	rs77148098	1.55815	0.0189349	1	0	0	0	0	0	0	0	0	1	0	0	0	0	1	2	3	Tier3
15q23	rs13329582	15	68104608	67812270	4.21054e-08	rs77148098	1.63178	0.0165457	1	0	0	0	0	0	0	0	0	1	0	0	0	0	1	2	3	Tier3
15q23	rs1026737	15	68107072	67814734	4.26255e-08	rs77148098	1.63712	0.0163831	1	0	0	0	0	0	0	0	0	1	0	0	0	0	1	2	3	Tier3
15q23	rs62015248	15	68107366	67815028	3.11801e-09	rs77148098	0.501324	0.0106445	2	0	0	0	0	0	0	0	0	1	0	0	0	0	0	2	2	Tier3
[truncated: 6,888 more rows]

## Sheet: ST3 - MPRA QC
Supplementary Table 3: Quality control statistics for the MPRA analysis. (A) Statistics of each replicate before filtering. (B) After filtering out barcodes with a read count < 5, did not contain all four allele specific probes, and variants without having matching DNA and RNA reads in the same replicate.
A: Unfiltered
								Reads per barcode
cell line	replicate	Total DNA reads	Total RNA reads	Mapped DNA reads	Mapped RNA reads	DNA barcodes	RNA barcodes	DNA median	DNA mean	RNA median	RNA mean	Unique barcodes across replicates
HT29	1	377965937	94664221	319377545	82071902	6017575	3457382	2	53	12	23	11652747
	2	357654382	96322981	306755835	84442146	5820344	3454379	3	52	13	24
	3	247008826	138699194	215582829	118900064	4599601	3788454	14	46	12	31
SW403	1	98989908	349477222	82331860	278769399	3733256	6103678	11	2	22	45	11421203
	2	47491602	181271530	42099013	143197228	3048795	4393834	8	12	13	32
	3	100321000	337871050	84683339	279778141	3551741	5861149	13	2	23	47
HCEC-1CT	1	126255090	251565068	105922352	190754881	3969116	4931564	12	7	27	39	11799698
	2	131654172	272778710	108969009	203498354	3991941	5434577	12	3	27	37
	3	98040029	256736689	81749230	200623623	3602655	5406031	11	3	23	37
B: Post-filtering
		DNA		RNA
cell line	replicate	median read count per variant	median read depth per barcode	median read count per variant	median read depth per barcode	median barcodes per variant
HT29	1	41970	21	10670	83	322
	2	40326	22	11017	80	322
	3	28414	30	14658	57	322
SW403	1	10853	22	36428	75	322
	2	5521	12	18440	39	322
	3	11098	23	36568	73	322
HCEC-1CT	1	13887	47	23364	29	321
	2	14317	50	24961	29	322
	3	10715	53	25319	22	321

## Sheet: ST4 - MPRA variants
Supplementary Table 4: List of MPRA variants that were significant (FDR < 1e-3) in HT29, SW403 or HCEC-1CT. Fold-change was calculated with respect to the REF allele.
	Allele		HT29		SW403		HCEC-1CT
rsid	REF	ALT	FDR	logFC	FDR	logFC	FDR	logFC	GWAS SNP	note
rs55810369	C	T	1.84388e-91	0.274268	1.39903e-11	0.110404	2.01225e-94	0.317687	rs55810369,rs1445012	Common in all cell lines
rs11582514	T	C	9.36367e-108	0.249568	2.10743e-23	0.125264	2.94656e-85	0.236576	rs8179460	Common in all cell lines
rs9573197	A	G	1.65127e-06	-0.148056	6.92633e-05	-0.138773	3.65419e-33	-0.40983	rs45597035,rs78341008,rs1886450	Common in all cell lines
rs11607100	C	T	5.5267e-15	-0.107267	0.000269228	-0.0696406	1.84579e-08	-0.10929	rs11236187,rs7946853,rs117042741	Common in all cell lines
rs6011033	A	G	8.89979e-87	0.265005	1.52704e-06	0.0820167	1.31246e-35	0.203596	rs2738783	Common in all cell lines
rs4811824	G	T	0.000654109	-0.0738804	4.05489e-05	0.0859332	6.08414e-05	-0.109261	rs6014965	Common in all cell lines
rs11948459	G	C	4.4143e-179	0.410747	6.85524e-96	0.32204	9.12064e-149	0.400937	rs647161	Common in all cell lines
rs10911185	G	C	4.48659e-05	-0.11646	7.92933e-12	-0.168784	6.08566e-14	-0.271036	rs8179460	Common in all cell lines
rs79544247	C	T	2.41072e-83	0.222759	4.10356e-14	0.0985793	1.8597e-52	0.186923	rs2337113	Common in all cell lines
rs1977415	C	T	1.96732e-180	-0.327154	1.12308e-33	-0.158074	7.37009e-101	-0.292603	rs10817106	Common in all cell lines
rs3768623	G	A	4.787e-61	0.204817	2.45348e-69	0.264528	7.38318e-76	0.294883	rs8179460	Common in all cell lines
rs2527895	A	G	2.30892e-39	-0.181867	0.000112175	-0.0671428	3.76632e-36	-0.222657	rs2527927	Common in all cell lines
rs6451451	C	G	4.40267e-18	0.166294	0.000502902	0.0905595	3.72647e-42	0.296607	rs10062538	Common in all cell lines
rs6943664	C	T	1.04914e-13	0.0970188	0.000118789	0.0663815	5.00144e-11	-0.0988758	rs7810512	Common in all cell lines
rs80067832	T	C	0	-0.694746	7.572e-90	-0.317713	6.71494e-97	-0.361011	rs4444073	Common in all cell lines
rs4975539	A	G	3.60944e-156	-0.440179	2.71071e-49	-0.261382	5.82427e-50	-0.268966	rs77776598,rs2735940	Common in all cell lines
rs28730330	T	C	1.36551e-93	0.256424	1.32761e-08	0.0927032	2.00224e-16	0.133859	rs61776719	Common in all cell lines
rs62015251	C	T	5.27466e-10	-0.123959	3.61551e-05	-0.10331	1.78235e-06	-0.13582	rs77148098	Common in all cell lines
rs12128375	C	T	1.07805e-23	-0.147994	4.84685e-21	-0.153593	9.04459e-22	-0.184878	rs12143541	Common in all cell lines
rs67631072	C	T	9.54351e-146	0.410021	4.44219e-33	0.217313	1.06259e-44	0.263236	rs61776719	Common in all cell lines
rs2527918	T	G	2.01036e-41	0.243749	4.27698e-12	0.14395	0.000102056	0.0987334	rs2527927	Common in all cell lines
rs56248391	C	T	1.05076e-40	0.385311	4.34913e-24	0.337348	9.44385e-20	0.320249	rs45597035,rs78341008,rs1886450	Common in all cell lines
rs355523	G	A	1.36161e-30	0.36253	4.72871e-05	0.174182	1.6454e-14	0.301833	rs966816,rs994308,rs4813802,rs28488	Common in all cell lines
rs10808556	C	T	1.20069e-05	0.0836835	1.52675e-06	0.108109	0.153668	0.0456668	rs6983267,rs7013278,rs4733767	Found in HT29 and SW403 (tumour)
rs7398375	C	G	8.7717e-17	-0.143034	2.33297e-10	0.133885	0.0909907	-0.0472621	rs7398375	Found in HT29 and SW403 (tumour)
rs3731861	T	C	0.000726841	-0.0815802	1.94398e-07	-0.172568	0.55034	-0.0296424	rs3731861	Found in HT29 and SW403 (tumour)
rs2042190	T	C	6.5371e-16	0.188564	5.49061e-09	0.160609	0.595297	0.0272659	rs28840750	Found in HT29 and SW403 (tumour)
rs35695557	C	T	6.3398e-13	0.117423	2.14695e-16	0.145035	0.00103057	0.0893766	rs116353863,rs2517448,rs62401893,rs2516452	Found in HT29 and SW403 (tumour)
rs62178839	T	C	4.29628e-23	-0.235029	8.97225e-11	-0.22324	0.437603	0.0399371	rs6434979,rs4675253	Found in HT29 and SW403 (tumour)
rs463318	T	C	7.59824e-08	-0.0722538	3.56e-05	-0.0688974	0.146029	-0.0346869	rs6014965	Found in HT29 and SW403 (tumour)
rs9547700	T	A	8.08115e-27	0.243366	5.85845e-05	0.112117	0.0470294	0.0896573	rs12427846	Found in HT29 and SW403 (tumour)
rs6031307	T	A	4.83984e-34	0.198649	6.51834e-07	0.102133	0.050793	0.0570473	rs6065668,rs6017248	Found in HT29 and SW403 (tumour)
rs6983267	G	T	3.49069e-09	0.162504	3.62627e-09	0.178694	0.875498	0.0122144	rs6983267,rs7013278,rs4733767	Found in HT29 and SW403 (tumour)
rs10934226	C	T	0.0524445	-0.0368542	0.356148	-0.0237691	2.35542e-06	0.0892006	rs13086367,rs12635946,rs72942485	Only found in HCEC-1CT (normal)
rs285245	C	T	0.928471	0.00353009	0.413834	-0.0213894	0.000686114	0.0769409	rs34797592	Only found in HCEC-1CT (normal)
rs4516495	A	G	0.846689	-0.00538585	0.942872	0.00285895	0.000776402	-0.049764	rs6066825	Only found in HCEC-1CT (normal)
rs1051473	T	C	0.173067	-0.0398946	0.811948	0.0122507	0.000119177	-0.112	rs8179460	Only found in HCEC-1CT (normal)
rs11108175	A	G	0.780414	-0.0254353	0.807834	0.0262131	0.000960893	0.16953	rs11108175	Only found in HCEC-1CT (normal)
rs11236164	C	A	0.300454	-0.0226054	0.770251	-0.0108518	3.0028e-15	-0.136699	rs11236187,rs7946853,rs117042741	Only found in HCEC-1CT (normal)
rs6055319	A	C	0.0963448	0.0448084	0.0243821	0.0642021	0.000879845	0.0776518	rs2423279	Only found in HCEC-1CT (normal)
rs10425798	C	G	0.803578	-0.0114801	0.707716	0.0162951	0.000228447	-0.113922	rs28840750	Only found in HCEC-1CT (normal)
rs2002315	T	C	0.256705	0.0312495	0.35523	0.0271959	1.20327e-06	0.128109	rs10751097	Only found in HCEC-1CT (normal)
rs3118233	G	C	0.609759	0.014288	0.316545	-0.0279558	3.25515e-09	0.114359	rs9924886	Only found in HCEC-1CT (normal)
rs463386	T	C	0.42646	-0.0200242	0.327563	-0.0236675	2.52717e-12	-0.121653	rs6014965	Only found in HCEC-1CT (normal)
rs6140414	C	T	0.852315	0.0108599	0.594302	-0.0288118	5.83552e-05	0.150791	rs2423279	Only found in HCEC-1CT (normal)
rs11083617	G	T	0.928471	-0.00412556	0.714785	0.0147881	3.22852e-06	-0.11217	rs1800469	Only found in HCEC-1CT (normal)
rs62015225	T	A	0.109387	0.0447284	0.969061	0.00246141	0.000314653	0.105469	rs77148098	Only found in HCEC-1CT (normal)
rs12291253	G	A	0.660874	-0.012594	0.697711	-0.0119115	0.000138352	-0.081112	rs4444073	Only found in HCEC-1CT (normal)
rs1810501	T	C	0.930721	-0.00461361	0.544995	0.0231815	1.7997e-07	0.135642	rs6012915,rs6095946,rs6091189	Only found in HCEC-1CT (normal)
rs355527	T	C	0.900965	-0.0057935	0.321608	-0.0321537	5.42306e-11	0.14901	rs966816,rs994308,rs4813802,rs28488	Only found in HCEC-1CT (normal)
rs10797844	C	T	0.124429	-0.0686186	0.284806	0.0741128	0.000800215	-0.179892	rs8179460	Only found in HCEC-1CT (normal)
rs12708889	C	T	0.450997	0.0289248	0.959299	-0.00422917	4.90103e-06	0.141971	rs9924886	Only found in HCEC-1CT (normal)
rs12880799	A	G	0.0481413	-0.0598117	0.523201	0.0299394	4.90954e-06	-0.15204	rs1951864,rs35107139,rs4901473	Only found in HCEC-1CT (normal)
rs12569027	C	T	0.263688	-0.040518	0.147145	0.0457551	2.72825e-05	-0.139576	rs61776719	Only found in HCEC-1CT (normal)
rs7198799	C	T	0.356762	-0.0175643	0.32236	0.0206223	7.94566e-05	-0.0675014	rs9924886	Only found in HCEC-1CT (normal)
rs2527912	T	G	0.489846	-0.0168927	0.955962	0.00264081	0.00056593	-0.0789842	rs2527927	Only found in HCEC-1CT (normal)
rs1473901	C	T	0.0850711	-0.0347984	0.509281	-0.0202724	0.000960893	-0.0669669	rs3731861	Only found in HCEC-1CT (normal)
rs6006994	C	T	0.876698	0.00717372	0.548573	0.0206558	1.26495e-09	-0.129631	rs9614460	Only found in HCEC-1CT (normal)
rs1866583	T	C	0.0207692	-0.0387175	0.157356	-0.0337439	1.39714e-10	-0.118878	rs7810512	Only found in HCEC-1CT (normal)
rs114697653	T	C	0.169617	-0.0621595	0.355333	-0.0537207	6.72279e-10	-0.236642	rs13086367,rs12635946,rs72942485	Only found in HCEC-1CT (normal)
rs6007025	G	A	0.0908982	0.0315754	0.690424	-0.0125976	1.76504e-05	0.0850373	rs9614460	Only found in HCEC-1CT (normal)
rs12816928	C	T	0.024596	0.0474528	0.106436	-0.0400497	3.18542e-09	0.130895	rs2730985	Only found in HCEC-1CT (normal)
rs7105857	C	T	0.750644	0.0137421	0.764993	0.0151573	0.000324024	0.125225	rs3087967	Only found in HCEC-1CT (normal)
rs6019322	T	C	0.0105285	-0.0526274	0.761532	-0.0143473	3.97413e-06	-0.131083	rs6066825	Only found in HCEC-1CT (normal)
rs68192204	C	G	0.273848	0.0401761	0.00105899	-0.0935159	1.10118e-05	0.128207	rs11178634	Only found in HCEC-1CT (normal)
rs10852450	G	A	0.418211	-0.0315436	0.970184	0.00260834	0.000168324	-0.11932	rs9924886	Only found in HCEC-1CT (normal)
rs6054345	T	G	0.991169	0.00090482	0.464663	-0.0328736	2.33051e-07	0.134145	rs966816,rs994308,rs4813802,rs28488	Only found in HCEC-1CT (normal)
rs28456	A	G	0.420149	-0.0174217	0.70505	0.0122069	0.000686114	0.0734663	rs174537	Only found in HCEC-1CT (normal)
rs10911198	G	T	0.878682	0.009225	0.1392	0.0509902	3.18542e-09	0.178194	rs8179460	Only found in HCEC-1CT (normal)
rs11172114	C	T	0.0548576	0.0344494	0.714785	0.0120286	2.09009e-09	0.0977527	rs7398375	Only found in HCEC-1CT (normal)
rs2288874	T	C	0.270734	-0.0237816	0.58479	0.0157461	0.000464841	-0.0752714	rs1800469	Only found in HCEC-1CT (normal)
rs2287680	G	A	0.491516	-0.0324819	0.742102	-0.0175891	8.33897e-05	0.133931	rs28840750	Only found in HCEC-1CT (normal)
rs10932772	C	T	0.00139994	0.135515	0.00900345	0.10626	4.9156e-08	0.217196	rs3731861	Only found in HCEC-1CT (normal)
rs61926661	G	C	0.0467737	-0.0322518	0.718258	-0.0110406	4.18569e-17	-0.142635	rs2730985	Only found in HCEC-1CT (normal)
rs7361098	G	A	0.178437	0.0345093	0.905049	0.00679582	0.000817518	0.0837092	rs2738783	Only found in HCEC-1CT (normal)
rs2296782	A	G	0.314507	-0.0278883	0.0542054	-0.0453836	3.25496e-06	-0.106138	rs12241008,rs11196172	Only found in HCEC-1CT (normal)
rs6070027	C	T	0.00718525	0.081253	0.945602	0.0056846	5.12606e-10	0.203939	rs6014965	Only found in HCEC-1CT (normal)
rs3129768	G	T	0.776433	0.0176409	0.899766	-0.0129193	0.000960893	-0.16986	rs3830041,rs9271363	Only found in HCEC-1CT (normal)
rs73039431	A	G	0.00718525	-0.055682	0.162346	-0.0396625	0.000287133	-0.0926533	rs28840750	Only found in HCEC-1CT (normal)
rs6055375	T	C	0.300807	-0.0238651	0.0741485	0.040917	1.14718e-13	-0.1307	rs2423279	Only found in HCEC-1CT (normal)
rs13005100	C	T	0.415613	0.0348068	0.718	0.0231875	4.78801e-07	0.168609	rs3731861	Only found in HCEC-1CT (normal)
rs9918353	A	C	0.0357717	0.0528656	0.331625	0.0332317	2.73213e-06	0.118972	rs9470361	Only found in HCEC-1CT (normal)
rs1612128	G	A	0.829655	0.0129173	0.111278	-0.0624901	3.46006e-08	0.268539	rs1791373	Only found in HCEC-1CT (normal)
rs56173559	A	G	0.962056	-0.00415183	0.91069	-0.0104121	0.000379208	-0.162909	rs3809570,rs56324967	Only found in HCEC-1CT (normal)
rs12593350	A	T	0.200308	0.0495497	0.0424622	0.0703757	0.000374516	0.139303	rs77148098	Only found in HCEC-1CT (normal)
rs28626243	G	A	0.937249	0.00536785	0.704636	-0.0193611	3.80963e-09	0.158487	rs35204860	Only found in HCEC-1CT (normal)
rs6067423	G	A	0.69273	-0.0141359	0.121762	-0.0400389	5.1226e-09	0.126825	rs6012915,rs6095946,rs6091189	Only found in HCEC-1CT (normal)
rs7315438	C	T	0.969439	-0.00320494	0.36108	0.0484717	1.65292e-05	-0.180947	rs7300312,rs7299936	Only found in HCEC-1CT (normal)
rs7108105	C	G	0.848614	-0.0102803	0.870277	0.0122201	3.28505e-05	-0.149182	rs11236187,rs7946853,rs117042741	Only found in HCEC-1CT (normal)
rs12637184	G	A	0.691932	-0.0171901	0.485797	-0.0282871	3.46096e-05	-0.109331	rs10936599	Only found in HCEC-1CT (normal)
rs12592373	T	C	0.860554	0.0122032	0.1158	-0.0574554	0.000123703	0.164098	rs77148098	Only found in HCEC-1CT (normal)
rs2288873	A	G	0.621662	0.018499	0.798238	-0.0133776	1.12352e-14	0.209056	rs1800469	Only found in HCEC-1CT (normal)
rs10049390	G	A	0.828798	-0.0111702	0.565998	0.0248196	0.000242249	-0.114979	rs10049390,rs113569514	Only found in HCEC-1CT (normal)
rs9870646	C	T	0.704052	0.0133574	0.96228	-0.00314558	1.4422e-07	0.119306	rs10049390,rs113569514	Only found in HCEC-1CT (normal)
rs35350976	A	G	0.89573	-0.00655882	0.796735	0.0136402	9.89015e-06	-0.109723	rs11670192	Only found in HCEC-1CT (normal)
rs1809194	C	T	0.695648	0.0162862	0.763262	0.016971	0.000982645	0.126724	rs6434979,rs4675253	Only found in HCEC-1CT (normal)
rs11087785	T	C	0.0173094	0.080554	0.753925	-0.0179267	6.15617e-12	0.213184	rs2423279	Only found in HCEC-1CT (normal)
rs60302411	A	C	0.741291	0.020098	0.591295	0.037208	0.00059525	0.170299	rs9924886	Only found in HCEC-1CT (normal)
rs2509151	G	A	0.936235	0.00445789	0.35523	0.0323533	5.62848e-07	0.13741	rs10751097	Only found in HCEC-1CT (normal)
rs9613771	A	G	0.676475	-0.0199502	0.548573	-0.03099	0.000776402	-0.134463	rs4616575	Only found in HCEC-1CT (normal)
rs61877010	T	C	0.817656	-0.00785481	0.730197	-0.0127385	1.12942e-07	-0.110069	rs4444073	Only found in HCEC-1CT (normal)
rs7558362	G	A	0.541109	0.0249497	0.493126	0.0299199	2.92305e-23	-0.303379	rs6434979,rs4675253	Only found in HCEC-1CT (normal)
rs10752897	C	T	0.886157	-0.0052754	0.319651	0.030005	1.0447e-19	0.19003	rs8179460	Only found in HCEC-1CT (normal)
rs6067448	C	A	0.299989	-0.0572905	0.189854	-0.0750748	0.000909894	-0.185435	rs6012915,rs6095946,rs6091189	Only found in HCEC-1CT (normal)
rs912598	T	C	0.876165	-0.0081113	0.10096	-0.0547687	1.38903e-13	-0.172247	rs45597035,rs78341008,rs1886450	Only found in HCEC-1CT (normal)
rs4129134	C	G	0.040707	-0.0467653	0.670508	0.017603	3.86894e-23	-0.198975	rs6584283,rs35564340	Only found in HCEC-1CT (normal)
rs72746180	A	C	0.0485226	0.0589511	0.395476	0.0323665	1.55627e-05	0.144232	rs55810369,rs1445012	Only found in HCEC-1CT (normal)
rs3809570	C	A	0.00128422	-0.0687898	0.762302	-0.0149647	0.000584718	-0.0988763	rs3809570,rs56324967	Only found in HCEC-1CT (normal)
rs16878812	A	G	0.450927	-0.0537316	0.407164	0.0534635	2.09615e-08	-0.244609	rs16878812	Only found in HCEC-1CT (normal)
rs5751474	G	A	0.00381013	-0.0664752	0.0119892	-0.0625636	2.99706e-08	-0.132279	rs5751474,rs34256596	Only found in HCEC-1CT (normal)
rs727892	A	G	0.703259	-0.0208383	0.0196879	0.0985414	8.67922e-07	-0.244269	rs4616575	Only found in HCEC-1CT (normal)
rs11857997	T	C	0.133374	-0.0748822	0.940966	-0.00903824	1.32321e-07	-0.220803	rs1554865,rs1919364,rs17816465	Only found in HCEC-1CT (normal)
rs10911246	C	T	0.0061762	0.0932315	0.397647	0.0487596	1.84579e-08	0.236488	rs8179460	Only found in HCEC-1CT (normal)
rs4243192	T	C	0.824998	0.0221102	0.81586	0.0291956	0.000389651	-0.211388	rs3936188	Only found in HCEC-1CT (normal)
rs10500723	T	G	0.549636	0.0419885	0.880556	-0.0171764	0.000478351	0.252958	rs4444073	Only found in HCEC-1CT (normal)
rs7947952	C	T	0.000154644	0.113927	0.340927	0.0548532	0.34052	0.0601538	rs3087967	Only found in HT29
rs437708	T	C	0.000599653	0.0774585	0.533058	0.0258531	0.0101475	0.0780546	rs966816,rs994308,rs4813802,rs28488	Only found in HT29
rs7977202	C	G	6.91188e-06	0.0737191	0.79108	-0.0117394	0.927418	-0.004555	rs7300312,rs7299936	Only found in HT29
rs16888589	A	G	5.69771e-05	-0.0416524	0.886051	0.00475811	0.370751	-0.0186733	rs2450115,rs16892766,rs117079142	Only found in HT29
rs3217810	C	T	8.2345e-08	-0.106914	0.0182206	-0.0896268	0.511209	0.0311067	rs10774214,rs3217810,rs3217874	Only found in HT29
rs11236200	T	C	0.000304404	0.0582014	0.762302	0.0117597	0.00291573	-0.069653	rs11236187,rs7946853,rs117042741	Only found in HT29
rs10425586	G	T	0.000769232	0.0747207	0.00108789	0.0902818	0.128951	0.0597032	rs28840750	Only found in HT29
rs519705	G	A	3.47416e-07	-0.0800401	0.402446	-0.0253876	0.000324024	0.0915207	rs647161	Only found in HT29
rs4367057	C	T	4.90177e-53	0.309767	0.220644	0.0468944	1.90729e-10	0.176439	rs10049390,rs113569514	Only found in HT29
rs12708491	G	A	1.34902e-05	-0.113368	0.493126	-0.0343689	0.439089	-0.0365382	rs1554865,rs1919364,rs17816465	Only found in HT29
rs146718198	G	A	5.05675e-06	0.0796476	0.0640886	0.0418083	3.02693e-08	0.120707	rs16878812	Only found in HT29
rs77223362	G	A	1.14062e-16	0.170725	0.378333	0.0363275	0.871233	-0.0104042	rs2001732,rs2581817	Only found in HT29
rs3826907	C	T	6.76081e-15	0.0984383	0.0999963	-0.0347128	0.296977	0.0279366	rs28840750	Only found in HT29
rs3801081	A	G	1.50987e-09	-0.107208	0.282966	-0.0331543	1.00883e-05	-0.114497	rs6948177	Only found in HT29
rs4674284	C	T	1.92914e-08	-0.102918	0.0208738	-0.0686813	0.0191876	-0.0767064	rs3731861	Only found in HT29
rs61871279	C	T	4.59561e-07	0.0652168	0.45838	0.0203135	5.88473e-14	0.118975	rs6584283,rs35564340	Only found in HT29
rs62074712	T	C	0.000230243	-0.0822324	0.0995749	-0.0424763	0.282461	-0.0281076	rs35204860	Only found in HT29
rs9327707	T	C	2.90382e-31	-0.248838	0.00818184	-0.0845102	3.64892e-07	-0.191459	rs647161	Only found in HT29
rs17035310	C	T	6.28255e-05	0.105935	0.170194	0.0567906	0.432257	0.0407942	rs2007403	Only found in HT29
rs12529688	C	T	1.45256e-05	0.0997776	0.258987	0.0351555	0.781575	0.0116503	rs16878812	Only found in HT29
rs75264274	G	A	3.75459e-10	0.0911218	0.831483	0.00990102	0.028597	0.0549792	rs4444073	Only found in HT29
rs10793103	C	T	7.55885e-11	-0.118875	0.163077	-0.0457869	4.99827e-06	-0.130005	rs11236187,rs7946853,rs117042741	Only found in HT29
rs13345828	G	T	9.59178e-12	0.065905	0.568017	0.0121984	0.00194655	0.040648	rs28840750	Only found in HT29
rs8030476	A	G	0.000735455	0.126827	0.142319	0.0976285	0.968493	-0.00512947	rs77148098	Only found in HT29
rs4129005	G	T	7.40782e-08	0.10075	0.116892	-0.0449778	0.266479	0.0437679	rs3124454	Only found in HT29
rs12653618	C	T	0.000473004	0.0737611	0.401191	0.0318466	0.0159795	0.0861734	rs10062538	Only found in HT29
rs13060282	G	A	0.000317359	0.108714	0.708831	0.0240476	5.24118e-06	0.190375	rs2001732,rs2581817	Only found in HT29
rs58194439	A	G	0.000230015	0.045523	0.456921	0.016947	0.584307	0.0137563	rs7810512	Only found in HT29
rs41309367	C	T	6.87638e-11	0.130842	0.635604	-0.0207888	0.0101475	0.0857751	rs2738783	Only found in HT29
rs4996257	C	T	4.84189e-17	0.182056	0.115038	0.0628384	0.00252631	0.110602	rs3731861	Only found in HT29
rs6507878	T	C	4.96565e-38	-0.200088	0.0595716	-0.0508151	0.478444	-0.0249025	rs2337113	Only found in HT29
rs7193465	G	A	5.94793e-12	0.147082	0.214684	-0.0490149	0.00905508	0.0853757	rs3936188	Only found in HT29
rs1385526	G	C	1.6493e-05	-0.0544079	0.81266	-0.00837605	0.000147495	-0.0542317	rs7398375	Only found in HT29
rs12829524	C	T	4.12191e-16	0.111238	0.0470331	0.0421208	0.974207	-0.00139086	rs11169572	Only found in HT29
rs2297440	T	C	1.99115e-22	-0.157004	0.816363	0.0124397	0.00864545	-0.0725605	rs2738783	Only found in HT29
rs763265	A	G	2.97353e-12	-0.102607	0.633678	0.0149793	0.00308808	-0.0718891	rs5751474,rs34256596	Only found in HT29
rs9747848	T	C	1.22966e-08	0.0784334	0.14729	0.0323683	0.0295224	0.0480719	rs35204860	Only found in HT29
rs2236202	C	T	1.20069e-05	-0.0670903	0.134889	-0.037829	0.395055	-0.0254312	rs1741640	Only found in HT29
rs34415062	G	A	0.000280317	0.0691166	0.27565	0.0381487	0.183625	0.0476996	rs11670192	Only found in HT29
rs10519737	C	A	5.08167e-11	-0.259992	0.0110724	-0.168756	3.88419e-07	-0.310296	rs1554865,rs1919364,rs17816465	Only found in HT29
rs2271541	G	T	0.000526842	-0.0571786	0.0562114	-0.0418291	0.00942486	-0.0533485	rs3731861	Only found in HT29
rs174530	A	G	2.03755e-11	0.150503	0.77084	0.0167721	0.204747	-0.0585764	rs174537	Only found in HT29
rs4327389	C	A	2.43146e-06	0.0926642	0.959299	0.0033925	1.42603e-07	0.12844	rs10049390,rs113569514	Only found in HT29
rs6031301	T	C	1.61325e-06	-0.0925159	0.983409	0.00174307	0.000537975	-0.0982363	rs6065668,rs6017248	Only found in HT29
rs12520423	G	T	0.000172309	0.0590273	0.95288	-0.00301372	0.147096	-0.0371197	rs647161	Only found in HT29
rs73066226	T	C	5.65355e-05	-0.153536	0.865647	0.0153484	0.133784	-0.0894195	rs11670192	Only found in HT29
rs11672614	C	T	0.000118814	0.0563828	0.0243809	0.0439527	0.0763372	0.0465293	rs11670192	Only found in HT29
rs34400960	C	G	5.38064e-15	0.133958	0.0351288	0.0627044	0.000144961	0.104036	rs35204860	Only found in HT29
rs2336661	C	G	7.60198e-07	0.0712508	0.270487	0.0283905	0.335264	-0.0273971	rs2001732,rs2581817	Only found in HT29
rs9527578	T	C	4.23462e-27	-0.202713	0.101248	-0.0547343	0.00136506	-0.097432	rs10161980	Only found in HT29
rs6140440	T	C	6.5371e-16	-0.0895099	0.322743	-0.023706	2.3369e-26	-0.177761	rs2423279	Only found in HT29
rs6095223	C	T	0.000971754	0.0919024	0.883157	0.010743	0.922866	0.00682229	rs6066825	Only found in HT29
rs10203039	T	C	0.00091929	-0.0605726	0.217887	-0.0301706	0.529885	-0.0181847	rs3731861	Only found in HT29
rs6067418	G	A	1.90342e-13	0.0922689	0.229684	0.0294878	0.540797	0.017629	rs6012915,rs6095946,rs6091189	Only found in HT29
rs58244292	G	A	6.90459e-19	-0.165079	0.361131	-0.0372189	8.61511e-07	-0.133904	rs11557154	Only found in HT29
rs11670739	T	C	0.000599653	0.0796108	0.0956362	0.0604918	0.059858	0.0742157	rs1800469	Only found in HT29
rs79231157	T	G	0.000734894	-0.101024	0.904866	-0.0101732	0.00149451	0.127725	rs13086367,rs12635946,rs72942485	Only found in HT29
rs10899031	T	C	8.26227e-13	0.116497	0.866099	0.00823629	2.87194e-20	0.163937	rs11236187,rs7946853,rs117042741	Only found in HT29
rs6948177	A	G	1.10266e-12	-0.160672	0.00227619	-0.0957642	6.7418e-13	-0.204993	rs6948177	Only found in HT29
rs6007592	G	A	0.000538097	0.134928	0.710903	0.0275449	0.960263	-0.00491903	rs9614460	Only found in HT29
rs12594720	C	G	0.000223191	0.0877552	0.404093	0.0387001	0.0213229	0.0890515	rs3809570,rs56324967	Only found in HT29
rs11581256	C	T	2.85471e-05	0.0755931	0.530621	0.0227277	0.134747	0.045378	rs12143541	Only found in HT29
rs4811832	G	C	5.79856e-06	0.131777	0.79574	0.0171772	0.322091	0.0554126	rs6014965	Only found in HT29
rs10898153	G	C	0.000103442	-0.0682588	0.968641	0.00211392	0.232881	-0.0363771	rs10751097	Only found in HT29
rs3130953	G	A	0.000121119	-0.12089	0.0551354	-0.0766276	0.530298	0.0429695	rs116353863,rs2517448,rs62401893,rs2516452	Only found in HT29
rs3816329	G	A	8.7717e-17	-0.177749	0.0017716	-0.0959267	0.0193684	-0.0785531	rs11670192	Only found in HT29
rs74747314	T	C	0.000223191	-0.0948605	0.977747	-0.00267267	0.929428	0.00576966	rs13086367,rs12635946,rs72942485	Only found in HT29
rs76752495	G	C	1.7085e-05	0.0940517	0.234948	0.0367866	0.12125	0.0484286	rs28840750	Only found in HT29
rs36079436	T	C	0.000547495	-0.0694046	0.147064	-0.04009	0.909682	-0.0051605	rs35204860	Only found in HT29
rs17716310	C	A	4.9161e-06	0.0828353	0.0295811	0.0596207	0.915297	0.00501807	rs647161	Only found in HT29
rs9569652	G	A	1.92757e-05	0.0962289	0.0320245	0.0743436	2.50239e-08	0.164959	rs10161980	Only found in HT29
rs12527329	A	T	9.42597e-05	0.135776	0.989391	-0.00178595	0.743899	-0.0274214	rs16878812	Only found in HT29
rs324015	T	C	2.03421e-30	-0.192445	0.292317	-0.037658	0.00767014	-0.0617133	rs7398375	Only found in HT29
rs157898	C	A	0.00050659	-0.0824579	0.926082	0.00600496	0.760305	-0.01547	rs17686932	Only found in HT29
rs6922257	G	A	1.82883e-21	0.151641	0.187818	0.0414625	1.14184e-07	0.142663	rs3830041,rs9271363	Only found in HT29
rs9920643	C	T	5.11052e-08	-0.136238	0.14797	-0.0572223	0.769546	0.0181197	rs77148098	Only found in HT29
rs11978713	T	C	0.000395021	-0.0770615	0.940323	-0.00526826	0.665927	-0.0206025	rs4236382	Only found in HT29
rs10201987	C	A	0.000552298	-0.120291	0.103404	-0.0792801	0.376575	-0.0660686	rs6434979,rs4675253	Only found in HT29
rs2071039	C	A	2.5124e-08	-0.108627	0.0577086	-0.0653258	0.048133	0.0756889	rs2001732,rs2581817	Only found in HT29
rs944890	G	A	8.31849e-05	-0.0701911	0.134548	-0.0401593	3.28727e-08	-0.131258	rs1741640	Only found in HT29
rs9573193	C	T	2.11849e-05	0.0797724	0.762302	0.0145052	0.116053	0.0500679	rs45597035,rs78341008,rs1886450	Only found in HT29
rs8001365	T	C	2.19387e-07	-0.128958	0.405969	-0.0399456	1.12942e-07	-0.170657	rs4600332	Only found in HT29
rs2896515	T	C	2.4892e-13	-0.169753	0.307563	-0.0395725	0.000674331	-0.114052	rs4444073	Only found in HT29
rs9923939	C	T	0.000250064	0.102978	0.0608013	0.0765376	0.00151096	0.136591	rs3936188	Only found in HT29
rs4759045	G	A	6.48934e-06	0.0606983	0.904692	0.00459741	0.000344074	0.0672491	rs7398375	Only found in HT29
rs1004076	C	T	0.000406829	0.080037	0.981834	0.00189522	0.00028014	0.108595	rs2078095	Only found in HT29
rs2025022	T	C	0.000604215	-0.0931203	0.222836	-0.045199	0.684096	-0.0227871	rs6014965	Only found in HT29
rs1554868	G	A	7.72926e-06	0.139345	0.220644	0.0568238	0.0285496	0.101309	rs1554865,rs1919364,rs17816465	Only found in HT29
rs7893840	T	C	2.18589e-19	-0.161433	0.959299	0.00403161	0.485196	-0.0301494	rs6584283,rs35564340	Only found in HT29
rs73175081	A	G	0.000330371	-0.0837312	0.725343	-0.0177992	0.865475	-0.00980956	rs9330814	Only found in HT29
rs13429408	C	A	7.60198e-07	0.115101	0.155717	0.0495089	0.909178	-0.00771431	rs3731861	Only found in HT29
rs2296783	C	T	0.00091929	0.0675793	0.0161729	-0.0663916	0.00640932	0.0881621	rs12241008,rs11196172	Only found in HT29
rs3820858	T	C	1.72775e-19	-0.284723	0.00396675	-0.14516	0.0118224	-0.120108	rs4668039	Only found in HT29
rs4449074	C	T	5.49109e-05	0.155631	0.840619	-0.0208772	0.0707089	0.103179	rs6434979,rs4675253	Only found in HT29
rs75991160	A	C	0.517903	0.0166766	1.45869e-06	-0.0842844	0.0103346	0.0634499	rs55810369,rs1445012	Only found in SW403
rs6066838	G	A	0.722913	-0.011572	5.38386e-09	0.0912633	0.780115	0.0103758	rs6066825	Only found in SW403
rs10879248	A	C	0.938437	0.0083881	4.90346e-05	-0.201929	0.868504	-0.0159101	rs11178634	Only found in SW403
rs116964464	C	T	0.211966	-0.0372961	0.000225442	-0.0853601	0.846325	0.00896561	rs116964464	Only found in SW403
rs11067228	A	G	0.253524	0.0337724	1.95164e-08	0.108493	0.151255	-0.0434893	rs9634162	Only found in SW403
rs7313668	G	T	0.746485	0.0102755	4.54692e-10	0.0937859	0.334734	-0.0285097	rs11178634	Only found in SW403
rs6117358	G	A	0.17296	-0.0246286	4.79745e-15	0.097123	0.000354017	-0.06383	rs966816,rs994308,rs4813802,rs28488	Only found in SW403
rs12461135	A	G	0.679157	0.0260004	7.35334e-06	-0.135913	0.156434	0.0755506	rs28840750	Only found in SW403
rs75792643	C	T	0.187501	-0.0359845	1.27732e-07	-0.111943	4.49105e-15	-0.186423	rs9330814	Only found in SW403
rs6725590	A	G	0.667934	0.0217536	7.78286e-06	0.137818	0.326035	0.0506892	rs6434979,rs4675253	Only found in SW403
rs8072795	G	A	0.75047	-0.0112953	3.74168e-05	-0.0721854	0.174922	-0.0370878	rs983318	Only found in SW403
rs34097984	T	G	0.203188	-0.0476024	1.52179e-08	-0.184997	0.901782	-0.0092361	rs9924886	Only found in SW403
rs12728589	G	C	0.800851	-0.0105227	1.25667e-08	-0.107214	0.0139127	-0.054712	rs2807367,rs34963268	Only found in SW403
rs6140421	G	A	0.724657	-0.0196895	1.94398e-07	-0.160013	0.0216657	-0.0938643	rs2423279	Only found in SW403
rs2571995	C	G	0.673226	-0.0345454	3.25435e-08	0.165459	0.343441	0.0435716	rs2527927	Only found in SW403
rs12446575	C	G	0.75047	0.00573409	0.000493744	0.037399	0.966716	-0.00109221	rs9924886	Only found in SW403
rs12802128	C	T	0.500908	0.0295071	1.81296e-44	-0.328204	0.00716251	0.0826668	rs11236187,rs7946853,rs117042741	Only found in SW403
rs146435517	C	A	0.940547	0.00331563	1.23619e-05	0.0761679	0.220241	-0.0356515	rs11236187,rs7946853,rs117042741	Only found in SW403
rs8025504	C	T	0.69444	0.0134447	1.94398e-07	0.0865051	0.545567	0.0211843	rs8031386	Only found in SW403
rs73175083	C	T	0.50843	0.0209405	4.81383e-06	0.0919498	0.64983	0.0144025	rs9330814	Only found in SW403
rs6103575	C	G	0.366764	-0.0245959	9.84534e-12	0.114576	0.631	-0.018542	rs6065668,rs6017248	Only found in SW403
rs11072350	T	G	0.677161	-0.0132291	0.000346787	-0.0671453	0.951642	0.00270584	rs8031386	Only found in SW403
rs4756	T	C	0.153289	0.0377519	8.40033e-05	0.084811	0.639714	-0.0154813	rs11670192	Only found in SW403
rs7302435	C	T	0.975613	0.00144116	2.86192e-05	0.071524	0.0577035	-0.0474365	rs11169572	Only found in SW403
rs2839251	C	T	0.357684	-0.0260725	1.84249e-05	-0.0874823	0.998483	5.64273e-05	rs9983528	Only found in SW403
rs7949322	G	C	0.517903	0.0209869	2.7263e-18	0.169687	0.748804	-0.0153344	rs4444073	Only found in SW403
rs61966274	C	T	0.443046	0.0202927	1.53485e-11	0.101121	0.514483	0.0201928	rs45597035,rs78341008,rs1886450	Only found in SW403
rs6496685	G	C	0.00344277	0.0818034	2.79386e-14	0.212302	0.0957098	0.0761069	rs71407320	Only found in SW403
rs10905415	T	A	0.879484	-0.0100455	4.82663e-07	-0.135059	0.18368	-0.0627801	rs12217641,rs11255841	Only found in SW403
rs77705687	A	G	0.33381	0.0478772	4.39246e-11	-0.196288	0.539968	-0.0343401	rs12241008,rs11196172	Only found in SW403
rs9387479	T	C	0.855666	0.00589643	9.84534e-12	0.0962728	6.87288e-63	-0.247803	rs6911915	Only found in SW403
rs2305122	G	C	0.50131	0.0225756	1.35877e-08	0.114801	0.984647	0.00107599	rs11670192	Only found in SW403
rs7259371	G	A	0.289514	-0.0410151	5.05096e-09	-0.153893	6.08414e-05	-0.143396	rs28840750	Only found in SW403
rs2302274	A	G	0.0209509	0.0613507	3.10157e-05	0.110311	2.0814e-12	0.207103	rs2302274	Only found in SW403
rs8103813	C	T	0.780549	-0.00965284	1.195e-05	0.0802357	0.0127795	-0.0667223	rs11670192	Only found in SW403
rs3768625	G	T	0.857649	-0.0155852	7.62525e-05	0.152158	0.145012	-0.101682	rs8179460	Only found in SW403
rs2127164	C	T	0.154033	0.0428621	8.62295e-09	0.122423	0.20412	0.0471358	rs77148098	Only found in SW403
rs7154425	T	C	0.9175	-0.00441091	1.98516e-06	0.0831649	0.283121	-0.0343145	rs1951864,rs35107139,rs4901473	Only found in SW403
rs2426097	C	T	0.704052	-0.0184746	7.43075e-08	0.143344	0.972355	0.00256454	rs6066825	Only found in SW403
rs12829606	G	A	0.144559	0.0593743	4.90346e-05	0.156333	0.98536	-0.00176872	rs7300312,rs7299936	Only found in SW403
rs35111023	A	G	0.740869	-0.00924188	0.000364631	0.0567625	0.345098	-0.0256445	rs6014965	Only found in SW403
rs78704144	C	A	0.601468	0.0336563	0.000621347	0.13175	0.954306	0.00583441	rs4444073	Only found in SW403
rs6066825	A	G	0.33195	0.0338971	0.00059583	0.0995045	0.363061	-0.042917	rs6066825	Only found in SW403
rs12282974	T	G	0.608815	0.0253776	7.35334e-06	0.125662	0.430366	0.0435862	rs4444073	Only found in SW403
rs34139413	T	G	0.75088	0.0178209	1.27732e-07	-0.168241	0.0952818	-0.0745194	rs3830041,rs9271363	Only found in SW403
rs9870647	C	A	0.723251	-0.0133529	4.72871e-05	0.0873118	0.0019279	-0.0940514	rs10049390,rs113569514	Only found in SW403
rs113604626	T	G	0.0554954	-0.072342	3.03868e-20	-0.235891	8.13868e-06	-0.129308	rs1741640	Only found in SW403
rs2289367	G	A	0.254109	-0.0530003	3.74168e-05	-0.145951	0.279183	-0.0529723	rs7810512	Only found in SW403
rs60183277	C	T	0.681876	-0.0265222	3.16191e-09	-0.174283	0.0194044	-0.0975096	rs7810512	Only found in SW403
rs72764214	G	A	0.227143	0.0462521	0.000874237	-0.103295	0.377796	-0.0454483	rs10817106	Only found in SW403
rs2014615	T	C	0.397118	0.0516777	0.000749657	0.15846	0.54072	0.0486323	rs3731861	Only found in SW403
rs62450869	A	G	0.0467737	0.047377	4.0703e-06	0.101048	0.79016	-0.01233	rs4236382	Only found in SW403
rs6066809	T	C	0.50131	0.0138027	6.33344e-05	-0.0543625	0.00028014	0.0560807	rs6066825	Only found in SW403
rs448513	T	C	0.0061304	-0.118102	3.14728e-11	-0.25196	0.0348869	-0.134125	rs448513	Only found in SW403
rs2241713	G	C	0.0182201	-0.0992681	8.12344e-24	-0.356792	2.41952e-06	-0.191279	rs1800469	Only found in SW403
rs559476	T	C	0.8774	0.00875526	4.76735e-07	0.126077	0.969426	0.00260666	rs8179460	Only found in SW403
rs2524277	G	A	0.386498	-0.046827	6.25035e-11	0.21319	0.732988	-0.0217915	rs116353863,rs2517448,rs62401893,rs2516452	Only found in SW403
rs13031757	T	C	0.0229126	-0.0743302	0.000242425	-0.110155	0.000879845	-0.116953	rs3731861	Only found in SW403
rs8142591	A	G	0.430229	0.0242112	1.81879e-06	-0.111827	4.35978e-08	0.135198	rs4616575	Only found in SW403
rs2272813	G	C	0.227556	0.0475576	1.93523e-11	-0.1635	0.899455	0.00963741	rs2423279	Only found in SW403
rs9271695	A	G	0.691932	0.0230537	4.71266e-10	0.17816	0.0220126	0.0864625	rs3830041,rs9271363	Only found in SW403
rs7955092	T	C	0.855936	-0.0114911	1.13883e-05	0.140741	0.718639	-0.0266551	rs7300312,rs7299936	Only found in SW403
rs547327	T	C	0.996532	-0.000375589	0.000229331	-0.102296	0.607664	-0.0265056	rs472959	Only found in SW403
rs1980499	C	T	0.227556	-0.0539147	2.37482e-35	-0.389637	0.000116837	-0.174622	rs966816,rs994308,rs4813802,rs28488	Only found in SW403
rs2027080	C	T	0.667398	-0.0329589	0.000976219	0.172194	0.3043	0.078408	rs8179460	Only found in SW403
rs4350354	T	C	0.871393	-0.015605	0.00042857	-0.170365	0.278349	0.0808536	rs4444073	Only found in SW403

## Sheet: ST5 - SMR
Supplementary Table 5: Results from the SMR analysis in normal colon (columns with the .normal suffix), as well as in cancer (TCGA COAD and READ, columns with the .tcga suffix). SMR P-values are based on a chi-squared test. P-values were Bonferonni corrected for the number of genes within 1Mb of the variant of interest. Results were filtered to P_corrected < 0.05 and P_HEIDI > 0.05. The HEIDI (HE…
The "Probe" columns refers to the gene expression data, topSNP: top GWAS SNP determined by SMR, A1: effect (coded) allele, A2: other allele, p_GWAS: P-value from GWAS, p_eQTL: P-value from the eQTL study, b_SMR: beta (effect size) from SMR, se_SMR: standard error from SMR, p_SMR: P-value from SMR, p_SMR_corrected: BH corrected P-value from SMR, adjusting for number of tests per locus, p_HEIDI: P-…
Gene	gwas_snp	ProbeChr.normal	Probe_bp.normal	topSNP.normal	topSNP_chr.normal	topSNP_bp.normal	A1.normal	A2.normal	p_GWAS.normal	p_eQTL.normal	b_SMR.normal	se_SMR.normal	p_SMR.normal	p_SMR_corrected.normal	p_HEIDI.normal	topSNP.tcga	topSNP_chr.tcga	topSNP_bp.tcga	A1.tcga	A2.tcga	p_GWAS.tcga	p_eQTL.tcga	b_SMR.tcga	se_SMR.tcga	p_SMR.tcga	p_SMR_corrected.tcga	p_HEIDI.tcga
POU2AF3	rs3087967	11	111169565	rs4477469	11	111160753	C	T	1.2838e-56	1.82677e-126	-0.10312	0.00780257	7.08124e-40	2.40762e-38	0.0632592	NA	NA	NA	NA	NA	NA	NA	NA	NA	NA	NA	NA
POU2AF2	rs3087967	11	111126707	rs7944895	11	111167776	C	G	3.26302e-53	7.6998e-32	-0.137742	0.0147669	1.0812e-20	3.67609e-19	0.0939797	rs11213820	11	111160491	T	C	7.01347e-57	7.74465e-07	-0.298675	0.0632939	2.37168e-06	7.11503e-06	0.15723
ENSG00000261338	rs3731861	2	219120042	rs12999734	2	219121528	A	G	1.19813e-15	5.47343e-113	0.0549449	0.00728233	4.52429e-14	2.62409e-12	0.125528	NA	NA	NA	NA	NA	NA	NA	NA	NA	NA	NA	NA
LRP1	rs7398375	12	57522276	rs7398375	12	57540848	C	G	3.6952e-19	4.22224e-35	0.0939762	0.0129674	4.25762e-13	4.08732e-11	0.10903	NA	NA	NA	NA	NA	NA	NA	NA	NA	NA	NA	NA
FDX1	rs3087967	11	110300607	rs6589220	11	111173290	C	T	3.01941e-51	1.19468e-15	-0.139774	0.0197746	1.56768e-12	5.33011e-11	0.866389	NA	NA	NA	NA	NA	NA	NA	NA	NA	NA	NA	NA
HLA-DRA	rs116353863	6	32407619	rs2395182	6	32413317	G	T	2.59401e-11	2.09977e-72	-0.045125	0.00721707	4.03836e-10	6.25946e-08	0.48572	NA	NA	NA	NA	NA	NA	NA	NA	NA	NA	NA	NA
FHL3	rs61776719	1	38462442	rs61776719	1	38461319	C	A	4.67372e-17	6.95889e-17	0.127403	0.0215236	3.23419e-09	1.0026e-07	0.0248791	rs3891572	1	38298876	C	T	0.000298383	2.87746e-05	0.1006	0.036771	0.00622175	0.0373305	0.0607195
POU5F1B	rs4733767	8	128426535	rs10808556	8	128413147	C	T	1.1213e-111	8.57084e-09	-0.369886	0.0663294	2.45409e-08	2.45409e-07	0.511691	NA	NA	NA	NA	NA	NA	NA	NA	NA	NA	NA	NA
ACTR1B	rs11692435	2	98272431	rs140285472	2	98512189	C	T	1.91564e-10	3.10741e-34	-0.0773136	0.0136954	1.6497e-08	5.27905e-07	0.125096	rs56397913	2	98599499	C	T	1.46972e-09	0.000105512	0.146326	0.0448271	0.00109765	0.0021953	NA
PYGL	rs1497077	14	51324609	rs28611105	14	51359658	T	G	7.04401e-09	1.48193e-73	-0.0456216	0.0082711	3.4723e-08	1.14586e-06	0.845159	rs7161495	14	51366743	G	T	1.65083e-08	1.50613e-10	-0.0831494	0.0196342	2.28623e-05	0.000114312	0.275347
NIN	rs1497077	14	51186481	rs28848529	14	51362970	T	C	1.73149e-08	3.01399e-59	-0.0473436	0.00889094	1.00993e-07	3.33278e-06	0.640042	NA	NA	NA	NA	NA	NA	NA	NA	NA	NA	NA	NA
TRIM27	rs1476570	6	28870779	rs209142	6	28862617	G	C	3.65873e-08	7.35361e-45	-0.039229	0.00765138	2.94328e-07	4.41491e-06	0.0586851	NA	NA	NA	NA	NA	NA	NA	NA	NA	NA	NA	NA
ABHD12B	rs1497077	14	51338878	rs28848529	14	51362970	T	C	1.73149e-08	2.27973e-31	-0.0592172	0.0116703	3.89173e-07	1.28427e-05	0.86293	rs1959527	14	51372333	A	G	2.54584e-08	3.0481e-06	-0.115597	0.0323119	0.000346831	0.00173416	0.6593
CERS5	rs11169572	12	50523575	rs10876020	12	50736265	A	T	3.80924e-22	1.66427e-09	-0.190726	0.0372793	3.11874e-07	1.497e-05	0.458706	NA	NA	NA	NA	NA	NA	NA	NA	NA	NA	NA	NA
DCBLD1	rs6911915	6	117774980	rs2105907	6	117809225	A	G	4.2214e-12	2.01377e-11	0.0948817	0.0196907	1.44572e-06	4.04802e-05	0.499906	NA	NA	NA	NA	NA	NA	NA	NA	NA	NA	NA	NA
DIP2B	rs11169572	12	50898768	rs12581493	12	50878455	C	G	1.48943e-17	3.97986e-09	0.185465	0.0382902	1.27472e-06	6.11868e-05	0.0115693	rs11836169	12	50717580	T	C	2.3256e-21	5.51902e-06	0.235034	0.0573482	4.16072e-05	0.000208036	0.874398
PRICKLE1	rs2730985	12	42852140	rs2056194	12	43136759	C	G	8.62955e-17	1.00269e-07	0.112133	0.0249955	7.25253e-06	8.70304e-05	0.0922345	rs2407177	12	43320491	A	G	0.359008	8.35517e-05	-0.0489178	0.0547608	0.371697	0.371697	NA
GNA12	rs1182197	7	2767746	rs798526	7	2775542	G	C	3.92258e-07	3.22645e-25	-0.0601593	0.0132012	5.18586e-06	0.000124461	0.697516	NA	NA	NA	NA	NA	NA	NA	NA	NA	NA	NA	NA
ABHD16A	rs116353863	6	31654726	rs3130069	6	31591218	G	A	1.92064e-07	1.39453e-53	-0.0387038	0.00784609	8.10237e-07	0.000125587	0.0870419	NA	NA	NA	NA	NA	NA	NA	NA	NA	NA	NA	NA
TMBIM1	rs3731861	2	219138915	rs992157	2	219154781	G	A	1.77389e-15	4.7778e-09	0.126202	0.0267628	2.41029e-06	0.000139797	0.106477	NA	NA	NA	NA	NA	NA	NA	NA	NA	NA	NA	NA
STK39	rs4668039	2	168810530	rs12613885	2	169032900	G	T	3.35839e-06	1.9299e-38	-0.0438895	0.0100319	1.21439e-05	0.000194303	0.0807637	rs13016703	2	169155595	T	G	0.00469092	5.44243e-05	-0.0654333	0.028256	0.020573	0.020573	NA
A1CF	rs10821905	10	52559169	rs17500846	10	52642384	A	G	6.52249e-08	5.32756e-14	0.0555007	0.0126453	1.13848e-05	0.000273235	0.111232	rs2666545	10	52816778	G	A	0.371827	9.19879e-05	-0.0197884	0.0227285	0.383949	0.767897	NA
MAP1LC3A	rs6059938	20	33134658	rs6059913	20	33143288	G	A	4.3768e-07	8.29017e-23	-0.0634681	0.0141252	7.01423e-06	0.000301612	0.24652	NA	NA	NA	NA	NA	NA	NA	NA	NA	NA	NA	NA
PPP1R21	rs7606562	2	48667737	rs78538011	2	48668290	C	T	3.63322e-06	2.02153e-34	0.0428665	0.00989667	1.48159e-05	0.000311135	0.537589	NA	NA	NA	NA	NA	NA	NA	NA	NA	NA	NA	NA
ENSG00000260997	rs7810512	7	44998598	rs73104164	7	45000366	G	A	6.15593e-08	1.05614e-14	-0.0706518	0.0159303	9.2044e-06	0.000404994	0.0641459	NA	NA	NA	NA	NA	NA	NA	NA	NA	NA	NA	NA
B9D2	rs1800469	19	41860326	rs4803455	19	41851509	C	A	5.79324e-13	3.52038e-09	-0.143039	0.031318	4.94026e-06	0.000434743	0.407678	NA	NA	NA	NA	NA	NA	NA	NA	NA	NA	NA	NA
DACT1	rs17094983	14	59100685	rs17094983	14	59189361	G	A	2.13604e-07	3.10884e-14	-0.0996672	0.0232693	1.84212e-05	0.000497373	0.053842	NA	NA	NA	NA	NA	NA	NA	NA	NA	NA	NA	NA
PPT2	rs116353863	6	32121218	rs3134603	6	32126002	A	G	1.01681e-06	5.73169e-48	-0.036859	0.00795426	3.58896e-06	0.000556288	0.0584619	NA	NA	NA	NA	NA	NA	NA	NA	NA	NA	NA	NA
RPS5	rs11670192	19	58897767	rs734379	19	58899182	A	G	1.66279e-06	4.74355e-39	0.0464965	0.010337	6.85723e-06	0.000589722	0.135292	NA	NA	NA	NA	NA	NA	NA	NA	NA	NA	NA	NA
BRD3OS	rs11789898	9	136890561	rs455073	9	136909141	G	C	2.5525e-06	1.23149e-27	0.0535432	0.0123985	1.57084e-05	0.000722585	0.0736771	NA	NA	NA	NA	NA	NA	NA	NA	NA	NA	NA	NA
LAMC1-AS1	rs8179460	1	183107537	rs12078729	1	183060072	T	A	1.77185e-21	4.75126e-06	0.189436	0.0459381	3.72812e-05	0.000745623	0.26245	NA	NA	NA	NA	NA	NA	NA	NA	NA	NA	NA	NA
FUT2	rs12979278	19	49199228	rs679574	19	49206108	C	G	3.70874e-06	1.63053e-86	-0.0372833	0.00827662	6.64811e-06	0.000784476	0.21386	rs601338	19	49206674	G	A	3.64187e-06	6.25172e-24	-0.0574606	0.0136532	2.56968e-05	0.000231271	0.618797
PBX2	rs116353863	6	32152512	rs3130283	6	32138545	A	C	1.04528e-06	6.59518e-37	-0.0406283	0.00891509	5.18264e-06	0.000803309	0.308432	NA	NA	NA	NA	NA	NA	NA	NA	NA	NA	NA	NA
HCG20	rs116353863	6	30734602	rs7740474	6	30760948	A	G	1.55539e-07	1.10725e-19	-0.0618091	0.0136083	5.57152e-06	0.000863586	0.0933159	NA	NA	NA	NA	NA	NA	NA	NA	NA	NA	NA	NA
PCAT1	rs4733767	8	127859300	rs10101025	8	128452407	T	C	4.6904e-26	2.73692e-05	0.222228	0.0570112	9.70032e-05	0.000970032	0.12424	NA	NA	NA	NA	NA	NA	NA	NA	NA	NA	NA	NA
GPATCH1	rs28840750	19	33571786	rs7245411	19	33543029	A	T	5.23549e-09	2.42159e-09	-0.0969348	0.0232269	3.00106e-05	0.00102036	1.25074e-05	rs11084699	19	33538393	A	T	5.07028e-09	1.80342e-07	-0.110686	0.0284342	9.91236e-05	0.000396494	0.330029
PPT2-EGFL8	rs116353863	6	32121622	rs3130346	6	32131510	T	C	8.63107e-07	1.52511e-27	-0.0458308	0.0102233	7.36117e-06	0.00114098	0.116132	NA	NA	NA	NA	NA	NA	NA	NA	NA	NA	NA	NA
AAMP	rs3731861	2	219128850	rs28374262	2	219098753	A	G	4.25029e-12	7.96275e-08	0.118496	0.0279245	2.20132e-05	0.00127676	0.0865731	NA	NA	NA	NA	NA	NA	NA	NA	NA	NA	NA	NA
CDKN2B-AS1	rs7859362	9	21994777	rs10738607	9	22088094	A	G	4.4031e-17	2.20398e-05	0.14182	0.0374439	0.000152153	0.00213015	0.791401	NA	NA	NA	NA	NA	NA	NA	NA	NA	NA	NA	NA
LARP4	rs11169572	12	50786166	rs7973243	12	50752567	G	A	1.12387e-17	3.56212e-06	0.140033	0.0343539	4.57797e-05	0.00219743	0.0575609	NA	NA	NA	NA	NA	NA	NA	NA	NA	NA	NA	NA
HIVEP1	rs2070699	6	12008995	rs9462377	6	12021539	C	T	4.85424e-07	2.08128e-09	0.0996298	0.0258561	0.000116562	0.00221468	0.0684169	NA	NA	NA	NA	NA	NA	NA	NA	NA	NA	NA	NA
LMOD1	rs12137232	1	201865580	rs2644112	1	201806106	T	C	6.78815e-07	3.01152e-13	-0.0812847	0.0197982	4.03178e-05	0.00245939	0.0603855	NA	NA	NA	NA	NA	NA	NA	NA	NA	NA	NA	NA
ENSG00000270062	rs1497077	14	51190495	rs10132049	14	51376237	A	G	2.34816e-07	7.01942e-10	-0.092941	0.0234621	7.45349e-05	0.00245965	0.356025	NA	NA	NA	NA	NA	NA	NA	NA	NA	NA	NA	NA
ENSG00000238259	rs4668039	2	169088431	rs4668035	2	169019319	T	C	3.57703e-08	3.11576e-07	-0.073067	0.0194876	0.000177248	0.00283597	0.519611	NA	NA	NA	NA	NA	NA	NA	NA	NA	NA	NA	NA
STAB1	rs2001732	3	52529354	rs758800	3	52529266	T	C	5.98907e-09	6.18912e-08	0.128254	0.0323643	7.4068e-05	0.00392561	0.682571	NA	NA	NA	NA	NA	NA	NA	NA	NA	NA	NA	NA
PCNT	rs9983528	21	47744036	rs11701725	21	47723125	T	C	3.73852e-07	3.08261e-09	-0.0926166	0.0240067	0.000114343	0.00411634	0.094168	rs71326324	21	47781198	C	T	5.46228e-12	8.87303e-07	-0.170712	0.0426576	6.28313e-05	0.000251325	0.0210052
MYH7B	rs6059938	20	33563206	rs2273684	20	33529766	T	G	7.16045e-06	9.67413e-15	-0.0576101	0.0148345	0.000102957	0.00442714	0.835373	NA	NA	NA	NA	NA	NA	NA	NA	NA	NA	NA	NA
SENP8	rs8031386	15	72406599	rs7182776	15	72462831	T	C	2.24489e-08	1.71989e-07	-0.121626	0.0318501	0.000134165	0.00442746	0.938427	NA	NA	NA	NA	NA	NA	NA	NA	NA	NA	NA	NA
RASIP1	rs12979278	19	49223844	rs12978752	19	49218437	A	C	9.94884e-07	4.28267e-14	0.0850655	0.0207162	4.02161e-05	0.0047455	0.757906	NA	NA	NA	NA	NA	NA	NA	NA	NA	NA	NA	NA
BOC	rs12635946	3	112929850	rs79231157	3	112930905	T	G	2.3565e-15	1.61006e-05	0.142206	0.0375419	0.000151913	0.00638033	0.0978034	NA	NA	NA	NA	NA	NA	NA	NA	NA	NA	NA	NA
PRKAA1	rs1445012	5	40759481	rs7702883	5	40756681	G	A	1.14649e-05	7.73964e-09	-0.0866923	0.0248161	0.000476924	0.00667694	0.113726	NA	NA	NA	NA	NA	NA	NA	NA	NA	NA	NA	NA
CRTC3	rs71407320	15	91073157	rs11633872	15	91080512	G	A	8.64148e-07	1.2355e-09	-0.100456	0.0262721	0.000131482	0.00670558	0.0885739	NA	NA	NA	NA	NA	NA	NA	NA	NA	NA	NA	NA
TUBB	rs116353863	6	30687978	rs3132584	6	30688427	G	T	1.91483e-05	2.38138e-40	-0.0303663	0.00746191	4.71121e-05	0.00730237	0.124959	NA	NA	NA	NA	NA	NA	NA	NA	NA	NA	NA	NA
ENSG00000254554	rs4444073	11	10324204	rs57153895	11	10322720	A	G	1.69021e-08	8.18828e-07	0.111755	0.0301025	0.000205234	0.00779891	0.778834	NA	NA	NA	NA	NA	NA	NA	NA	NA	NA	NA	NA
LINC02044	rs12635946	3	112861197	rs2613946	3	112825573	A	G	2.43897e-07	8.96567e-08	0.0926794	0.0249559	0.000204227	0.00857755	0.141794	NA	NA	NA	NA	NA	NA	NA	NA	NA	NA	NA	NA
ALDH2	rs653178	12	112204691	rs4648328	12	112222788	C	T	3.29644e-05	4.25205e-15	-0.0587982	0.0160216	0.000242619	0.00897692	0.0891024	rs73416497	12	112070977	T	A	0.0166228	2.37864e-07	-0.0536693	0.0246996	0.0297889	0.0595778	0.0123205
ENSG00000227262	rs116353863	6	29893760	rs3893464	6	29935250	G	A	6.02786e-06	2.41833e-18	-0.0539133	0.0134171	5.86304e-05	0.00908772	0.180085	NA	NA	NA	NA	NA	NA	NA	NA	NA	NA	NA	NA
ENSG00000228078	rs116353863	6	29901878	rs1611747	6	29832695	T	C	7.29727e-06	1.64889e-18	0.0533311	0.0133533	6.50075e-05	0.0100762	0.651648	NA	NA	NA	NA	NA	NA	NA	NA	NA	NA	NA	NA
ZNF837	rs11670192	19	58878985	rs6510141	19	58885786	C	G	1.41353e-06	2.53575e-10	0.0875982	0.0228405	0.000125457	0.0107893	0.0638507	NA	NA	NA	NA	NA	NA	NA	NA	NA	NA	NA	NA
PROCR	rs6059938	20	33759876	rs6120788	20	33583716	C	T	1.96776e-06	1.53536e-08	-0.0642081	0.0176355	0.000271735	0.0116846	0.32753	rs7271729	20	33610992	C	T	0.380593	7.56298e-06	0.0176662	0.0205312	0.389536	0.779072	NA
DAB2	rs1445012	5	39371780	rs12659964	5	39671325	G	T	2.2109e-05	9.47067e-08	-0.0588509	0.0177212	0.00089719	0.0125607	0.337132	NA	NA	NA	NA	NA	NA	NA	NA	NA	NA	NA	NA
UTP23	rs117079142	8	117778742	rs35552303	8	118117065	G	A	4.48097e-12	0.000270031	-0.17279	0.0536062	0.00126709	0.012671	0.467621	NA	NA	NA	NA	NA	NA	NA	NA	NA	NA	NA	NA
CHRDL2	rs11236187	11	74407474	rs34695217	11	74413843	T	C	3.22855e-24	9.53818e-05	0.314925	0.0864633	0.00027022	0.0129705	0.160651	NA	NA	NA	NA	NA	NA	NA	NA	NA	NA	NA	NA
PVRIG	rs2527927	7	99815864	rs35991721	7	99728790	G	T	2.13033e-07	2.63352e-08	-0.066368	0.0174913	0.000148036	0.0131752	0.770516	NA	NA	NA	NA	NA	NA	NA	NA	NA	NA	NA	NA
MAFTRR	rs3936188	16	79750622	rs4340340	16	79750617	T	C	0.000417191	6.72746e-90	0.0237746	0.00683998	0.000509286	0.0132414	0.0782618	NA	NA	NA	NA	NA	NA	NA	NA	NA	NA	NA	NA
MAB21L2	rs10006803	4	151503077	rs13127921	4	151450058	T	C	2.49596e-06	3.60879e-06	-0.0921156	0.0278945	0.00095901	0.0134261	0.338654	NA	NA	NA	NA	NA	NA	NA	NA	NA	NA	NA	NA
ENSG00000250264	rs2516452	6	32781544	rs9391747	6	32806949	C	T	0.000422817	4.82528e-22	-0.0281525	0.00850158	0.000928183	0.0139227	0.246437	NA	NA	NA	NA	NA	NA	NA	NA	NA	NA	NA	NA
CLDN4	rs12539962	7	73213872	rs7798722	7	73185562	A	C	2.74219e-06	3.7705e-08	-0.0608213	0.017043	0.00035875	0.0154262	0.317531	NA	NA	NA	NA	NA	NA	NA	NA	NA	NA	NA	NA
CENPBD1P1	rs11670192	19	59084870	rs11673101	19	58995053	G	C	2.42922e-06	6.84778e-10	-0.0597871	0.0159614	0.000179865	0.0154684	0.179066	NA	NA	NA	NA	NA	NA	NA	NA	NA	NA	NA	NA
HLA-DRB1	rs2516452	6	32546546	rs9271257	6	32580444	G	A	0.000887531	3.17333e-92	-0.042937	0.0130883	0.00103601	0.0155402	0.134361	NA	NA	NA	NA	NA	NA	NA	NA	NA	NA	NA	NA
STAG3	rs2527927	7	99775186	rs2099445	7	99481637	G	A	1.71548e-09	1.66664e-06	0.0866038	0.0231008	0.000177569	0.0158037	0.788234	NA	NA	NA	NA	NA	NA	NA	NA	NA	NA	NA	NA
SLC25A26	rs67550176	3	66119285	rs150944873	3	66287363	A	C	0.00119131	4.88154e-33	-0.0356856	0.0114071	0.00175777	0.0193355	0.197762	rs9654021	3	66427038	G	A	1.26501e-07	4.19508e-05	-0.178686	0.0551931	0.00120596	0.00241193	0.525446
BCKDHA	rs1800469	19	41884215	rs2231935	19	41946095	C	G	5.49991e-06	2.57088e-10	0.0835245	0.0226334	0.000223974	0.0197097	0.118216	NA	NA	NA	NA	NA	NA	NA	NA	NA	NA	NA	NA
TCF19	rs116353863	6	31126319	rs3130930	6	31135172	T	A	9.49467e-05	2.78804e-69	-0.0237001	0.00621968	0.000138686	0.0214964	0.168119	NA	NA	NA	NA	NA	NA	NA	NA	NA	NA	NA	NA
ENSG00000257298	rs11169572	12	50579363	rs1561422	12	51188397	C	T	5.89454e-09	1.21584e-05	-0.143461	0.0410251	0.000470674	0.0225923	0.0917329	NA	NA	NA	NA	NA	NA	NA	NA	NA	NA	NA	NA
PEDS1	rs6012915	20	48697663	rs232738	20	48755556	A	G	9.89474e-06	9.69807e-08	-0.0605147	0.0177844	0.000667283	0.0246895	0.290412	NA	NA	NA	NA	NA	NA	NA	NA	NA	NA	NA	NA
ENSG00000268754	rs62042090	16	86259186	rs1622718	16	86256298	G	A	3.5492e-06	5.54747e-07	-0.0693391	0.0203842	0.00066989	0.0247859	0.118507	NA	NA	NA	NA	NA	NA	NA	NA	NA	NA	NA	NA
ENSG00000255292	rs3087967	11	111957627	rs6589220	11	111173290	C	T	3.01941e-51	0.000539509	-0.291118	0.0863226	0.00074505	0.0253317	0.292005	NA	NA	NA	NA	NA	NA	NA	NA	NA	NA	NA	NA
TFAP2C	rs6014965	20	55204358	rs6064446	20	55365102	C	T	0.000303257	6.64042e-10	-0.0631408	0.0202502	0.00182061	0.0273091	0.359765	NA	NA	NA	NA	NA	NA	NA	NA	NA	NA	NA	NA
TRPC6	rs2155065	11	101322295	rs11523959	11	101440682	T	C	0.000387743	2.40055e-15	0.0585688	0.0180876	0.00120342	0.0276787	0.741939	NA	NA	NA	NA	NA	NA	NA	NA	NA	NA	NA	NA
FADS1	rs174537	11	61567099	rs174564	11	61588305	A	G	2.16426e-21	0.000101868	0.222872	0.061967	0.000322369	0.0277237	0.686231	NA	NA	NA	NA	NA	NA	NA	NA	NA	NA	NA	NA
ENSG00000213277	rs4919687	10	104935311	rs11191555	10	104857523	A	C	7.86133e-05	4.49225e-13	0.0401196	0.0115734	0.000527218	0.0279426	0.120247	NA	NA	NA	NA	NA	NA	NA	NA	NA	NA	NA	NA
ENSG00000260459	rs9924886	16	68856490	rs9935563	16	68861656	T	C	0.000105185	1.18726e-20	0.0493629	0.0137864	0.000342886	0.0281166	0.427288	NA	NA	NA	NA	NA	NA	NA	NA	NA	NA	NA	NA
RPS21	rs1741640	20	60962172	rs13037244	20	60947212	T	C	5.7191e-34	0.000276963	0.34316	0.0985151	0.00049523	0.0297138	0.536584	NA	NA	NA	NA	NA	NA	NA	NA	NA	NA	NA	NA
ENSG00000272556	rs4236382	7	45854201	rs60831110	7	45803449	C	T	0.00191541	3.24138e-58	-0.0258063	0.00846979	0.00231239	0.030061	0.692355	NA	NA	NA	NA	NA	NA	NA	NA	NA	NA	NA	NA
LIME1	rs1741640	20	62366815	rs6062510	20	62372148	G	C	0.00011315	1.19423e-15	0.0562656	0.016181	0.000506546	0.0303928	0.107483	rs3764735	20	62668732	A	G	0.134174	0.000167216	-0.0473334	0.0340112	0.164014	0.656055	NA
BAP1	rs2001732	3	52435029	rs13076508	3	52407805	T	C	2.01297e-08	1.86804e-05	0.121619	0.0357384	0.000666443	0.0353215	0.703929	NA	NA	NA	NA	NA	NA	NA	NA	NA	NA	NA	NA
LST1	rs116353863	6	31553901	rs2256965	6	31555130	A	G	1.04591e-07	4.00047e-07	0.0987356	0.0269082	0.000243166	0.0376907	0.078366	NA	NA	NA	NA	NA	NA	NA	NA	NA	NA	NA	NA
ADAM1B	rs653178	12	112364822	rs79976090	12	112366118	C	A	0.000141233	9.16508e-11	0.0501206	0.0152723	0.00103145	0.0381636	0.141202	NA	NA	NA	NA	NA	NA	NA	NA	NA	NA	NA	NA
GPBAR1	rs3731861	2	219124219	rs13427681	2	219167563	G	C	3.73987e-16	0.000196577	0.200647	0.05925	0.000708043	0.0410665	0.663041	NA	NA	NA	NA	NA	NA	NA	NA	NA	NA	NA	NA
SEMA4B	rs71407320	15	90703836	rs12595130	15	90791383	A	C	1.88228e-08	3.08647e-05	0.0870864	0.0260131	0.000814576	0.0415434	0.772671	NA	NA	NA	NA	NA	NA	NA	NA	NA	NA	NA	NA
PIBF1	rs1886450	13	73356197	rs4885057	13	73596617	A	G	0.00301414	1.64415e-15	-0.0437092	0.0157239	0.00543918	0.0435135	0.50681	NA	NA	NA	NA	NA	NA	NA	NA	NA	NA	NA	NA
TRPC4AP	rs6059938	20	33590207	rs6141479	20	33121942	G	C	0.000122252	2.5701e-10	0.0583404	0.01777	0.00102678	0.0441515	0.285369	NA	NA	NA	NA	NA	NA	NA	NA	NA	NA	NA	NA
CFB	rs116353863	6	31895475	rs4959030	6	32591751	A	G	7.23338e-08	1.21576e-06	-0.110446	0.0306357	0.000311988	0.0483581	0.762228	NA	NA	NA	NA	NA	NA	NA	NA	NA	NA	NA	NA
B3GNTL1	rs35204860	17	80900031	rs56025119	17	80998229	A	G	0.000311139	5.925e-24	-0.0276075	0.00813024	0.000684645	0.0486098	0.604419	NA	NA	NA	NA	NA	NA	NA	NA	NA	NA	NA	NA
SIK2	rs3087967	11	111473115	rs4534611	11	111440425	C	G	0.000230221	1.92184e-10	0.0481409	0.0150992	0.00143105	0.0486558	0.535154	NA	NA	NA	NA	NA	NA	NA	NA	NA	NA	NA	NA
CDC42	rs2807367	1	22379120	rs2473290	1	22358457	T	C	4.50654e-05	1.22135e-07	-0.0831595	0.0257403	0.00123482	0.0493929	0.978143	NA	NA	NA	NA	NA	NA	NA	NA	NA	NA	NA	NA
TRIM4	rs2527927	7	99474581	rs4727438	7	99486238	T	C	0.000974649	6.43113e-175	-0.032329	0.00987024	0.00105511	0.0939048	0.146594	rs2527899	7	99529181	A	G	1.39226e-08	1.6769e-16	-0.074076	0.0158485	2.9539e-06	1.47695e-05	0.00326805
ASAH2B	rs10821905	10	52499078	rs9732692	10	52521483	T	A	0.00404168	2.94826e-81	-0.0463326	0.016298	0.00447139	0.107313	0.0599806	rs4935190	10	52547708	T	C	2.95846e-08	1.29262e-08	-0.0971469	0.0244718	7.19481e-05	0.000143896	0.166979
ZNF132	rs11670192	19	58944181	rs11084545	19	58951693	G	C	0.00101203	2.60839e-44	-0.0308527	0.00964238	0.00137573	0.118313	0.0124069	rs12972898	19	58956888	A	G	3.0038e-05	1.29747e-05	-0.0879749	0.0291797	0.0025703	0.0154218	0.338948
COPG2	rs17686932	7	130146089	rs151321190	7	130273165	T	G	0.00938327	1.11193e-96	-0.0185062	0.00717888	0.00994139	0.2883	0.805364	rs151321190	7	130273165	G	T	0.00938327	5.91437e-23	-0.0240512	0.00957408	0.0120008	0.0120008	0.854495
PTGER4	rs1445012	5	40679600	rs10078575	5	40704074	A	G	0.00552638	0.000410982	0.0546898	0.0250627	0.0291009	0.407412	0.140034	rs10036575	5	40685795	T	C	7.55312e-05	7.13728e-05	0.10997	0.0392246	0.00505356	0.00505356	NA
DDX11	rs77969132	12	31226779	rs7953706	12	31226835	T	A	0.0224743	4.45008e-301	0.012939	0.00567996	0.0227259	0.613598	0.231843	rs61119439	12	31239659	T	C	0.022165	7.2098e-23	0.0521099	0.0233868	0.025869	0.025869	0.754624
ALG9	rs3087967	11	111652919	rs117924934	11	111379979	C	G	0.0811034	0.000111526	0.0383161	0.0241006	0.111872	1	NA	rs4297502	11	111208128	G	C	1.16579e-06	1.18058e-05	0.0841972	0.0258709	0.00113588	0.00340763	0.277425
COL15A1	rs34405347	9	101705461	rs1889266	9	101724686	C	G	0.676938	1.26631e-11	0.00787807	0.0189441	0.677514	1	0.0572768	rs10760590	9	101695139	A	G	0.00414353	2.13488e-07	0.110417	0.0440038	0.0120986	0.0362957	0.0496745
DIP2A	rs9983528	21	47878812	rs2839327	21	47982652	G	A	0.233844	7.62184e-19	-0.0148667	0.0125997	0.238031	1	0.0966676	rs4819242	21	47783032	C	T	1.00105e-08	2.79591e-05	-0.168657	0.0498682	0.000719461	0.00287784	0.0262878
HAPLN1	rs3930345	5	82933624	rs6887104	5	83003535	G	A	0.467354	7.32763e-07	0.0133126	0.0185131	0.472086	1	0.127716	rs1501646	5	82746868	T	G	0.0124173	4.14119e-05	-0.0571639	0.0267816	0.0328061	0.0328061	NA
RAB20	rs1078563	13	111175417	rs1062004	13	111176616	G	T	0.423732	1.74969e-06	-0.0149849	0.0189925	0.430117	1	0.181921	rs7317178	13	110984829	C	T	0.00557345	2.00948e-05	0.0786674	0.0338505	0.0201272	0.0402545	NA
TMED6	rs9924886	16	69377151	rs12927744	16	69209186	A	G	0.0761995	9.67004e-66	-0.0155754	0.00883087	0.0777743	1	0.132578	rs3785079	16	69145476	A	C	0.00460991	7.35004e-09	-0.0396001	0.015565	0.0109536	0.0438145	0.146264

## Sheet: ST6 - SNP-gene associations
Supplementary Table 6: Table of the predicted gene associated with each GWAS variant, including the sources of evidence for that gene(s). Putative genes were identified from at least two sources of data, namely Micro-C, ABC, SMR in tumour, and SMR in normal. Weak genes were identified if there was evidence for only one data source, or the loci did not have any Tier 1 variants, and so the evidence…
T1: Tier 1 variants (i.e. best annotated variant in the region); Micro-C, ABC, SMR gene associations were based on the Tier 1 annotations
Micro-C TSS: GWAS locus region has a Micro-C contact with the TSS of a gene; Micro-C: GWAS locus region has a Micro-C contact with the body of a gene; ABC: Activity-by-Contact
DNR: did not replicate in the CRC GWAS meta-analysis. In general, these were loci identified in Asian populations and may be ancestry specific; noT2: GWAS locus did not have and Tier 1 or Tier 2 variants, i.e. poorly annotated region
Compartments: A=expression active regions, B=expression inactive
Cytoband	GWAS top variant	n_T1	Top Tier1 variant	Variant score	Closest gene	dbSNP annotation	Micro-C TSS	ABC	SMR normal	SMR TCGA	Micro-C	Transcription Factor	TAD	Compartment	Putative gene	Weak gene prediction	Closest is predicted
1p36.12	rs2807367	0			34kb 5' of WNT4				CDC42,WNT4					A
1p36.12	rs34963268	13	rs12728589	10	86kb 5' of ZBTB40				CDC42,WNT4		WNT4		Gene_in_different_TAD	A	WNT4		Y
1p34.3	rs61776719	9	rs67631072	17	620bp 3' of FHL3		FHL3,UTP11	INPP5B,FHL3,SF3A3,MTF1	MTF1,FHL3	FHL3	GNL2,INPP5B,FHL3,RRAGC,UTP11,SF3A3	NR1H2RXRA,TFAP2B,EBF1,TFAP2C,ZNF460,CTCF,ZNF93,CTCFL,EGR1,ZNF610,ZNF701,TFAP2A		A	FHL3		Y
1p32.3	rs12143541	1	rs11581256	8	TTC22	INT	TTC22				MROH7,CDCP2,MROH7-TTC4,TTC22			A		TTC22	Y
1p31.1	rs3124454	2	rs2651242	10	89kb 3' of CTH				PTGER3		ZRANB2-AS1,PTGER3		Gene_in_different_TAD	B	PTGER3
1p13.3	rs6660031	0			58kb 5' of EPS8L3		LINC01768				CSF1,LINC01768			A		LINC01768
1q25.3	rs8179460	32	rs11582514	15	435bp 5' of LAMC1		SMG7-AS1,LAMC1,LAMC1-AS1,ARPC5,LAMC2,KRT18P28,DHX9	LAMC1,SHCBP1L	ARPC5,RGL1,LAMC1-AS1		SMG7-AS1,LAMC1-AS1,ARPC5,LAMC2,KRT18P28,NMNAT2,LAMC1	E2F4,TFAP2C,E2F6,EGR1,TFAP2A	SNP_in_boundary	A	ARPC5,LAMC1,LAMC1-AS1		Y
1q32.1	rs12137232	20	rs8024	11	IPO9	U3	SNORA70H,ARL8A,NAV1,RPL10P4,ELF3-AS1,GPR37L1,SHISA4,PTPN7,LMOD1,RNPEP,PTPRVP,CSRP1-AS1		LMOD1		CSRP1,SNORA70H,IPO9,ARL8A,RPS10P7,RPL10P4,TIMM17A,GPR37L1,SHISA4,PTPN7,LMOD1,RNPEP,PTPRVP,ELF3-AS1		Gene_in_different_TAD	A	LMOD1
1q32.1	rs12078075	4	rs17728,rs3902193,rs11240368	8	TMCC2;714bp 3' of DSTYK;702bp 3' of DSTYK	U3;.;.	KLHDC8A,TMCC2,DSTYK,NUAK2,SNRPGP10				KLHDC8A,NFASC,TMCC2,DSTYK,CDK18,NUAK2,SNRPGP10			A		DSTYK,KLHDC8A,NUAK2,SNRPGP10,TMCC2	Y
1q41	rs6691170	11	rs56120858	7	9kb 3' of RP11-400N13.2					FAM177B	LINC01705,LINC02474			B
1q43	rs2078095	1	rs1004076	7	FMN2	INT					FMN2		Gene_in_different_TAD	B		FMN2	Y
2q11.2	rs11692435	4	rs11692435	11	ACTR1B	NSM	ACTR1B,COX5B		ACTR1B	ACTR1B	VWA3B,ACTR1B,TMEM131,COX5B			A	ACTR1B		Y
2q24.2	rs448513	1	rs448513	7	TANC1	INT					TANC1		Gene_in_different_TAD	A		TANC1	Y
2q24.3	rs4668039	73	rs13424012,rs4668034	13	STK39	INT		SCN9A,STK39,XIRP2-AS1,SPC25,LRP2,G6PC2,SCN1A,CERS6-AS1,SCN7A,XIRP2,B3GALT1,LOC101929680,LOC105616981	STK39	STK39	STK39		Gene_in_different_TAD	A	STK39		Y
2q33.1	rs6434979	1	rs1518070	6	17kb 5' of AC019330.1				ENSG00000225421					B
2q33.1	rs4675253	8	rs62178839	10	AC018717.1				ENSG00000225421					B
2q35	rs3731861	68	rs1877714,rs13031757	13	AAMP;PNKD	.;INT	SLC11A1,MIR6513,TMBIM1,RPL19P5,MIR6810,CTDSP1,CATIP-AS2,CATIP-AS1,MIR26B,VIL1,PNKD,GPBAR1,RNF25,TTLL4,AAMP,CATIP	DIRC3,CXCR1,SLC11A1,TMBIM1,RUFY4,CXCR2,CATIP-AS2,CATIP-AS1,ARPC2,RESP18,PNKD,GPBAR1,LOC105373876,PLCD4,LINC01921,DIRC3-AS1,AAMP,TNP1,LINC01494,LOC105373878,CXCR2P1,CATIP,TNS1	TMBIM1,AAMP,GPBAR1		INO80D,SLC11A1,MIR6513,TMBIM1,RPL19P5,CTDSP1,USP37,CATIP-AS2,ZNF142,CATIP-AS1,MIR26B,ARPC2,VIL1,PNKD,GPBAR1,BCS1L,WNT10A,RNF25,PLCD4,TTLL4,AAMP,CATIP	SP2,NR2C1,RORA,IKZF1,ZNF257,TP63,EGR1,EGR4,PLAG1,ETV5FIGLA,ZNF707,FOXO1ELK3,RARA,TFAP2C,SP5,ZBTB6,ELF1,RORB,ZNF324,ETV1,CTCFL,ZNF610,ETV4,ZBTB7A,RARARXRG,ZIC1,FLI1,TP73,NFYB,ZNF263,ZNF460,SPI1,HNF4A,CTCF,FOXO1ELK1,NR1I2,EWSR1-FLI1,THRA,ESR2,E2F6,RBPJ,ZNF530,EHF,SPIB,FEV,FOXJ2ELF1,FOXO1ELF1,NR2F1,HNF4G,ELK4,ETV2FOXI1,EGR3,PRDM9,ZNF768,MZF1,ZEB1,RARARXRA,NFKB1,ZBTB14,ZFP14,ZNF454,RXRAVDR,GABPA,ELF3…		A	AAMP,GPBAR1,TMBIM1		Y
3p22.1	rs35470271	0			326kb 5' of CTNNB1						ENSG00000287415			A
3p21.1	rs2001732	60	rs28552648,rs3755801,rs13080929	10	MUSTN1;TMEM110-MUSTN1	.;INT	SPCS1,RFT1,GNL3,ITIH4-AS1,SERBP1P3,STIMATE,MUSTN1,SFMBT1,STIMATE-MUSTN1	ITIH4,ITIH4-AS1,MUSTN1	BAP1,STAB1	SFMBT1	NEK4,SPCS1,ITIH4-AS1,ITIH4,SERBP1P3,PBRM1,MUSTN1,RFT1,GLT8D1,ITIH3,GNL3,TKT,CHDH,SFMBT1,PRKCD,STIMATE-MUSTN1,STIMATE	NRF1,ZBTB14,ZNF610,ZNF530,ZNF454		A	ITIH4-AS1,MUSTN1,SFMBT1		Y
3p21.1	rs2581817	60	rs28552648,rs3755801,rs13080929	10	MUSTN1;TMEM110-MUSTN1	.;INT	SPCS1,RFT1,GNL3,ITIH4-AS1,SERBP1P3,STIMATE,MUSTN1,SFMBT1,STIMATE-MUSTN1	ITIH4,ITIH4-AS1,MUSTN1	BAP1,STAB1	SFMBT1	NEK4,SPCS1,ITIH4-AS1,ITIH4,SERBP1P3,PBRM1,MUSTN1,RFT1,GLT8D1,ITIH3,GNL3,TKT,CHDH,SFMBT1,PRKCD,STIMATE-MUSTN1,STIMATE	NRF1,ZBTB14,ZNF610,ZNF530,ZNF454		A	ITIH4-AS1,MUSTN1,SFMBT1		Y
3p14.1	rs704417	1	rs704417	6	PRICKLE2						PRICKLE2,PSMD6			B
3p14.1	rs7623129	0			ADAMTS9	INT					ADAMTS9		Gene_in_different_TAD	B		ADAMTS9	Y
3p14.1	rs67550176	72	rs9654021,rs1046867	13	SLC25A26	INT;U3	LRIG1		SLC25A26	SLC25A26	LRIG1,SLC25A26		Gene_in_different_TAD	B	SLC25A26		Y
3q13.2	rs13086367	2	rs79231157	11	BOC				BOC,LINC02044			FOXK2,FOXP1,FOXF2,FOXA1,FOXA3,FOXP2,FOXA2,FOXK1		B
3q13.2	rs12635946	2	rs79231157	11	BOC				BOC,LINC02044			FOXK2,FOXP1,FOXF2,FOXA1,FOXA3,FOXP2,FOXA2,FOXK1		B
3q13.2	rs72942485	3	rs114697653	13	BOC	U3	CFAP44		BOC,LINC02044		BOC,CFAP44,NEPRO,SIDT1			A	BOC,CFAP44		Y
3q22.2	rs10049390	2	rs10049390,rs9870647	7	SLCO2A1	INT					SLCO2A1			B		SLCO2A1	Y
3q22.2	rs113569514	1	rs113569514	6	SLCO2A1	U5					SLCO2A1	ZBTB14		B
3q26.2	rs10936599	2	rs12637184	9	ACTRT3	U5	Telomerase-vert,TERC,LRRIQ4,MYNN,SEC62,PRKCI,GPR160,KRT8P12	TERC,LRRIQ4,MYNN,LRRC34,ACTRT3			IFT80,SEC62,ACTRT3,KRT8P12,TERC,PDCD10,PHC3,LRRIQ4,EIF5A2,MECOM,Telomerase-vert,MYNN,SKIL,GOLIM4,RPL22L1,GPR160,LRRC34,LRRC31	GLIS2,KLF10,SP1,INSM1,KLF12	SNP_in_boundary	A	LRRIQ4,MYNN,TERC
4q22.2	rs280097	0			187kb 3' of ATOH1									B
4q24	rs2007403	0			TET2	INT	TET2				TET2,PPA2			A		TET2	Y
4q26	rs2388976	0			17kb 5' of UGT8				UGT8					A
4q31.21	rs11727676	1	rs11727676	6	HHIP	SYN			SMARCA5					B		HHIP	Y
4q31.3	rs10006803	3	rs10006803	7	RP11-1336O20.2	INT	MAB21L2		MAB21L2		MAB21L2,LRBA			A	MAB21L2
4q34.1	rs1426947	0			HPGD	INT								A		HPGD	Y
5p15.33	rs77776598	3	rs4975539	12	1kb 3' of TERT		CTD-3080P12.3,LPCAT1,TERT,MIR4457				CTD-3080P12.3,LPCAT1,LINC01511,FSTL4,SLC6A19,TERT,SLC6A18,SLC6A3,CLPTM1L	FOXO1FLI1,FOXO1ELK3,ZKSCAN5		A		CTD-3080P12.3,LPCAT1,TERT	Y
5p15.33	rs2735940	1	rs2735940	6	1kb 5' of TERT						TERT			A
5p13.1	rs55810369	33	rs55810369	12	37kb 3' of LINC00603				PRKAA1,DAB2	PTGER4				B
5p13.1	rs1445012	86	rs75991160,rs72746180,rs17823403,rs2371680,rs1348612	8	26kb 5' of LINC00604;20kb 5' of LINC00604;4kb 5' of LINC00604;2kb 5' of LINC00604;LINC00604	.;.;.;.;.	PTGER4,LINC00604,RNU1-150P		PRKAA1,DAB2	PTGER4	PTGER4,LINC00604,TTC33		Gene_in_different_TAD	B	PTGER4
5q14.3	rs3930345	5	rs15071,rs72771258,rs56353981,rs10059489,rs67169624	6	VCAN;10kb 3' of VCAN;25kb 3' of VCAN;27kb 3' of HAPLN1	U3;.;.;.				HAPLN1	ATP6AP1L			B
5q31.1	rs647161	17	rs11948459	11	CTC-203F4.1		PCBD2,PITX1,EPIST,MACROH2A1,MTND3P25,MTND4LP30	C5orf66-AS2,C5orf66,PITX1,CATSPER3,C5orf66-AS1	SLC25A48		PCBD2,PITX1-AS1,CATSPER3,PITX1,EPIST,MACROH2A1,MTND4P12,MTND3P25,MTND4LP30	ZNF320,TFAP2C,MZF1,CTCF,ZNF449		A	PITX1
5q32	rs2302274	1	rs2302274	8	CDX1	U5	CAMK2A,CDX1,SLC6A7				CAMK2A,CDX1,TCOF1,SLC6A7	TFAP2A,NFKB1		A		CAMK2A,CDX1,SLC6A7	Y
5q35.1	rs472959	2	rs547327,rs11134765	6	ERGIC1	INT	DUSP1				ERGIC1,DUSP1		Gene_in_different_TAD	A		DUSP1
6p24.3	rs9379084	2	rs11752007	8	RREB1	INT	ENSG00000261211				RREB1,LY86-AS1		Gene_in_different_TAD	A		RREB1	Y
6p24.1	rs2070699	2	rs2070699	12	EDN1	INT		EDN1	HIVEP1		EDN1			A	EDN1		Y
6p22.1	rs209142	0			8kb 3' of TRIM27		LINC01556,ZNF90P2				LINC01556,ZNF90P2,TRIM27			A		LINC01556,ZNF90P2
6p21.33	rs116353863	7	rs2517490	10	11kb 3' of HCG22		NAPGP2,C6orf15,HCG22,PSORS1C1,RNU6-1133P,FGFR3P1,CDSN,VARS2		CFB,HCG20,HLA-DQA1,PPT2,HLA-DRB1,LST1,PBX2,TCF19,HLA-DRA,TUBB,ABHD16A,PPT2-EGFL8		NAPGP2,MUC21,C6orf15,HCG22,MUCL3,PSORS1C1,MUC22,CDSN,VARS2,GTF2H4,SFTA2			A	C6orf15,CDSN,HCG22,NAPGP2,PSORS1C1,VARS2		Y
6p21.33	rs2517448	16	rs2523877	11	8kb 3' of MUC22		C6orf15,HCG22,PSORS1C1,PSORS1C2,HLA-S,RNU6-1133P,FGFR3P1,Y_RNA,CDSN,PSORS1C3,TCF19,POU5F1,VARS2,CCHCR1,POLR2LP1		CFB,HCG20,HLA-DQA1,PPT2,HLA-DRB1,LST1,PBX2,TCF19,HLA-DRA,TUBB,ABHD16A,PPT2-EGFL8		PSORS1C2,DHFRP2,FGFR3P1,PSORS1C3,HCP5,POU5F1,HCG22,DDR1,POLR2LP1,PSORS1C1,SFTA2,MUC22,CDSN,GTF2H4,C6orf15,MUCL3,Y_RNA,TCF19,VARS2,CCHCR1		Gene_in_different_TAD	A	TCF19
6p21.33	rs62401893	13	rs928814,rs35377600	8	GPANK1	SYN;U5;INT	HLA-B,ATP6V1G2,SNORD84,APOM,VWA7,NCR3,LY6G5B,SAPCD1-AS1,MSH5,DDX39B-AS1,CSNK2B,BAG6,LY6G6F,NEU1,LY6G6F-LY6G6D,SNORA38,DXO,GPANK1,DDAH2,PPIAP9,MIR6832,LY6G6E,STK19,MIR6891,AIF1,SAPCD1,ABHD16A,C6orf47-AS1,MSH5-SAPCD1,RPL15P4,MIR4646,VARS1,C6orf47,MPIG6B,C2,MIR1236,Y_RNA,EHMT2		CFB,HCG20,HLA-DQA1,PPT2,HLA-DRB1,LST1,PBX2,TCF19,HLA-DRA,TUBB,ABHD16A,PPT2-EGFL8		HSPA1B,HLA-B,ATP6V1G2,NFKBIL1,APOM,SNORD84,NCR3,VWA7,LY6G5B,SLC44A4,SAPCD1-AS1,LST1,MSH5,CSNK2B,BAG6,LY6G6F,NEU1,LY6G6F-LY6G6D,SNORA38,LY6G6C,ATP6V1G2-DDX39B,DXO,GPANK1,DDAH2,PPIAP9,MIR6832,EHMT2-AS1,PRRC2A,LY6G6E,STK19,DDX39B,SAPCD1,ABHD16A,C6orf47-AS1,MSH5-SAPCD1,VARS1,CLIC1,C6orf47,LSM2,MPIG6B,MICB,C2,NELFE,SKIV2L,LY6G5C,Y_RNA,EHMT2,CCHCR1	STAT1STAT2,ZNF530,IRF2,KLF17,ERFNHLH1,RREB1,GLI3,IRF8,CTCF,ZNF460,VDR,IRF5,STAT1,ZNF816,INSM1,HSF1,IRF3,GLI2	SNP_in_boundary	A	ABHD16A
6p21.33	rs2516452	9	rs3873387,rs2524277,rs2844510	8	6kb 5' of XXbac-BPG248L24.13;HCP5;XXbac-BPG181B23.4	.;.;.	MICA,DHFRP2,Y_RNA,LINC01149		CFB,HCG20,HLA-DQA1,PPT2,HLA-DRB1,LST1,PBX2,TCF19,HLA-DRA,TUBB,ABHD16A,PPT2-EGFL8		MICA,PSORS1C1,Y_RNA,HCP5,LINC01149,LINC02571	KLF17,RREB1,SMAD2,ZFP42,ZNF75D		A	LINC01149,MICA,Y_RNA
6p21.32	rs9271363	1	rs6922257	7	273bp 5' of HLA-DQA1									A
6p21.31	rs16878812	0			FKBP5	INT					FKBP5		Gene_in_different_TAD	A		FKBP5	Y
6p21.2	rs9470361	0			21kb 5' of CDKN1A		LAP3P2,CDKN1A,Y_RNA,DINOL,PANDAR				LAP3P2,DINOL,CDKN1A,PANDAR			A		CDKN1A,DINOL,LAP3P2,PANDAR	Y
6p21.1	rs57939401	0			53kb 3' of RUNX2						RUNX2			A
6p12.1	rs2208603	0			43kb 3' of BMP5				RAB23					B
6p12.1	rs62404966	1	rs62404966	6	BMP5	INT			RAB23					B		BMP5	Y
6q21	rs6928864	2	rs72943614,rs9480569	7	103kb 3' of RP3-359N14.2;102kb 3' of RP3-359N14.2	.;.								A
6q22.1	rs6911915	1	rs6911915	6	GOPC	INT			DCBLD1		DCBLD1		Gene_in_different_TAD	A	DCBLD1		Y
6q23.2	rs151127921	0			EYA4	INT		TCF21,TBPL1,TARID,LINC01312			TARID		Gene_in_different_TAD	B		TARID
7p22.2	rs1182197	40	rs2644312,rs1182178	9	GNA12	INT	TTYH3,GNA12,AMZ1,SDK1	GNA12	GNA12		CHST12,TTYH3,SDK1-AS1,GNA12,IQCE,MMD2,FOXK1,AMZ1,SDK1,CARD11	NRL,TEAD1,PBX3,ZNF708	Gene_in_different_TAD	A	GNA12		Y
7p13	rs7810512	57	rs13250,rs6943664	11	SNHG15;11kb 5' of TBRG4	.;.	PPIA,GTF2IP13,NACAD,SNORA9,TBRG4,RN7SL750P,ZMIZ2,SNORA5B,SNORA5A,CCM2,OGDH,MYO1G,SNORA5C,SNHG15,H2AZ2-DT,WIPI2,H2AZ2		ENSG00000260997		SEPTIN7P2,POLD2,NPC1L1,NUDCD3,DDX56,PPIA,NACAD,TBRG4,SNORA9,RN7SL750P,ZMIZ2,EPHB4,SNORA5B,LINC01952,TMED4,ZNRF2P2,SNORA5A,PURB,CCM2,COA1,KPNA7,OGDH,MYO1G,SNORA5C,SNHG15,H2AZ2	SMAD5,ZBTB33,NR1I2,ZNF460,VDR,GATA3,TCF7L1,SMAD3,RXRB,RXRG		A
7p12.3	rs80077929	1	rs62457627	7	2kb 5' of IGFBP3		IGFBP1				IGFBP3		SNP_in_boundary	A
7p12.3	rs4236382	4	rs62450869,rs4236382,rs12702267,rs11978713	6	63kb 3' of AC004901.1;41kb 3' of AC004901.1;14kb 3' of AC004901.1;9kb 3' of AC004901.1	.;.;.;.			ENSG00000272556		ENSG00000229192			B
7p12.3	rs6948177	3	rs6948177	10	TNS3	INT		C7orf69,TNS3,LINC00525,PKD1L1,C7orf65,SUN3,LOC730338,LINC01447,CDC14C,ABCA13			UPP1,TNS3		Gene_in_different_TAD	A	TNS3		Y
7q11.23	rs12539962	37	rs1127155,rs1127156	13	CLDN4	U3	VPS37D,ABHD11-AS1,ABHD11,MLXIPL,CLDN3,RN7SL265P,CLDN4,ELN,TMEM270	DNAJC30,VPS37D,ABHD11-AS1,SPDYE7P,WBSCR28,ABHD11,LOC541473,MLXIPL,CLDN3,NCF1B,POM121,STX1A,LOC100101148,TRIM74,CLDN4,CALN1,WBSCR27,BUD23	CLDN4		VPS37D,ABHD11-AS1,ABHD11,CLDN3,MLXIPL,BAZ1B,STX1A,RN7SL265P,METTL27,CLDN4,BCL7B,LIMK1,ELN,TMEM270,TBL2	SP2,SREBF2,SREBF1,SP4,RFX2,ZKSCAN5,BHLHE41,TFEC,SP1,PATZ1,KLF4,MAX,SP8,TFEB,TFE3,ZNF281,MLXIPL,USF2,ARNT2,CREM,USF1,ERFSREBF2,RARARXRG,ZNF460,KLF14,MITF,ZNF682,ZNF530,KLF15,ZNF574,NR2F1,ZNF320,MLX,RARARXRA,BHLHE40,ZNF454		A	CLDN4		Y
7q22.1	rs2527927	45	rs2571999	13	TRIM4	INT	ZKSCAN5,MIR93,AP4M1,MIR106B,OR2AE1,CNPY4,MIR25,CYP3A52P,ZSCAN25,ZSCAN21,MBLAC1,MCM7,TRIM4,TAF6,GJC3,COPS6,AZGP1	TRIM4,AZGP1P1,GJC3,OR2AE1,AZGP1	PVRIG,STAG3		LAMTOR4,STAG3L5P,ZNF3,ZKSCAN5,AP4M1,ZNF394,MIR106B,OR2AE1,CNPY4,GNA12,STAG3L5P-PVRIG2P-PILRB,ZSCAN25,ZKSCAN1,ZSCAN21,MBLAC1,FAM200A,MCM7,ZNF789,TRIM4,AZGP1P1,ZNF655,TAF6,AMZ1,CYP3A4,GJC3,TMEM225B,COPS6,CYP3A43,AZGP1,RHEB	FOXO1ELF1,FOXO1ELK3,FOXO1FLI1,ETV5FOXO1		A	AZGP1,GJC3,OR2AE1,TRIM4		Y
7q32.3	rs17686932	6	rs157898	8	2kb 3' of AC016831.7		LINC-PINT			COPG2	LINC00513,LINC-PINT		Gene_in_different_TAD	A	LINC-PINT
8p21.2	rs60911071	0			35kb 3' of STC1						ENSG00000253471			A
8q23.3	rs2450115	5	rs2437843,rs2511655,rs2450115,rs2437845	7	32kb 3' of EIF3H;31kb 3' of EIF3H;30kb 3' of EIF3H;27kb 3' of EIF3H	.;.;.;.			UTP23					B
8q23.3	rs16892766	5	rs7838174	10	EIF3H	INT		LOC105375713	UTP23		EIF3H	SP2,PRDM9,ZNF263,KLF10,SP4,ZNF460,KLF5,KLF14,KLF1,SP1,KLF12,KLF7		B		EIF3H	Y
8q24.11	rs117079142	5	rs7838174	10	EIF3H	INT		LOC105375713	UTP23		EIF3H	SP2,PRDM9,ZNF263,KLF10,SP4,ZNF460,KLF5,KLF14,KLF1,SP1,KLF12,KLF7		B		EIF3H	Y
8q24.21	rs6983267	4	rs6983267	20	RP11-382A18.1		CCAT2,MYC	CASC8,PVT1,TMEM75,LINC00976,CASC21,MYC,LINC00824,CASC11,CCAT1,LINC00977,CASC19,POU5F1B,PCAT1,PCAT2,CCAT2,LOC101927657,PRNCR1	POU5F1B,PCAT1		CASC8,PVT1,LINC00861,MYC,CASC11,CASC19,POU5F1B,PCAT1,CCAT2	NR2F1,SP2,ZNF263,TCF7L2,SP1,ZFP14,PPARARXRA,LEF1		A	CCAT2,MYC,PCAT1,POU5F1B		Y
8q24.21	rs7013278	4	rs6983267	20	RP11-382A18.1		CCAT2,MYC	CASC8,PVT1,TMEM75,LINC00976,CASC21,MYC,LINC00824,CASC11,CCAT1,LINC00977,CASC19,POU5F1B,PCAT1,PCAT2,CCAT2,LOC101927657,PRNCR1	POU5F1B,PCAT1		CASC8,PVT1,LINC00861,MYC,CASC11,CASC19,POU5F1B,PCAT1,CCAT2	NR2F1,SP2,ZNF263,TCF7L2,SP1,ZFP14,PPARARXRA,LEF1		A	CCAT2,MYC,PCAT1,POU5F1B		Y
8q24.21	rs4733767	3	rs34652305,rs35966570	7	88kb 5' of RP11-382A18.1	.	CCAT2,MYC	CASC8,CASC21,LINC00824,CASC11,POU5F1B,CCAT2	POU5F1B,PCAT1		CASC8,MYC,CASC11,POU5F1B,PCAT1,CCAT2			A	CCAT2,POU5F1B		Y
9p21.3	rs7859362	9	rs1537373,rs10757277,rs1333047,rs4977575	7	CDKN2B-AS1;3kb 3' of CDKN2B-AS1;4kb 3' of CDKN2B-AS1	INT;.;.	MTAP,TUBB8P1,CDKN2B-AS1	CDKN2A-AS1,IFNA10,LOC101929563,LINC01239,CDKN2B,IFNA2,IFNA6,IFNA21,IFNA22P,CDKN2A,CDKN2B-AS1,IFNA16,DMRTA1,IFNA4,IFNE,IFNB1,IFNW1,IFNA8,IZUMO3,HACD4,IFNA5	IFNA20P,CDKN2B-AS1		CDKN2B,MTAP,CDKN2A,TUBB8P1,CDKN2B-AS1			A	CDKN2B-AS1		Y
9p13.3	rs11557154	3	rs12164256,rs58244292,rs11557154	6	UBAP2;11kb 3' of 7SK;DCAF12	INT;.;NSM	TUBB4BP2				TUBB4BP2,DCAF12			A		TUBB4BP2
9q22.33	rs34405347	0			26kb 5' of COL15A1		ENSG00000270412			COL15A1	MAPKAP1,GALNT12			B
9q31.2	rs10978941	0			122kb 5' of KLF4						KLF4			A
9q31.3	rs10817106	1	rs1977415	9	LPAR1	INT					LPAR1			B		LPAR1	Y
9q34.2	rs7038489	11	rs7029488	7	VAV2	INT			BRD3OS		VAV2,BRD3			A		VAV2	Y
9q34.2	rs11789898	23	rs465535,rs2157770,rs55924785	8	BRD3	INT	WDR5,PPP1R26,VAV2,RNU6ATAC,BRD3,BRD3OS,CACFD1,WDR5-DT,ARF4P1	LOC100130548,BRD3	BRD3OS		CAMSAP1,RNU6ATAC,SARDH,BRD3,PPP1R26-AS1,DBH,BRD3OS,CACFD1,RALGDS,ARF4P1,WDR5,PPP1R26,SLC2A6,FAM163B,COL5A1,VAV2,ABO,RXRA,ADAMTSL2,SURF4,WDR5-DT,ADAMTS13	ZNF320,ZNF684		A	BRD3,BRD3OS		Y
10p12.1	rs1775910	0			RP11-478H13.3	INT					LINC01517			A		RP11-478H13.3	Y
10p12.1	rs1773860	1	rs1248418	11	110kb 3' of C10orf126		BAMBI	BAMBI,LINC01517,C10orf126,ARMC4,LINC00837			BAMBI,LYZL1		SNP_in_boundary	A	BAMBI
10q11.23	rs10821905	4	rs10821907	8	3kb 5' of A1CF				A1CF	ASAH2B	A1CF			B	A1CF		Y
10q22.3	rs704017	0			RP11-202P11.1	INT		ZMIZ1,ZMIZ1-AS1			ZMIZ1,ZMIZ1-AS1		SNP_in_boundary	A		ZMIZ1,ZMIZ1-AS1
10q22.3	rs1782645	0			ZMIZ1	INT							Gene_in_different_TAD	A		ZMIZ1	Y
10q23.31	rs7071258	2	rs11593892	9	RP11-80H5.4		PANK1-AS1			KIF20B	PANK1	ZNF331,MEIS2,ZNF454,ZNF343,MEIS3	SNP_in_boundary	A
10q24.2	rs6584283	2	rs4129134	7	2kb 3' of RP11-129J12.2		NKX2-3,LINC01475		ENTPD7,LINC01475		CRTAC1,LINC01475,NKX2-3,CNNM1			B	LINC01475
10q24.2	rs35564340	1	rs61871279	7	18kb 5' of snoU13				ENTPD7,LINC01475					A
10q25.2	rs12241008	0			VTI1A	INT							Gene_in_different_TAD	A		VTI1A	Y
10q25.2	rs11196172	2	rs2296782	7	TCF7L2	INT					TCF7L2		Gene_in_different_TAD	A		TCF7L2	Y
11p15.4	rs4444073	8	rs7927874,rs4444073	7	12bp 3' of RP11-351I24.1;AMPD3	.;INT	LINC02709,SWAP70,ADM,SBF2-AS1,DENND5A,ADM-DT		ENSG00000254554		WEE1,TMEM41B,LINC02709,SBF2,TMEM9B,SWAP70,AMPD3,ADM,SCUBE2,SBF2-AS1,DENND5A,ADM-DT	FOXO1ELF1,ETV5FOXO1,ETV5FOXI1,ELF1,FOXO1ELK1,IKZF1,RUNX2,ERFFOXI1,FLI1FOXI1,EHF,ETV2FOXI1		A		ADM,ADM-DT,DENND5A,LINC02709,SBF2-AS1,SWAP70
11q12.2	rs174537	24	rs174529	11	MYRF	INT	INCENP,MYRF-AS1,RAB3IL1,EEF1DP8,MIR611,FEN1,MYRF,SCGB1D4,DAGLA,FADS2,TMEM258,MIR1908,MIR6746,FADS1		FADS1		INCENP,DAGLA,MIR1908,SCGB1D4,FADS1,MIR611,MYRF-AS1,FADS3,LINC02733,BEST1,RAB3IL1,FEN1,MYRF,SCGB2A2,FADS2,TMEM258	XBP1,ZNF460,CTCF,PRDM9	Gene_in_different_TAD	A	FADS1
11q13.3	rs10751097	12	rs10898153,rs2002315	8	ANO1	INT	ENSG00000260679	ANO1		IGHMBP2	ANO1		Gene_in_different_TAD	A	ANO1		Y
11q13.4	rs11236187	57	rs11236164,rs10899031,rs10793103	11	POLD3;5kb 5' of 7SK;4kb 5' of 7SK	.;.;.	KCNE3,RANP3,LIPT2	POLD3	CHRDL2	P4HA3	BUD13,POLD3,KCNE3,ZBTB16,LIPT2,CHRDL2			A	CHRDL2,KCNE3,LIPT2,POLD3		Y
11q13.4	rs117042741	7	rs11607100	17	CHRDL2	INT	MIR4696,RN7SL239P,CHRDL2		CHRDL2	P4HA3	POLD3,MIR4696,ARRB1,XRRA1,RN7SL239P,CHRDL2,TPBGL-AS1			A	CHRDL2		Y
11q22.1	rs55864876	1	rs7927459	7	ARHGAP42	INT	ARHGAP42-AS1,ARHGAP42	LOC100128386,ARHGAP42			ARHGAP42-AS1		Gene_in_different_TAD	B	ARHGAP42		Y
11q22.1	rs2155065	18	rs4754027	10	TRPC6		CEP126	CEP126,ANGPTL5	TRPC6		CFAP300,TRPC6,CEP126,ANGPTL5		Gene_in_different_TAD	B	CEP126
11q23.1	rs3087967	13	rs7130173	15	POU2AF2	INT	COLCA1,POU2AF1,COLCA2	POU2AF3,COLCA1,POU2AF2	FDX1,SIK2,POU2AF2,PIH1D2,POU2AF3	ALG9,POU2AF2	POU2AF2,COLCA1,POU2AF1,COLCA2	PRDM9,ZNF320,ZNF263,EWSR1-FLI1,E2F6		B	COLCA1,POU2AF3,POU2AF2
11q23.3	rs497916	0			CXCR5	INT	BCL9L,TREHP1				UPK2,BCL9L,TREH,TREHP1,DDX6,CXCR5		Gene_in_different_TAD	A		BCL9L,TREHP1	Y
12p13.32	rs10774214	0			15kb 5' of CCND2						CCND2-AS1			A
12p13.32	rs3217810	1	rs3217810	8	CCND2	INT	PARP11-AS1				CCND2-AS1,PARP11-AS1,CCND2,PARP11	PRDM1,IRF7	SNP_in_boundary	A		PARP11-AS1	Y
12p13.32	rs3217874	0			CCND2	INT					CCND2		Gene_in_different_TAD	A		CCND2	Y
12p13.31	rs10849432	1	rs4764551	6	33kb 5' of PLEKHG6		Y_RNA,CD9		LTBR		Y_RNA,CD9,VWF		Gene_in_different_TAD	A		CD9,Y_RNA
12p13.31	rs10849434	1	rs6489709	7	14kb 5' of PLEKHG6		PLEKHG6	PLEKHG6,TNFRSF1A	LTBR		PLEKHG6			A	PLEKHG6		Y
12q12	rs2730985	2	rs908664,rs2056194	6	23kb 3' of RP11-25I15.3;26kb 3' of RP11-25I15.3	.;.			PRICKLE1					B
12q13.12	rs11169572	21	rs9943712	10	ATF1	INT	SLC11A2,DIP2B		LIMA1,DIP2B,CERS5,LARP4	DIP2B	ATF1,DIP2B,MYO1H,GALNT6,SLC11A2	PRDM9,TFAP2B,TFAP2C,ZNF460,CTCFL,INSM1,TFAP2A	Gene_in_different_TAD	A	DIP2B
12q13.3	rs7398375	1	rs7398375	12	LRP1	INT	LRP1-AS,LRP1		LRP1		STAT6,LRP1-AS,LRP1	SP2,SP4,SP5,MAZ,KLF5,ZNF148,KLF1,SP1,KLF12,KLF7	Gene_in_different_TAD	A	LRP1		Y
12q21.1	rs11178634	1	rs68192204	6	CTD-2021H9.3									B
12q22	rs11108175	0			NTN4	INT			NTN4		PGAM1P5,NTN4		Gene_in_different_TAD	A		NTN4	Y
12q24.12	rs653178	2	rs653178	7	ATXN2	INT	SH2B3	ATXN2	MAPKAPK5-AS1,ADAM1B,ALDH2		ATXN2,CUX2,SH2B3,PHETA1,LINC02356		Gene_in_different_TAD	A	ATXN2,SH2B3		Y
12q24.21	rs9634162	3	rs1427760	10	5kb 5' of Y_RNA		RN7SL865P,Y_RNA,TBX3	TBX3			TBX3-AS1,RN7SL865P,Y_RNA,LINC02463,TBX3		SNP_in_boundary	A	TBX3
12q24.21	rs7300312	3	rs12829606,rs7315438	7	87kb 3' of RP11-116D17.1;89kb 3' of RP11-116D17.1	.;.	TBX3				TBX3-AS1,TBX3		Gene_in_different_TAD	A		TBX3	Y
12q24.21	rs7299936	3	rs12829606,rs7315438	7	87kb 3' of RP11-116D17.1;89kb 3' of RP11-116D17.1	.;.	TBX3				TBX3-AS1,TBX3		Gene_in_different_TAD	A		TBX3	Y
13q12.13	rs116964464	1	rs116964464	8	97kb 3' of USP12		RPS21P8,RASL11A	GPR12			RASL11A,LINC02340,LINC00412		Gene_in_different_TAD	A	RASL11A
13q13.2	rs10161980	4	rs9315214,rs9527578,rs9569652	7	STARD13	INT					STARD13-AS,STARD13		Gene_in_different_TAD	B		STARD13	Y
13q13.3	rs12427846	2	rs9547700	9	1kb 5' of SMAD9		RPL29P28,RFXAP,LAMTOR3P1				RPL29P28,EXOSC8,LAMTOR3P1,ALG5,SMAD9			B		LAMTOR3P1,RPL29P28
13q22.1	rs45597035	5	rs73220641	8	KLF5	INT	HMGN1P24,KLF5,PIBF1		PIBF1		HMGN1P24,LINC00393,DIS3,DNAJC3,KLF5,UGGT2,KLF12,PIBF1		Gene_in_different_TAD	A	PIBF1
13q22.1	rs78341008	1	rs56248391	8	21kb 5' of RNU4-10P		KLF5		PIBF1		KLF12,KLF5		Gene_in_different_TAD	A	KLF5
13q22.1	rs1886450	5	rs9573197	11	LINC00393				PIBF1		LINC00393,PIBF1,KLF5		Gene_in_different_TAD	A	PIBF1
13q22.3	rs9318511	0			52kb 5' of EDNRB						OBI1-AS1,LINC00446,EDNRB			B
13q34	rs1078563	0			53kb 3' of IRS2			LINC00676		RAB20	IRS2			A
13q34	rs4600332	1	rs8001365	7	COL4A2	INT					COL4A2,COL4A1		Gene_in_different_TAD	A		COL4A2	Y
14q22.1	rs28611105	0			ABHD12B	INT	ENSG00000258745				GALNT16,ABHD12B,PYGL			A		ABHD12B	Y
14q22.1	rs1497077	31	rs1253682	10	RTRAF	INT		NID2,C14orf166	NID2,ABHD12B,PYGL,NIN	ABHD12B,PYGL	NID2,RTRAF			A	ABHD12B,NID2,PYGL
14q22.2	rs35107139	0			BMP4	INT	BMP4,MIR5580,RPS3AP46,CDKN3				BMP4,MIR5580,RPS3AP46,LINC02331,FERMT2,CNIH1,CDKN3		Gene_in_different_TAD	A		BMP4,CDKN3,MIR5580,RPS3AP46	Y
14q22.2	rs4901473	1	rs1957622	6	167kb 5' of BMP4									A
14q23.1	rs8020436	0			93kb 3' of DACT1				DACT1		LINC01500			B
14q32.2	rs80158569	1	rs80158569	9	8kb 3' of CTD-2200A16.1		ENSG00000258383	BCL11B	BCL11B		EML1,BCL11B,SETD3		Gene_in_different_TAD	B	BCL11B
15q13.3	rs1554865	2	rs12708491	7	4kb 3' of SCG5		GREM1,GREM1-AS1	SCG5,GOLGA8J,ACTC1,LOC283710,GOLGA8B,LOC101928042,ARHGAP11A,GOLGA8A,CHRFAM7A,CHRM5,LOC105370757,PDCD6IPP2,GOLGA8M,LINC02256,HERC2,GOLGA8O,CHRNA7,ARHGAP11B,GJD2,GOLGA8R,GOLGA8H,HERC2P11,HERC2P9,GOLGA6L7P,WHAMMP2,TMCO5B,HERC2P10,TRPM1,GOLGA8N,LOC101928174,LOC100289656,GREM1,ANP32AP1,GOLGA8K,LOC101928134,GOLGA8T,RYR3,WHAMMP1,LOC100131315,LINC02249			SCG5,SECISBP2L,GREM1,GREM1-AS1,SCG5-AS1,ARHGAP11A-SCG5			B	GREM1
15q13.3	rs1919364	2	rs12708491	7	4kb 3' of SCG5		GREM1,GREM1-AS1	SCG5,GOLGA8J,ACTC1,LOC283710,GOLGA8B,LOC101928042,ARHGAP11A,GOLGA8A,CHRFAM7A,CHRM5,LOC105370757,PDCD6IPP2,GOLGA8M,LINC02256,HERC2,GOLGA8O,CHRNA7,ARHGAP11B,GJD2,GOLGA8R,GOLGA8H,HERC2P11,HERC2P9,GOLGA6L7P,WHAMMP2,TMCO5B,HERC2P10,TRPM1,GOLGA8N,LOC101928174,LOC100289656,GREM1,ANP32AP1,GOLGA8K,LOC101928134,GOLGA8T,RYR3,WHAMMP1,LOC100131315,LINC02249			SCG5,SECISBP2L,GREM1,GREM1-AS1,SCG5-AS1,ARHGAP11A-SCG5			B	GREM1
15q22.31	rs3809570	9	rs76722162,rs3809570	8	SMAD6	INT	SMAD6				LINC01169,SMAD6,TIPIN	SP8,ZNF320,SP3,RFX3,SP4,SP5,MAZ,KLF14,SP1,ESR1	SNP_in_boundary	A		SMAD6
15q22.33	rs56324967	1	rs11071933	6	SMAD3	INT					SMAD3		Gene_in_different_TAD	A		SMAD3
15q23	rs77148098	6	rs62015251	10	SKOR1	SYN	C15orf61,PIAS1,RNU6-1,CALML4,FEM1B,LINC02206,MAP2K5,MAP2K5-DT,HNRNPA1P5,SKOR1,CLN6				PIAS1,LINC02206,CALML4,AAGAB,IQCH-AS1,SMAD3,IQCH,MAP2K5-DT,MAP2K5,HNRNPA1P5,CLN6,C15orf61,RNU6-1,FEM1B,SKOR1	TFAP2C,TFAP2A,ZNF320,NFYB		A		C15orf61,CALML4,CLN6,FEM1B,HNRNPA1P5,LINC02206,MAP2K5,MAP2K5-DT,PIAS1,RNU6-1,SKOR1	Y
15q23	rs8031386	40	rs8192431	15	PKM	INT	THSD4,ARIH1,GRAMD2A,TMEM202-AS1,PKM,SENP8,CELF6,NR2E3,PARP6	GRAMD2,SENP8,MYO9A	SENP8		PKM,SENP8,CT62,GRAMD2A,CELF6,CERS3,THSD4,ARIH1,THAP10,HEXA,LRRC49,TMEM202-AS1,CERS3-AS1,MYO9A,NR2E3,PARP6	ZNF740,ZNF320,PRDM9,ZNF263,RREB1,ZNF528,MZF1,IRF7,ETV2FIGLA,EWSR1-FLI1,TFAP4FLI1,THRB,ERFFIGLA,ZNF701,ZNF530,ZNF549	Gene_in_different_TAD	A	SENP8
15q26.1	rs71407320	10	rs71407320	11	CRTC3	NSM;SYN	GOLGA2P8,RN7SL736P,FES,CRTC3,CRTC3-AS1,MAN2A2		SEMA4B,CRTC3,GDPGP1	CIB1	IQGAP1,GOLGA2P8,FURIN,RN7SL736P,FES,CRTC3-AS1,CRTC3,LINC01585,MAN2A2,HDDC3,UNC45A,ANPEP,BLM		SNP_in_boundary	A	CRTC3		Y
16q22.1	rs9924886	102	rs34565494	13	CDH3		RNA5SP429,TANGO6,ZFP90,SNTB2,CDH1,RNU4-36P,CDH3,HSPE1P5	TANGO6,CDH1,CDH3	ENSG00000260459	TMED6	DERPC,CHTF8,RNA5SP429,TANGO6,ZFP90,SMPD3,HAS3,CDH1,RNU4-36P,CDH3,UTP4,HSPE1P5	NR1D1,ESR2,NR1D2,RXRG,ZNF574		A	CDH1,CDH3,TANGO6		Y
16q23.2	rs3936188	12	rs9923939	8	34kb 5' of RP11-148M9.1				MAFTRR		LINC01229,DYNLRB2-AS1			B
16q24.1	rs847208	1	rs12447408	6	56kb 3' of Y_RNA		ENSG00000268505		ENSG00000268754		ENSG00000268505			B
16q24.1	rs7206216	2	rs2665316,rs2696839	6	29kb 3' of AC092327.1	.			ENSG00000268754		LINC01081			B
16q24.1	rs62042090	10	rs7186373,rs7192259,rs11117200	8	RP11-58A18.1;3kb 3' of RP11-58A18.1	.;.	FOXC2		ENSG00000268754		FOXL1,LINC02188,FOXC2-AS1,FOXC2			B	FOXC2
17p12	rs1078643	0			RP11-963H4.6	INT	ENSG00000263508				PIRT,TMEM220-AS1,TMEM238L			B		RP11-963H4.6	y
17q24.3	rs983318	1	rs34157436	7	LINC00511	INT	SOX9	SOX9-AS1,SOX9,LINC02003			LINC00511,SOX9-AS1,SOX9		Gene_in_different_TAD	A	SOX9
17q25.3	rs35204860	8	rs34400960	10	4kb 5' of AC144831.1		METRNL,TBCD		B3GNTL1		FN3K,METRNL,WDR45B,TBCD,B3GNTL1,PECAM1			A	B3GNTL1,METRNL,TBCD
18p11.31	rs1791373	1	rs1675247	7	DLGAP1	INT	TGIF1,DLGAP1-AS2	DLGAP1,DLGAP1-AS1,MYOM1,DLGAP1-AS3,DLGAP1-AS2,DLGAP1-AS5,LOC727896,DLGAP1-AS4,EMILIN2			DLGAP1,DLGAP1-AS1,TGIF1,DLGAP1-AS2,OSBPL1A			A	DLGAP1-AS2		Y
18q21.1	rs2337113	1	rs2337113	6	SMAD7	INT			ACAA2		SMAD7,CTIF		Gene_in_different_TAD	A		SMAD7	y
19p13.3	rs10409772	1	rs10409772	6	1kb 5' of FUT6		FUT6,VMAC,FUT3,NRTN,NDUFA11,FUT5				RFX2,LONP1,CATSPERD,CAPS,NRTN,VMAC,FUT6,FUT3,RANBP3-DT,NDUFA11,RANBP3,FUT5,MLLT1			A		FUT3,FUT5,FUT6,NDUFA11,NRTN,VMAC	Y
19p13.11	rs34797592	1	rs7253320	6	6kb 5' of KLF2						KLF2-DT,EPS15L1			A
19q13.11	rs28840750	4	rs73039431	9	RHPN2	INT		RHPN2,LINC01533,THEG5,GPATCH1,C19orf12,LRP3		GPATCH1	RHPN2,GPATCH1		Gene_in_different_TAD	A	GPATCH1
19q13.2	rs1800469	19	rs12462166,rs1800470,rs1046909	10	TGFB1;TGFB1;TMEM91	INT;NSM;U5;INT	CYP2S1,DMAC2,B3GNT8,CYP2T1P,HNRNPUL1,TMEM91,TGFB1,B9D2,CCDC97,AXL,BCKDHA,EXOSC5	TGFB1	B9D2,BCKDHA	B3GNT8	EGLN2,TMEM91,AXL,CYP2F1,ITPKC,DMAC2,B3GNT8,TGFB1,B9D2,CCDC97,ACTN4,CYP2S1,EXOSC5,CEACAM7,CLPTM1,HNRNPUL1,RAB4B-EGLN2,CEACAM21,BCKDHA	GLIS2,SP2,SP3,ZKSCAN5,SREBF2,SP4,SREBF1,KLF5,TFAP4FLI1,ZNF257,EGR1,HINFP,CREB1,SP1,PATZ1,KLF16,KLF4,ETV5FIGLA,KLF11,ERFNHLH1,NHLH1,ZNF281,SP5,ZNF148,CTCFL,KLF1,ZNF610,KLF12,PAX3,ERFFIGLA,NHLH2,ZIC1,ZNF263,PAX5,ZNF460,MAZ,SPI1,ASCL1,CTCF,ZNF93,E2F6,FERD3L,ZNF343,EGR3,PRDM9,KLF17,EGR2,TFAP4ETV1,ETV2FIGLA,KLF7		A	B3GNT8,B9D2,BCKDHA,TGFB1		Y
19q13.33	rs12979278	22	rs838144	9	72bp 5' of IZUMO1		FUT1,IZUMO1,FGF21,BAX,RASIP1,SEC1P,MAMSTR,BCAT2,CA11,FUT2,NTN5	MAMSTR	RASIP1,FUT2	SYNGR4,FUT2	FUT1,IZUMO1,FGF21,BAX,DHDH,BLVRB,RASIP1,DBP,SEC1P,PLEKHA4,MAMSTR,CA11,BCAT2,FUT2,NTN5	TFAP2C,PAX5		A	FUT2
19q13.43	rs11670192	28	rs11545185,rs11670864	13	ZBTB45;ZBTB45	SYN;INT	CNOT3,ZNF8-ERVK3-1,NUDT19-DT,TSEN34,TRIM28,RN7SL693P,MZF1-AS1,ZSCAN22,RN7SL402P,UBE2M,ANKRD27,EPN1,ZNF324,ZBTB45,NUDT19,CHMP2A,ZNF446,ZNF8,RN7SL525P,RPS15AP36,ZFP28-DT,ZNF324B,RPS12P31,COX6B1,ZNF544,CCDC106,RELB,ZNF749,CENPBD2P,RN7SKP22,TDRD12,MIR6807,MZF1,PDCD5,RPS5,POLR2I,RGS9BP,LINC02560,U2AF2,RNF225		ZNF837,CENPBD1P1,RPS5	ZNF584,ZNF132	MAU2,ZNF584,ZSCAN5A,ZNF8-ERVK3-1,NUDT19-DT,ZNF444,CNOT3,TSEN34,A1BG,CENPBD1P1,TRIM28,RN7SL693P,MZF1-AS1,ZSCAN22,SLC27A5,RN7SL402P,TBCB,HSPBP1,UBE2M,ANKRD27,EPN1,TMEM238,ZNF324,ZNF416,ZBTB45,ZNF497,NUDT19,ZNF837,CHMP2A,ZNF446,ZNF8,CEP89,RN7SL525P,RPS15AP36,ZFP28-DT,ZNF324B,ZNF8-DT,RPS12P31,COX6B1,ZNF544,CCDC106,WDR62,ZNF497-AS1,SLC7A9,NPHS1,A1BG-AS1,EPS8L1,RN7SKP22,TDRD12,MZF1,ZNF507,MIR6807,RPS5,…	RFX2,SIX2,CTCF,EGR2,ZBTB14,EGR1,ZNF816,EGR4,HIC2,ZNF530,ZNF692	SNP_in_boundary	B	RPS5
20p12.3	rs966816	1	rs355523	8	26kb 5' of RP11-199O14.1									B
20p12.3	rs994308	1	rs6117358	6	83kb 3' of RP11-199O14.1									B
20p12.3	rs28488	0			1kb 3' of BMP2		BMP2				BMP2,FERMT1		Gene_in_different_TAD	B		BMP2	Y
20p12.3	rs2423279	4	rs6140440,rs2326998	7	43kb 3' of HAO1;24kb 3' of HAO1	.;.					ENSG00000232271			B
20q11.22	rs6059938	83	rs2378205,rs6059905	11	DYNLRB1	INT	PIGU,CHMP4B,SMIM26,Y_RNA,ITCH,TP53INP2,RALY,DYNLRB1,AHCY,MAP1LC3A,NCOA6	MAP1LC3A,DYNLRB1	TRPC4AP,DYNLRB1,PROCR,MAP1LC3A,MYH7B		XPOTP1,PTPRA,ITCH,AHCY,PIGU,MAP1LC3A,SNTA1,ASIP,EIF2S2,MMP24OS,TP53INP2,DYNLRB1,ZNF341-AS1,EIF6,ACSS2,GGT7,TRPC4AP,Y_RNA,GSS,RALY,NCOA6,RALY-AS1	RFX1,RFX3,RFX2,RFX7,RFX4,ZNF528,RFX5,SOX4		A	DYNLRB1,MAP1LC3A		Y
20q13.12	rs6017248	3	rs6031307	8	TOX2	INT					TOX2			B		TOX2	Y
20q13.13	rs6066825	1	rs6066825	9	PREX1	INT			PREX1	PREX1	PREX1		Gene_in_different_TAD	B	PREX1		Y
20q13.13	rs6012915	4	rs6067417	9	46kb 5' of RP11-290F20.2		RN7SL636P,CEBPB,MIR645,PELATON,CEBPB-AS1,RIPOR3,LINC01270		LINC01273,PEDS1		LINC01271,RN7SL636P,CEBPB,PELATON,CEBPB-AS1,LINC01270,RIPOR3		SNP_in_boundary	A	CEBPB,CEBPB-AS1,LINC01270,PELATON,RIPOR3,RN7SL636P
20q13.13	rs6095946	7	rs926611	8	14kb 3' of Metazoa_SRP		RN7SL636P,CEBPB,PELATON,CEBPB-AS1,LINC01273	CEBPB-AS1,LINC01271,CEBPB	LINC01273,PEDS1		LINC01271,PEDS1-UBE2V1,RN7SL636P,PTPN1,CEBPB,PELATON,CEBPB-AS1,LINC01273,LINC01270,RIPOR3,PEDS1		Gene_in_different_TAD	A	CEBPB,CEBPB-AS1,LINC01273
20q13.31	rs6014965	36	rs463318	10	BMP7	INT	BMP7-AS1,MIR4325,SPO11,RPL39P39		TFAP2C		BMP7-AS1,MIR4325,SPO11,BMP7,RPL39P39			A	BMP7-AS1,MIR4325,RPL39P39,SPO11		Y
20q13.33	rs1741640	1	rs1741640	13	LAMA5	INT	COL9A3,MIR4758,ADRM1,LAMA5,LAMA5-AS1	LAMA5,LAMA5-AS1	RPS21,LIME1		COL9A3,OSBPL2,MIR4758,ADRM1,LAMA5,LAMA5-AS1			A	LAMA5,LAMA5-AS1		Y
20q13.33	rs2738783	6	rs6011033	11	RTEL1	INT	SRMS,ABHD16B,UCKL1-AS1,SAMD10,RTEL1,FNDC11,RTEL1-TNFRSF6B,MHENCR,ZBTB46,GMEB2,TPD52L2,ZBTB46-AS2	ARFRP1,TNFRSF6B,ZGPAT			SRMS,ARFRP1,ZNF512B,PTK6,UCKL1,ABHD16B,ZGPAT,SOX18,TPD52L2,TCEA2,RTEL1-TNFRSF6B,GMEB2,HELZ2,STMN3,RTEL1,FNDC11,ZBTB46,UCKL1-AS1,SLC2A4RG,SAMD10		SNP_in_boundary	A	ARFRP1,TNFRSF6B		Y
21q22.3	rs9983528	41	rs2839251	9	PCNT	INT	COL6A1,C21orf58,FTCD-AS1,LSS,PRMT2,RNU6-396P,RPL18AP2		PCNT	PCNT,DIP2A	YBEY,C21orf62-AS1,COL6A2,PCBP3,COL6A1,C21orf58,MCM3AP-AS1,MCM3AP,SPATC1L,PRMT2,S100B,RNU6-396P,CCT8,DIP2A,LSS,SLC19A1,PCNT,RPL18AP2,HLCS,FTCD-AS1,FTCD		Gene_in_different_TAD	A	PCNT		Y
22q12.1	rs4616575	3	rs12485244	8	ZNRF3-AS1	INT	ZNRF3-AS1,ZNRF3				ZNRF3-AS1,ZNRF3,ZNRF3-IT1	TFCP2,SIX1,ZNF354A,SIX2,ZIM3		A		ZNRF3,ZNRF3-AS1	Y
22q13.2	rs5751474	1	rs763265	7	SCUBE1	INT	SCUBE1-AS1				SCUBE1,SULT4A1,SCUBE1-AS1,MPPED1		Gene_in_different_TAD	B		SCUBE1-AS1	Y
22q13.2	rs34256596	0			30kb 5' of MPPED1								SNP_in_boundary	B
22q13.31	rs9614460	1	rs6007592	6	FAM118A	INT	FAM118A,SMC1B				SMC1B,TCF20,RIBC2,FAM118A		SNP_in_boundary	A		FAM118A,SMC1B	Y
22q13.31	rs9330814	2	rs75792643	7	WNT7B	U5	LINC01589,ATXN10,RNU6-1161P			RIBC2	LINC01589,WNT7B,CELSR1,ATXN10,FBLN1,CDPF1,RNU6-1161P	TFAP2E,TFAP2B,NRF1,ERFNHLH1,TFAP2C,ZNF460,ZNF708,TFAP2A	Gene_in_different_TAD	A		ATXN10,LINC01589,RNU6-1161P
1q24.3	rs5028523	noT2			146kb 3' of TNFSF18
2q21.3	rs1446585	noT2			R3HDM1	INT
6p25.1	rs1294437	noT2			95kb 3' of LY86
6p12.1	rs6912214	noT2			BMP5	INT
6q21	rs145997965	noT2			52kb 5' of PRDM1
8q12.1	rs826732	noT2			TOX	INT
10p14	rs11255841	noT2			622kb 3' of GATA3
12q14.2	rs7297628	noT2			SRGAP1	INT
14q23.1	rs17094983	noT2			74kb 3' of DACT1
15q13.3	rs17816465	noT2			FMN1	INT
17p13.3	rs4968127	noT2			NXN	INT
17p13.3	rs11247566	noT2			NXN	INT
20p12.3	rs4813802	noT2			49kb 5' of BMP2
20q13.12	rs6065668	noT2			11kb 5' of TOX2
20q13.13	rs6091189	noT2			3kb 5' of FAM65C
22q13.1	rs130651	noT2			3kb 5' of PDGFB
1p31.3	rs7542665	DNR			L1TD1	NSM
1q44	rs201395236	DNR			EFCAB2	INT
2p16.3	rs7606562	DNR			KLRAQ1	INT
3p22.2	rs1800734	DNR			MLH1	U5
5q23.2	rs12659017	DNR			16kb 3' of C5orf48
6p21.1	rs4711689	DNR			TFEB	INT
6p21.32	rs3830041	DNR			NOTCH4	INT
6p22.1	rs1476570	DNR			11kb 3' of HLA-G
10p14	rs12217641	DNR			547kb 3' of GATA3
10q24.32	rs4919687	DNR			CYP17A1	INT
11q13.4	rs7946853	DNR			CHRDL2	INT
12p11.21	rs77969132	DNR			DENND5B	INT
12q24.22	rs73208120	DNR			NOS1	INT
14q22.2	rs1951864	DNR			47kb 3' of BMP4
14q32.12	rs61975764	DNR			RIN3	INT
17p13.3	rs12603526	DNR			NXN	INT
19p13.3	rs62131228	DNR			SBNO2	INT
20q13.32	rs13831	DNR			GNAS	INT

## Sheet: ST7 - Literature triplets
Supplementary Table 7: Table of the semantic triplets from the MELODI Presto analysis, which derives overlapping enriched literature elements connecting two biomedical terms through subject–predicate–object triples.
The gene name was the first query, and is related to the "x" triple. Colorectal cancer was the second query with the "y" triple. Significant triples that overlap between the two queries are shown.
P-values calculated using a two-sided Fisher's exact test.
Gene name	subject_name_x	predicate_x	object_name_x	pval_x	pmids_x	subject_name_y	predicate_y	object_name_y	pval_y	pmids_y	Disease
AAMP	NOD2	INTERACTS_WITH	NF-kappa B	3.7e-09	19535145	NF-kappa B	STIMULATES	MDM2 gene|MDM2	9.839e-07	28418896	colorectal_cancer
ADAMTS9	ADAM-TS9 protein, human|ADAMTS9	INHIBITS	Proto-Oncogene Proteins c-akt|AKT1	2.08e-08	29193730	Proto-Oncogene Proteins c-akt|AKT1	INHIBITS	EPHB2|MAPK1	2.075e-07	30719765 28782499 27391062 26764221 21879255 20595063 17723891	colorectal_cancer
ADAMTS9	KLF14	COEXISTS_WITH	TCF7L2 gene|TCF7L2	2.08e-08	26599349	TCF7L2 gene|TCF7L2	INTERACTS_WITH	beta catenin	8.771e-07	29361949 28039460 25683913 25301735 19347947 12036951	colorectal_cancer
ADAMTS9	ADAM-TS9 protein, human|ADAMTS9	STIMULATES	Interleukin-1 beta	2.08e-08	25760020 15880812	Interleukin-1 beta	STIMULATES	VEGF protein, human|VEGFA	1.76e-08	16006751 10408390	colorectal_cancer
ADAMTS9	ADAM-TS9 protein, human|ADAMTS9	STIMULATES	Interleukin-1 beta	2.08e-08	25760020 15880812	Interleukin-1 beta	STIMULATES	NOS3 protein, human|NOS3	1.428e-07	16565092 10469043 10080950 9143414 8707893 8669721 7504697	colorectal_cancer
ADM	fulvic acid	INHIBITS	cyclooxygenase 2	5e-10	25888188	cyclooxygenase 2	INTERACTS_WITH	Anti-Inflammatory Agents, Non-Steroidal	1.21597e-17	24022467 21163769 20617408 19946329 19661321 19437564 15167166 12794581 12432918 12031082 11324434 11159736 10766162 10666384 9146759	colorectal_cancer
ADM	fulvic acid	INHIBITS	cyclooxygenase 2	5e-10	25888188	cyclooxygenase 2	INTERACTS_WITH	celecoxib	1.2097e-06	15041464 14985462 11577463	colorectal_cancer
ADM	fulvic acid	INHIBITS	cyclooxygenase 2	5e-10	25888188	cyclooxygenase 2	COEXISTS_WITH	Calcibiotic Root Canal Sealer	3.324e-07	31614548 17929263 11275997 10419916	colorectal_cancer
ADM	fulvic acid	INHIBITS	cyclooxygenase 2	5e-10	25888188	cyclooxygenase 2	INTERACTS_WITH	Epidermal Growth Factor Receptor|EGFR	6.185e-06	21217396 17877615	colorectal_cancer
ADM	adrenomedullin|ADM	STIMULATES	Proto-Oncogene Proteins c-akt|AKT1	0	29512737 27391260 26196743	Proto-Oncogene Proteins c-akt|AKT1	INHIBITS	EPHB2|MAPK1	2.075e-07	30719765 28782499 27391062 26764221 21879255 20595063 17723891	colorectal_cancer
ADM	Tamoxifen	INHIBITS	Proto-Oncogene Proteins c-akt|AKT1	7.4475e-06	24184201	Proto-Oncogene Proteins c-akt|AKT1	INHIBITS	EPHB2|MAPK1	2.075e-07	30719765 28782499 27391062 26764221 21879255 20595063 17723891	colorectal_cancer
ADM	GABPA|NFE2L2	STIMULATES	Proto-Oncogene Proteins c-akt|AKT1	7.4475e-06	26321736	Proto-Oncogene Proteins c-akt|AKT1	INHIBITS	EPHB2|MAPK1	2.075e-07	30719765 28782499 27391062 26764221 21879255 20595063 17723891	colorectal_cancer
ADM	HOTAIR gene|HOTAIR	INHIBITS	PTEN gene|PTEN	8e-10	33538241	PTEN gene|PTEN	STIMULATES	Proto-Oncogene Proteins c-akt|AKT1	9.798e-07	33039560 32626519 31500630 30811964 29867200 29770434 29160412 27716613 26238857 25437589 24685694 22397759 18440486 17471559	colorectal_cancer
ADM	HOTAIR gene|HOTAIR	INHIBITS	PTEN gene|PTEN	8e-10	33538241	PTEN gene|PTEN	INHIBITS	Proto-Oncogene Proteins c-akt|AKT1	4.71e-08	32329695 32014919 30811964 30576070 27499479 25683168 23867870 23392169 19212633 15592509	colorectal_cancer
ADM	cilostazol	STIMULATES	PTEN gene|PTEN	4.92e-07	29738818	PTEN gene|PTEN	STIMULATES	Proto-Oncogene Proteins c-akt|AKT1	9.798e-07	33039560 32626519 31500630 30811964 29867200 29770434 29160412 27716613 26238857 25437589 24685694 22397759 18440486 17471559	colorectal_cancer
ADM	cilostazol	STIMULATES	PTEN gene|PTEN	4.92e-07	29738818	PTEN gene|PTEN	INHIBITS	Proto-Oncogene Proteins c-akt|AKT1	4.71e-08	32329695 32014919 30811964 30576070 27499479 25683168 23867870 23392169 19212633 15592509	colorectal_cancer
ADM	Paclitaxel	COEXISTS_WITH	Curcumin	2.9491e-06	27895754	Curcumin	INHIBITS	cyclooxygenase 2	5.38e-08	23322993 16737669 16387490 15073046 12171541 11221833	colorectal_cancer
ADM	Paclitaxel	COEXISTS_WITH	Curcumin	2.9491e-06	27895754	Curcumin	INHIBITS	beta catenin	5.35e-07	22709992 19000900 15339049 10783313	colorectal_cancer
ADM	Paclitaxel	COEXISTS_WITH	Curcumin	2.9491e-06	27895754	Curcumin	COEXISTS_WITH	Fluorouracil	2.32e-07	30484020 28671249 15843753	colorectal_cancer
ADM	adrenomedullin|ADM	TREATS	Crohn's disease	4.92e-07	27432470	Crohn's disease	COEXISTS_WITH	Ulcerative Colitis	1e-10	31498388 28839872 28321155 28000477 26933032 25687629 24681656 22878887 22398058 22398047 21939925 21751503 21319274 21180592 15578077 8597513 3371720 635447	colorectal_cancer
ADM	YAP1	COEXISTS_WITH	K-ras Oncogene|KRAS	2.2942e-06	24803537	K-ras Oncogene|KRAS	INTERACTS_WITH	cetuximab	3.06022e-53	33833048 31500586 30796344 30719834 30019286 29910669 29523416 29160412 28881837 28632865 28081962 27685445 27575968 27085587 26386973 26078581 24971400 24957073 24956345 24703531 24512953 24442754 23537520 23055389 22825584 22638623 22537608 22474202 21652203 20956938 20856723 20234366 19179548 18577988	colorectal_cancer
ADM	YAP1	COEXISTS_WITH	K-ras Oncogene|KRAS	2.2942e-06	24803537	K-ras Oncogene|KRAS	COEXISTS_WITH	BRAF gene|BRAF	6.16585e-24	29374690 28314271 28223103 28101205 27036313 26991109 26925650 24339949 23633456 23569465 23157824 21509761 20645028 19637313 19344998 12438234	colorectal_cancer
ADM	YAP1	COEXISTS_WITH	K-ras Oncogene|KRAS	2.2942e-06	24803537	K-ras Oncogene|KRAS	COEXISTS_WITH	Calcibiotic Root Canal Sealer	3.13463e-17	31054900 29940619 29203982 28877066 27179269 26352110 25638164 23900220 23286373 23152928 18265644	colorectal_cancer
ADM	YAP1	COEXISTS_WITH	K-ras Oncogene|KRAS	2.2942e-06	24803537	K-ras Oncogene|KRAS	INTERACTS_WITH	irinotecan	0	31500586 29587749 25515240 24798549 23298313 22638623 21706149 21652203 19179548	colorectal_cancer
ADM	YAP1	COEXISTS_WITH	K-ras Oncogene|KRAS	2.2942e-06	24803537	K-ras Oncogene|KRAS	STIMULATES	Proto-Oncogene Proteins c-akt|AKT1	0	26461287 23475782 23251002 22982087 21910869 17471559	colorectal_cancer
ADM	YAP1	COEXISTS_WITH	K-ras Oncogene|KRAS	2.2942e-06	24803537	K-ras Oncogene|KRAS	INHIBITS	Epidermal Growth Factor Receptor|EGFR	0	31551296 27116474 23496197 22496619 21789120 20563247	colorectal_cancer
ADM	YAP1	COEXISTS_WITH	K-ras Oncogene|KRAS	2.2942e-06	24803537	K-ras Oncogene|KRAS	INTERACTS_WITH	oxaliplatin	0	27155924 25553091 23209813 22638623	colorectal_cancer
ADM	YAP1	COEXISTS_WITH	K-ras Oncogene|KRAS	2.2942e-06	24803537	K-ras Oncogene|KRAS	COEXISTS_WITH	cetuximab	0	30962749 30691487 28359236 28301591 24687927 23074403 20956938	colorectal_cancer
ADM	YAP1	COEXISTS_WITH	K-ras Oncogene|KRAS	2.2942e-06	24803537	K-ras Oncogene|KRAS	STIMULATES	Mitogen-Activated Protein Kinases	4e-10	29896883 26283684 26028667 24576621 22938585 22318865 21115420	colorectal_cancer
ADM	YAP1	COEXISTS_WITH	K-ras Oncogene|KRAS	2.2942e-06	24803537	K-ras Oncogene|KRAS	COEXISTS_WITH	PIK3CA gene|PIK3CA	1.19e-08	31545109 30692096 26697197 24339949 24092809 21932420	colorectal_cancer
ADM	YAP1	COEXISTS_WITH	K-ras Oncogene|KRAS	2.2942e-06	24803537	K-ras Oncogene|KRAS	INHIBITS	EGFR gene|EGFR	2.5e-09	29254887 27867401 27780856 22722843 19663767	colorectal_cancer
ADM	YAP1	COEXISTS_WITH	K-ras Oncogene|KRAS	2.2942e-06	24803537	K-ras Oncogene|KRAS	INTERACTS_WITH	TP53 gene|TP53	3.189e-07	31719050 27629291 24957073 23936455 21725213	colorectal_cancer
ADM	YAP1	COEXISTS_WITH	K-ras Oncogene|KRAS	2.2942e-06	24803537	K-ras Oncogene|KRAS	INTERACTS_WITH	Carcinogens	7.66e-08	32989144 29748135 23496197 23403635 18782444	colorectal_cancer
ADM	YAP1	COEXISTS_WITH	K-ras Oncogene|KRAS	2.2942e-06	24803537	K-ras Oncogene|KRAS	INTERACTS_WITH	bevacizumab	9.9e-09	33413175 28632865 28186237 21630045	colorectal_cancer
ADM	YAP1	COEXISTS_WITH	K-ras Oncogene|KRAS	2.2942e-06	24803537	K-ras Oncogene|KRAS	INTERACTS_WITH	Epidermal Growth Factor Receptor|EGFR	3.2834e-06	29192596 28473715 23791006 23636143	colorectal_cancer
ADM	YAP1	COEXISTS_WITH	K-ras Oncogene|KRAS	2.2942e-06	24803537	K-ras Oncogene|KRAS	COEXISTS_WITH	TP53 gene|TP53	8.1916e-06	30692096 29454261 26880400 17873613	colorectal_cancer
ADM	YAP1	COEXISTS_WITH	K-ras Oncogene|KRAS	2.2942e-06	24803537	K-ras Oncogene|KRAS	COEXISTS_WITH	panitumumab	3.324e-07	27220786 23074403 21380628 19616446	colorectal_cancer
ADM	YAP1	COEXISTS_WITH	K-ras Oncogene|KRAS	2.2942e-06	24803537	K-ras Oncogene|KRAS	INTERACTS_WITH	EGFR gene|EGFR	6.185e-06	28692881 27867401 27753661 19632927	colorectal_cancer
ADM	DICER1 protein, human|DICER1	STIMULATES	K-ras Oncogene|KRAS	4.92e-07	25405615 24788257	K-ras Oncogene|KRAS	INTERACTS_WITH	cetuximab	3.06022e-53	33833048 31500586 30796344 30719834 30019286 29910669 29523416 29160412 28881837 28632865 28081962 27685445 27575968 27085587 26386973 26078581 24971400 24957073 24956345 24703531 24512953 24442754 23537520 23055389 22825584 22638623 22537608 22474202 21652203 20956938 20856723 20234366 19179548 18577988	colorectal_cancer
ADM	DICER1 protein, human|DICER1	STIMULATES	K-ras Oncogene|KRAS	4.92e-07	25405615 24788257	K-ras Oncogene|KRAS	COEXISTS_WITH	BRAF gene|BRAF	6.16585e-24	29374690 28314271 28223103 28101205 27036313 26991109 26925650 24339949 23633456 23569465 23157824 21509761 20645028 19637313 19344998 12438234	colorectal_cancer
ADM	DICER1 protein, human|DICER1	STIMULATES	K-ras Oncogene|KRAS	4.92e-07	25405615 24788257	K-ras Oncogene|KRAS	COEXISTS_WITH	Calcibiotic Root Canal Sealer	3.13463e-17	31054900 29940619 29203982 28877066 27179269 26352110 25638164 23900220 23286373 23152928 18265644	colorectal_cancer
ADM	DICER1 protein, human|DICER1	STIMULATES	K-ras Oncogene|KRAS	4.92e-07	25405615 24788257	K-ras Oncogene|KRAS	INTERACTS_WITH	irinotecan	0	31500586 29587749 25515240 24798549 23298313 22638623 21706149 21652203 19179548	colorectal_cancer
ADM	DICER1 protein, human|DICER1	STIMULATES	K-ras Oncogene|KRAS	4.92e-07	25405615 24788257	K-ras Oncogene|KRAS	STIMULATES	Proto-Oncogene Proteins c-akt|AKT1	0	26461287 23475782 23251002 22982087 21910869 17471559	colorectal_cancer
ADM	DICER1 protein, human|DICER1	STIMULATES	K-ras Oncogene|KRAS	4.92e-07	25405615 24788257	K-ras Oncogene|KRAS	INHIBITS	Epidermal Growth Factor Receptor|EGFR	0	31551296 27116474 23496197 22496619 21789120 20563247	colorectal_cancer
ADM	DICER1 protein, human|DICER1	STIMULATES	K-ras Oncogene|KRAS	4.92e-07	25405615 24788257	K-ras Oncogene|KRAS	INTERACTS_WITH	oxaliplatin	0	27155924 25553091 23209813 22638623	colorectal_cancer
ADM	DICER1 protein, human|DICER1	STIMULATES	K-ras Oncogene|KRAS	4.92e-07	25405615 24788257	K-ras Oncogene|KRAS	COEXISTS_WITH	cetuximab	0	30962749 30691487 28359236 28301591 24687927 23074403 20956938	colorectal_cancer
ADM	DICER1 protein, human|DICER1	STIMULATES	K-ras Oncogene|KRAS	4.92e-07	25405615 24788257	K-ras Oncogene|KRAS	STIMULATES	Mitogen-Activated Protein Kinases	4e-10	29896883 26283684 26028667 24576621 22938585 22318865 21115420	colorectal_cancer
ADM	DICER1 protein, human|DICER1	STIMULATES	K-ras Oncogene|KRAS	4.92e-07	25405615 24788257	K-ras Oncogene|KRAS	COEXISTS_WITH	PIK3CA gene|PIK3CA	1.19e-08	31545109 30692096 26697197 24339949 24092809 21932420	colorectal_cancer
ADM	DICER1 protein, human|DICER1	STIMULATES	K-ras Oncogene|KRAS	4.92e-07	25405615 24788257	K-ras Oncogene|KRAS	INHIBITS	EGFR gene|EGFR	2.5e-09	29254887 27867401 27780856 22722843 19663767	colorectal_cancer
ADM	DICER1 protein, human|DICER1	STIMULATES	K-ras Oncogene|KRAS	4.92e-07	25405615 24788257	K-ras Oncogene|KRAS	INTERACTS_WITH	TP53 gene|TP53	3.189e-07	31719050 27629291 24957073 23936455 21725213	colorectal_cancer
ADM	DICER1 protein, human|DICER1	STIMULATES	K-ras Oncogene|KRAS	4.92e-07	25405615 24788257	K-ras Oncogene|KRAS	INTERACTS_WITH	Carcinogens	7.66e-08	32989144 29748135 23496197 23403635 18782444	colorectal_cancer
ADM	DICER1 protein, human|DICER1	STIMULATES	K-ras Oncogene|KRAS	4.92e-07	25405615 24788257	K-ras Oncogene|KRAS	INTERACTS_WITH	bevacizumab	9.9e-09	33413175 28632865 28186237 21630045	colorectal_cancer
ADM	DICER1 protein, human|DICER1	STIMULATES	K-ras Oncogene|KRAS	4.92e-07	25405615 24788257	K-ras Oncogene|KRAS	INTERACTS_WITH	Epidermal Growth Factor Receptor|EGFR	3.2834e-06	29192596 28473715 23791006 23636143	colorectal_cancer
ADM	DICER1 protein, human|DICER1	STIMULATES	K-ras Oncogene|KRAS	4.92e-07	25405615 24788257	K-ras Oncogene|KRAS	COEXISTS_WITH	TP53 gene|TP53	8.1916e-06	30692096 29454261 26880400 17873613	colorectal_cancer
ADM	DICER1 protein, human|DICER1	STIMULATES	K-ras Oncogene|KRAS	4.92e-07	25405615 24788257	K-ras Oncogene|KRAS	COEXISTS_WITH	panitumumab	3.324e-07	27220786 23074403 21380628 19616446	colorectal_cancer
ADM	DICER1 protein, human|DICER1	STIMULATES	K-ras Oncogene|KRAS	4.92e-07	25405615 24788257	K-ras Oncogene|KRAS	INTERACTS_WITH	EGFR gene|EGFR	6.185e-06	28692881 27867401 27753661 19632927	colorectal_cancer
ADM	Adriamycin	COEXISTS_WITH	Metformin	4.92e-07	31186791	Metformin	TREATS	Diabetes	5.21e-07	31278880 30405532 30084749 29435974 29319171 28811714 26714936 25522257 24647047 24460896	colorectal_cancer
ADM	Adriamycin	COEXISTS_WITH	Metformin	4.92e-07	31186791	Metformin	TREATS	Diabetes Mellitus	1.056e-07	30405532 28271076 28177944 25414939 24849329 22443173 22421948 20810669 18803638	colorectal_cancer
ADM	adrenomedullin|ADM	INHIBITS	TNF protein, human|TNF	3.6857e-06	32714398 32271404	TNF protein, human|TNF	STIMULATES	CDKN1A|TCEAL1|NSG1|H3F3AP6	1.19e-08	17849419 11097743	colorectal_cancer
ADM	adrenomedullin|ADM	INHIBITS	TNF protein, human|TNF	3.6857e-06	32714398 32271404	TNF protein, human|TNF	INHIBITS	Vitamin D3 Receptor	3.2834e-06	25192497	colorectal_cancer
ANO1	ANO1	INTERACTS_WITH	Epidermal Growth Factor Receptor|EGFR	5.95e-08	25823819	Epidermal Growth Factor Receptor|EGFR	INTERACTS_WITH	cetuximab	3.38336e-17	28404754 27284437 25383169 24098024 24025416 23824671 23063374 21208842 21136888 20155263 19915942 19047118 17636117 16303861	colorectal_cancer
ANO1	ANO1	INTERACTS_WITH	Epidermal Growth Factor Receptor|EGFR	5.95e-08	25823819	Epidermal Growth Factor Receptor|EGFR	INHIBITS	cetuximab	3.8e-09	30479121 22576341 22399593 21188126 20709651 20616896 19707318	colorectal_cancer
ANO1	ANO1	INTERACTS_WITH	Epidermal Growth Factor Receptor|EGFR	5.95e-08	25823819	Epidermal Growth Factor Receptor|EGFR	INTERACTS_WITH	Monoclonal Antibodies	2.27e-08	27284437 26847636 19915942 18039422 17049015 1434639	colorectal_cancer
ANO1	ANO1	INTERACTS_WITH	Mucins	1.486e-07	27588910 22988107	Mucins	ASSOCIATED_WITH	Inflammatory Bowel Diseases	9e-10	21913981 9552223 8482444	colorectal_cancer
BAMBI	BAMBI	INTERACTS_WITH	beta catenin	0	27909336 23807684 18838381	beta catenin	INHIBITS	multicatalytic endopeptidase complex	0	31769984 29408853 29378775 27758879 27482906 27120392 25352148 21406604 19576224 18444141 16027724	colorectal_cancer
BAMBI	BAMBI	INTERACTS_WITH	beta catenin	0	27909336 23807684 18838381	beta catenin	COEXISTS_WITH	APC	0	30907037 26867566 26304465 26274564 24894865 21041628 19435907 17673467 12045208 9820866	colorectal_cancer
BAMBI	BAMBI	INTERACTS_WITH	beta catenin	0	27909336 23807684 18838381	beta catenin	INTERACTS_WITH	E-Cadherin	2e-10	24977433 20589835 16489032 14647421 12584561 11211307 11035789 10332831 10226590 9024698	colorectal_cancer
BAMBI	BAMBI	INTERACTS_WITH	beta catenin	0	27909336 23807684 18838381	beta catenin	STIMULATES	Cyclin D1|CCND1	2e-10	31364752 24850830 19898427 17909039 15899904 15573917 15004225 12467060 10318916	colorectal_cancer
BAMBI	BAMBI	INTERACTS_WITH	beta catenin	0	27909336 23807684 18838381	beta catenin	INTERACTS_WITH	Carcinogens	1e-10	32334125 31527801 28921929 25593640 25034524 22122764 20457460 17875709 9500465	colorectal_cancer
BAMBI	BAMBI	INTERACTS_WITH	beta catenin	0	27909336 23807684 18838381	beta catenin	INTERACTS_WITH	TCF Transcription Factors	2.04e-08	24299953 21403839 18952824 17983804 16258275 15188006 14566053 11381089	colorectal_cancer
BAMBI	BAMBI	INTERACTS_WITH	beta catenin	0	27909336 23807684 18838381	beta catenin	INTERACTS_WITH	APC	2e-10	29050326 27477027 26528816 24086117 20663899 15573917 11939410	colorectal_cancer
BAMBI	BAMBI	INTERACTS_WITH	beta catenin	0	27909336 23807684 18838381	beta catenin	INTERACTS_WITH	Cyclin D1|CCND1	4.9e-09	30210916 24042352 22581840 22419028 17909039 16928827 10201372	colorectal_cancer
BAMBI	BAMBI	INTERACTS_WITH	beta catenin	0	27909336 23807684 18838381	beta catenin	STIMULATES	c-myc Genes|MYC	4.99e-08	31364752 28678825 26317652 25195135 12761500 12467060 12460931	colorectal_cancer
BAMBI	BAMBI	INTERACTS_WITH	beta catenin	0	27909336 23807684 18838381	beta catenin	INHIBITS	APC	1e-10	23393221 19897489 18772112 17135276 15287021 14502807 9515794	colorectal_cancer
BAMBI	BAMBI	INTERACTS_WITH	beta catenin	0	27909336 23807684 18838381	beta catenin	INTERACTS_WITH	NF-kappa B	2.27e-08	31351496 24623448 15292388 12398896	colorectal_cancer
BAMBI	BAMBI	INTERACTS_WITH	beta catenin	0	27909336 23807684 18838381	beta catenin	INTERACTS_WITH	TRANSCRIPTION FACTOR	1.703e-07	29456745 26107817 24299953 16489032 14685680 9419974	colorectal_cancer
BAMBI	BAMBI	INTERACTS_WITH	beta catenin	0	27909336 23807684 18838381	beta catenin	INTERACTS_WITH	Cadherins	6.2378e-06	22099930 21307168 12606944 11401329 8546224 7761449	colorectal_cancer
BAMBI	BAMBI	INTERACTS_WITH	beta catenin	0	27909336 23807684 18838381	beta catenin	STIMULATES	cyclooxygenase 2	1.6e-09	17909039 14976201 12566320 11274170 10874009	colorectal_cancer
BAMBI	BAMBI	INTERACTS_WITH	beta catenin	0	27909336 23807684 18838381	beta catenin	COEXISTS_WITH	SLN	3e-10	22053859	colorectal_cancer
BAMBI	BAMBI	INTERACTS_WITH	beta catenin	0	27909336 23807684 18838381	beta catenin	STIMULATES	TP53 gene|TP53	1.649e-07	30032112 25750305 11532955	colorectal_cancer
BAMBI	BAMBI	INTERACTS_WITH	beta catenin	0	27909336 23807684 18838381	beta catenin	INHIBITS	HNF4A	1.141e-07	29898915 25060070 24060489 23736261 18794809	colorectal_cancer
BAMBI	BAMBI	INTERACTS_WITH	beta catenin	0	27909336 23807684 18838381	beta catenin	COEXISTS_WITH	E-Cadherin	3.4124e-06	27641329 23982892 20236587 18674869 11306465	colorectal_cancer
BAMBI	BAMBI	INTERACTS_WITH	beta catenin	0	27909336 23807684 18838381	beta catenin	COEXISTS_WITH	PRDX2	9.9e-09	23032819	colorectal_cancer
BAMBI	BAMBI	INTERACTS_WITH	beta catenin	0	27909336 23807684 18838381	beta catenin	INTERACTS_WITH	T cell factor 4	1.649e-07	18439914 18177486 17828298 12566320 9727977	colorectal_cancer
BAMBI	BAMBI	INTERACTS_WITH	beta catenin	0	27909336 23807684 18838381	beta catenin	INHIBITS	BRAF gene|BRAF	4.5661e-06	29167314 25109331	colorectal_cancer
BAMBI	BAMBI	INTERACTS_WITH	beta catenin	0	27909336 23807684 18838381	beta catenin	COEXISTS_WITH	Calcibiotic Root Canal Sealer	3.324e-07	25973035 21531761 18365911 17203186	colorectal_cancer
BAMBI	BAMBI	INTERACTS_WITH	beta catenin	0	27909336 23807684 18838381	beta catenin	INHIBITS	NF-kappa B	6.185e-06	23583404 12398896 11850814	colorectal_cancer
BAMBI	BAMBI	INTERACTS_WITH	beta catenin	0	27909336 23807684 18838381	beta catenin	INTERACTS_WITH	Azoxymethane	3.324e-07	10874009 10836998 9426055	colorectal_cancer
BAMBI	BAMBI	INHIBITS	beta catenin	1.98e-08	27909336 24912656	beta catenin	INHIBITS	multicatalytic endopeptidase complex	0	31769984 29408853 29378775 27758879 27482906 27120392 25352148 21406604 19576224 18444141 16027724	colorectal_cancer
BAMBI	BAMBI	INHIBITS	beta catenin	1.98e-08	27909336 24912656	beta catenin	COEXISTS_WITH	APC	0	30907037 26867566 26304465 26274564 24894865 21041628 19435907 17673467 12045208 9820866	colorectal_cancer
BAMBI	BAMBI	INHIBITS	beta catenin	1.98e-08	27909336 24912656	beta catenin	INTERACTS_WITH	E-Cadherin	2e-10	24977433 20589835 16489032 14647421 12584561 11211307 11035789 10332831 10226590 9024698	colorectal_cancer
BAMBI	BAMBI	INHIBITS	beta catenin	1.98e-08	27909336 24912656	beta catenin	STIMULATES	Cyclin D1|CCND1	2e-10	31364752 24850830 19898427 17909039 15899904 15573917 15004225 12467060 10318916	colorectal_cancer
BAMBI	BAMBI	INHIBITS	beta catenin	1.98e-08	27909336 24912656	beta catenin	INTERACTS_WITH	Carcinogens	1e-10	32334125 31527801 28921929 25593640 25034524 22122764 20457460 17875709 9500465	colorectal_cancer
BAMBI	BAMBI	INHIBITS	beta catenin	1.98e-08	27909336 24912656	beta catenin	INTERACTS_WITH	TCF Transcription Factors	2.04e-08	24299953 21403839 18952824 17983804 16258275 15188006 14566053 11381089	colorectal_cancer
BAMBI	BAMBI	INHIBITS	beta catenin	1.98e-08	27909336 24912656	beta catenin	INTERACTS_WITH	APC	2e-10	29050326 27477027 26528816 24086117 20663899 15573917 11939410	colorectal_cancer
BAMBI	BAMBI	INHIBITS	beta catenin	1.98e-08	27909336 24912656	beta catenin	INTERACTS_WITH	Cyclin D1|CCND1	4.9e-09	30210916 24042352 22581840 22419028 17909039 16928827 10201372	colorectal_cancer
BAMBI	BAMBI	INHIBITS	beta catenin	1.98e-08	27909336 24912656	beta catenin	STIMULATES	c-myc Genes|MYC	4.99e-08	31364752 28678825 26317652 25195135 12761500 12467060 12460931	colorectal_cancer
BAMBI	BAMBI	INHIBITS	beta catenin	1.98e-08	27909336 24912656	beta catenin	INHIBITS	APC	1e-10	23393221 19897489 18772112 17135276 15287021 14502807 9515794	colorectal_cancer
BAMBI	BAMBI	INHIBITS	beta catenin	1.98e-08	27909336 24912656	beta catenin	INTERACTS_WITH	NF-kappa B	2.27e-08	31351496 24623448 15292388 12398896	colorectal_cancer
BAMBI	BAMBI	INHIBITS	beta catenin	1.98e-08	27909336 24912656	beta catenin	INTERACTS_WITH	TRANSCRIPTION FACTOR	1.703e-07	29456745 26107817 24299953 16489032 14685680 9419974	colorectal_cancer
BAMBI	BAMBI	INHIBITS	beta catenin	1.98e-08	27909336 24912656	beta catenin	INTERACTS_WITH	Cadherins	6.2378e-06	22099930 21307168 12606944 11401329 8546224 7761449	colorectal_cancer
BAMBI	BAMBI	INHIBITS	beta catenin	1.98e-08	27909336 24912656	beta catenin	STIMULATES	cyclooxygenase 2	1.6e-09	17909039 14976201 12566320 11274170 10874009	colorectal_cancer
BAMBI	BAMBI	INHIBITS	beta catenin	1.98e-08	27909336 24912656	beta catenin	COEXISTS_WITH	SLN	3e-10	22053859	colorectal_cancer
BAMBI	BAMBI	INHIBITS	beta catenin	1.98e-08	27909336 24912656	beta catenin	STIMULATES	TP53 gene|TP53	1.649e-07	30032112 25750305 11532955	colorectal_cancer
BAMBI	BAMBI	INHIBITS	beta catenin	1.98e-08	27909336 24912656	beta catenin	INHIBITS	HNF4A	1.141e-07	29898915 25060070 24060489 23736261 18794809	colorectal_cancer
BAMBI	BAMBI	INHIBITS	beta catenin	1.98e-08	27909336 24912656	beta catenin	COEXISTS_WITH	E-Cadherin	3.4124e-06	27641329 23982892 20236587 18674869 11306465	colorectal_cancer
BAMBI	BAMBI	INHIBITS	beta catenin	1.98e-08	27909336 24912656	beta catenin	COEXISTS_WITH	PRDX2	9.9e-09	23032819	colorectal_cancer
BAMBI	BAMBI	INHIBITS	beta catenin	1.98e-08	27909336 24912656	beta catenin	INTERACTS_WITH	T cell factor 4	1.649e-07	18439914 18177486 17828298 12566320 9727977	colorectal_cancer
BAMBI	BAMBI	INHIBITS	beta catenin	1.98e-08	27909336 24912656	beta catenin	INHIBITS	BRAF gene|BRAF	4.5661e-06	29167314 25109331	colorectal_cancer
BAMBI	BAMBI	INHIBITS	beta catenin	1.98e-08	27909336 24912656	beta catenin	COEXISTS_WITH	Calcibiotic Root Canal Sealer	3.324e-07	25973035 21531761 18365911 17203186	colorectal_cancer
BAMBI	BAMBI	INHIBITS	beta catenin	1.98e-08	27909336 24912656	beta catenin	INHIBITS	NF-kappa B	6.185e-06	23583404 12398896 11850814	colorectal_cancer
BAMBI	BAMBI	INHIBITS	beta catenin	1.98e-08	27909336 24912656	beta catenin	INTERACTS_WITH	Azoxymethane	3.324e-07	10874009 10836998 9426055	colorectal_cancer
BAMBI	Bone Morphogenetic Proteins	INTERACTS_WITH	Transforming Growth Factor beta	8.35621e-29	27843458 27549738 26714180 24752577 23168040 18838381 18602912 15138559	Transforming Growth Factor beta	STIMULATES	cyclooxygenase 2	6e-10	33300198 21734388 14552327 12022979 10419916	colorectal_cancer
BAMBI	BAMBI	INTERACTS_WITH	Transforming Growth Factor beta	6.87908e-27	28578012 26714180 23168040 20189233 18838381	Transforming Growth Factor beta	STIMULATES	cyclooxygenase 2	6e-10	33300198 21734388 14552327 12022979 10419916	colorectal_cancer
BAMBI	BAMBI	INHIBITS	Transforming Growth Factor beta	1.56049e-19	28035406 24912656 24752577 19758997 19328798	Transforming Growth Factor beta	STIMULATES	cyclooxygenase 2	6e-10	33300198 21734388 14552327 12022979 10419916	colorectal_cancer
BAMBI	BAMBI	STIMULATES	Transforming Growth Factor beta	0	26765958 25576053 24657401	Transforming Growth Factor beta	STIMULATES	cyclooxygenase 2	6e-10	33300198 21734388 14552327 12022979 10419916	colorectal_cancer
BAMBI	SMAD7 gene|SMAD7	INHIBITS	Transforming Growth Factor beta	3.96e-08	24752577 19758997	Transforming Growth Factor beta	STIMULATES	cyclooxygenase 2	6e-10	33300198 21734388 14552327 12022979 10419916	colorectal_cancer
BAMBI	BAMBI gene|BAMBI	INTERACTS_WITH	Transforming Growth Factor beta	1.98e-08	32259551	Transforming Growth Factor beta	STIMULATES	cyclooxygenase 2	6e-10	33300198 21734388 14552327 12022979 10419916	colorectal_cancer
BAMBI	TGFBR1 gene|TGFBR1	INTERACTS_WITH	Transforming Growth Factor beta	6.95e-08	32739209	Transforming Growth Factor beta	STIMULATES	cyclooxygenase 2	6e-10	33300198 21734388 14552327 12022979 10419916	colorectal_cancer
BAMBI	BAMBI	INTERACTS_WITH	Activins	1.98e-08	19758997 18838381	Activins	STIMULATES	SLC5A8	3.324e-07	20732443	colorectal_cancer
BAMBI	TGFB1 protein, human|TGFB1	STIMULATES	NF-kappa B	4.2102e-06	32296336 29424488	NF-kappa B	STIMULATES	MDM2 gene|MDM2	9.839e-07	28418896	colorectal_cancer
BAMBI	BAMBI	INTERACTS_WITH	VEGFA	1.98e-08	31777597	VEGFA	INTERACTS_WITH	bevacizumab	0	30411783 27821043 25585649 23386694 23104894 22850548 18349829	colorectal_cancer
BCL11B	BCL11B	INTERACTS_WITH	NF-kappa B	9.8e-09	18831712	NF-kappa B	STIMULATES	MDM2 gene|MDM2	9.839e-07	28418896	colorectal_cancer
BCL9L	BCL9 gene|BCL9	COEXISTS_WITH	beta catenin	0	25678599 24419084 18627596	beta catenin	INHIBITS	multicatalytic endopeptidase complex	0	31769984 29408853 29378775 27758879 27482906 27120392 25352148 21406604 19576224 18444141 16027724	colorectal_cancer
BCL9L	BCL9 gene|BCL9	COEXISTS_WITH	beta catenin	0	25678599 24419084 18627596	beta catenin	COEXISTS_WITH	APC	0	30907037 26867566 26304465 26274564 24894865 21041628 19435907 17673467 12045208 9820866	colorectal_cancer
BCL9L	BCL9 gene|BCL9	COEXISTS_WITH	beta catenin	0	25678599 24419084 18627596	beta catenin	INTERACTS_WITH	E-Cadherin	2e-10	24977433 20589835 16489032 14647421 12584561 11211307 11035789 10332831 10226590 9024698	colorectal_cancer
BCL9L	BCL9 gene|BCL9	COEXISTS_WITH	beta catenin	0	25678599 24419084 18627596	beta catenin	STIMULATES	Cyclin D1|CCND1	2e-10	31364752 24850830 19898427 17909039 15899904 15573917 15004225 12467060 10318916	colorectal_cancer
BCL9L	BCL9 gene|BCL9	COEXISTS_WITH	beta catenin	0	25678599 24419084 18627596	beta catenin	INTERACTS_WITH	Carcinogens	1e-10	32334125 31527801 28921929 25593640 25034524 22122764 20457460 17875709 9500465	colorectal_cancer
BCL9L	BCL9 gene|BCL9	COEXISTS_WITH	beta catenin	0	25678599 24419084 18627596	beta catenin	INTERACTS_WITH	TCF Transcription Factors	2.04e-08	24299953 21403839 18952824 17983804 16258275 15188006 14566053 11381089	colorectal_cancer
BCL9L	BCL9 gene|BCL9	COEXISTS_WITH	beta catenin	0	25678599 24419084 18627596	beta catenin	INTERACTS_WITH	APC	2e-10	29050326 27477027 26528816 24086117 20663899 15573917 11939410	colorectal_cancer
BCL9L	BCL9 gene|BCL9	COEXISTS_WITH	beta catenin	0	25678599 24419084 18627596	beta catenin	INTERACTS_WITH	Cyclin D1|CCND1	4.9e-09	30210916 24042352 22581840 22419028 17909039 16928827 10201372	colorectal_cancer
BCL9L	BCL9 gene|BCL9	COEXISTS_WITH	beta catenin	0	25678599 24419084 18627596	beta catenin	STIMULATES	c-myc Genes|MYC	4.99e-08	31364752 28678825 26317652 25195135 12761500 12467060 12460931	colorectal_cancer
BCL9L	BCL9 gene|BCL9	COEXISTS_WITH	beta catenin	0	25678599 24419084 18627596	beta catenin	INHIBITS	APC	1e-10	23393221 19897489 18772112 17135276 15287021 14502807 9515794	colorectal_cancer
BCL9L	BCL9 gene|BCL9	COEXISTS_WITH	beta catenin	0	25678599 24419084 18627596	beta catenin	INTERACTS_WITH	NF-kappa B	2.27e-08	31351496 24623448 15292388 12398896	colorectal_cancer
BCL9L	BCL9 gene|BCL9	COEXISTS_WITH	beta catenin	0	25678599 24419084 18627596	beta catenin	INTERACTS_WITH	TRANSCRIPTION FACTOR	1.703e-07	29456745 26107817 24299953 16489032 14685680 9419974	colorectal_cancer
BCL9L	BCL9 gene|BCL9	COEXISTS_WITH	beta catenin	0	25678599 24419084 18627596	beta catenin	INTERACTS_WITH	Cadherins	6.2378e-06	22099930 21307168 12606944 11401329 8546224 7761449	colorectal_cancer
BCL9L	BCL9 gene|BCL9	COEXISTS_WITH	beta catenin	0	25678599 24419084 18627596	beta catenin	STIMULATES	cyclooxygenase 2	1.6e-09	17909039 14976201 12566320 11274170 10874009	colorectal_cancer
BCL9L	BCL9 gene|BCL9	COEXISTS_WITH	beta catenin	0	25678599 24419084 18627596	beta catenin	COEXISTS_WITH	SLN	3e-10	22053859	colorectal_cancer
BCL9L	BCL9 gene|BCL9	COEXISTS_WITH	beta catenin	0	25678599 24419084 18627596	beta catenin	STIMULATES	TP53 gene|TP53	1.649e-07	30032112 25750305 11532955	colorectal_cancer
BCL9L	BCL9 gene|BCL9	COEXISTS_WITH	beta catenin	0	25678599 24419084 18627596	beta catenin	INHIBITS	HNF4A	1.141e-07	29898915 25060070 24060489 23736261 18794809	colorectal_cancer
BCL9L	BCL9 gene|BCL9	COEXISTS_WITH	beta catenin	0	25678599 24419084 18627596	beta catenin	COEXISTS_WITH	E-Cadherin	3.4124e-06	27641329 23982892 20236587 18674869 11306465	colorectal_cancer
BCL9L	BCL9 gene|BCL9	COEXISTS_WITH	beta catenin	0	25678599 24419084 18627596	beta catenin	COEXISTS_WITH	PRDX2	9.9e-09	23032819	colorectal_cancer
BCL9L	BCL9 gene|BCL9	COEXISTS_WITH	beta catenin	0	25678599 24419084 18627596	beta catenin	INTERACTS_WITH	T cell factor 4	1.649e-07	18439914 18177486 17828298 12566320 9727977	colorectal_cancer
BCL9L	BCL9 gene|BCL9	COEXISTS_WITH	beta catenin	0	25678599 24419084 18627596	beta catenin	INHIBITS	BRAF gene|BRAF	4.5661e-06	29167314 25109331	colorectal_cancer
BCL9L	BCL9 gene|BCL9	COEXISTS_WITH	beta catenin	0	25678599 24419084 18627596	beta catenin	COEXISTS_WITH	Calcibiotic Root Canal Sealer	3.324e-07	25973035 21531761 18365911 17203186	colorectal_cancer
BCL9L	BCL9 gene|BCL9	COEXISTS_WITH	beta catenin	0	25678599 24419084 18627596	beta catenin	INHIBITS	NF-kappa B	6.185e-06	23583404 12398896 11850814	colorectal_cancer
BCL9L	BCL9 gene|BCL9	COEXISTS_WITH	beta catenin	0	25678599 24419084 18627596	beta catenin	INTERACTS_WITH	Azoxymethane	3.324e-07	10874009 10836998 9426055	colorectal_cancer
BCL9L	BCL9 gene|BCL9	INTERACTS_WITH	beta catenin	0	30366904 28174279	beta catenin	INHIBITS	multicatalytic endopeptidase complex	0	31769984 29408853 29378775 27758879 27482906 27120392 25352148 21406604 19576224 18444141 16027724	colorectal_cancer
BCL9L	BCL9 gene|BCL9	INTERACTS_WITH	beta catenin	0	30366904 28174279	beta catenin	COEXISTS_WITH	APC	0	30907037 26867566 26304465 26274564 24894865 21041628 19435907 17673467 12045208 9820866	colorectal_cancer
BCL9L	BCL9 gene|BCL9	INTERACTS_WITH	beta catenin	0	30366904 28174279	beta catenin	INTERACTS_WITH	E-Cadherin	2e-10	24977433 20589835 16489032 14647421 12584561 11211307 11035789 10332831 10226590 9024698	colorectal_cancer
BCL9L	BCL9 gene|BCL9	INTERACTS_WITH	beta catenin	0	30366904 28174279	beta catenin	STIMULATES	Cyclin D1|CCND1	2e-10	31364752 24850830 19898427 17909039 15899904 15573917 15004225 12467060 10318916	colorectal_cancer
BCL9L	BCL9 gene|BCL9	INTERACTS_WITH	beta catenin	0	30366904 28174279	beta catenin	INTERACTS_WITH	Carcinogens	1e-10	32334125 31527801 28921929 25593640 25034524 22122764 20457460 17875709 9500465	colorectal_cancer
BCL9L	BCL9 gene|BCL9	INTERACTS_WITH	beta catenin	0	30366904 28174279	beta catenin	INTERACTS_WITH	TCF Transcription Factors	2.04e-08	24299953 21403839 18952824 17983804 16258275 15188006 14566053 11381089	colorectal_cancer
BCL9L	BCL9 gene|BCL9	INTERACTS_WITH	beta catenin	0	30366904 28174279	beta catenin	INTERACTS_WITH	APC	2e-10	29050326 27477027 26528816 24086117 20663899 15573917 11939410	colorectal_cancer
BCL9L	BCL9 gene|BCL9	INTERACTS_WITH	beta catenin	0	30366904 28174279	beta catenin	INTERACTS_WITH	Cyclin D1|CCND1	4.9e-09	30210916 24042352 22581840 22419028 17909039 16928827 10201372	colorectal_cancer
BCL9L	BCL9 gene|BCL9	INTERACTS_WITH	beta catenin	0	30366904 28174279	beta catenin	STIMULATES	c-myc Genes|MYC	4.99e-08	31364752 28678825 26317652 25195135 12761500 12467060 12460931	colorectal_cancer
BCL9L	BCL9 gene|BCL9	INTERACTS_WITH	beta catenin	0	30366904 28174279	beta catenin	INHIBITS	APC	1e-10	23393221 19897489 18772112 17135276 15287021 14502807 9515794	colorectal_cancer
BCL9L	BCL9 gene|BCL9	INTERACTS_WITH	beta catenin	0	30366904 28174279	beta catenin	INTERACTS_WITH	NF-kappa B	2.27e-08	31351496 24623448 15292388 12398896	colorectal_cancer
BCL9L	BCL9 gene|BCL9	INTERACTS_WITH	beta catenin	0	30366904 28174279	beta catenin	INTERACTS_WITH	TRANSCRIPTION FACTOR	1.703e-07	29456745 26107817 24299953 16489032 14685680 9419974	colorectal_cancer
BCL9L	BCL9 gene|BCL9	INTERACTS_WITH	beta catenin	0	30366904 28174279	beta catenin	INTERACTS_WITH	Cadherins	6.2378e-06	22099930 21307168 12606944 11401329 8546224 7761449	colorectal_cancer
BCL9L	BCL9 gene|BCL9	INTERACTS_WITH	beta catenin	0	30366904 28174279	beta catenin	STIMULATES	cyclooxygenase 2	1.6e-09	17909039 14976201 12566320 11274170 10874009	colorectal_cancer
BCL9L	BCL9 gene|BCL9	INTERACTS_WITH	beta catenin	0	30366904 28174279	beta catenin	COEXISTS_WITH	SLN	3e-10	22053859	colorectal_cancer
BCL9L	BCL9 gene|BCL9	INTERACTS_WITH	beta catenin	0	30366904 28174279	beta catenin	STIMULATES	TP53 gene|TP53	1.649e-07	30032112 25750305 11532955	colorectal_cancer
BCL9L	BCL9 gene|BCL9	INTERACTS_WITH	beta catenin	0	30366904 28174279	beta catenin	INHIBITS	HNF4A	1.141e-07	29898915 25060070 24060489 23736261 18794809	colorectal_cancer
BCL9L	BCL9 gene|BCL9	INTERACTS_WITH	beta catenin	0	30366904 28174279	beta catenin	COEXISTS_WITH	E-Cadherin	3.4124e-06	27641329 23982892 20236587 18674869 11306465	colorectal_cancer
BCL9L	BCL9 gene|BCL9	INTERACTS_WITH	beta catenin	0	30366904 28174279	beta catenin	COEXISTS_WITH	PRDX2	9.9e-09	23032819	colorectal_cancer
BCL9L	BCL9 gene|BCL9	INTERACTS_WITH	beta catenin	0	30366904 28174279	beta catenin	INTERACTS_WITH	T cell factor 4	1.649e-07	18439914 18177486 17828298 12566320 9727977	colorectal_cancer
BCL9L	BCL9 gene|BCL9	INTERACTS_WITH	beta catenin	0	30366904 28174279	beta catenin	INHIBITS	BRAF gene|BRAF	4.5661e-06	29167314 25109331	colorectal_cancer
BCL9L	BCL9 gene|BCL9	INTERACTS_WITH	beta catenin	0	30366904 28174279	beta catenin	COEXISTS_WITH	Calcibiotic Root Canal Sealer	3.324e-07	25973035 21531761 18365911 17203186	colorectal_cancer
BCL9L	BCL9 gene|BCL9	INTERACTS_WITH	beta catenin	0	30366904 28174279	beta catenin	INHIBITS	NF-kappa B	6.185e-06	23583404 12398896 11850814	colorectal_cancer
BCL9L	BCL9 gene|BCL9	INTERACTS_WITH	beta catenin	0	30366904 28174279	beta catenin	INTERACTS_WITH	Azoxymethane	3.324e-07	10874009 10836998 9426055	colorectal_cancer
BCL9L	Nerve Growth Factors|NGF	INHIBITS	beta catenin	8e-10	27835587	beta catenin	INHIBITS	multicatalytic endopeptidase complex	0	31769984 29408853 29378775 27758879 27482906 27120392 25352148 21406604 19576224 18444141 16027724	colorectal_cancer
BCL9L	Nerve Growth Factors|NGF	INHIBITS	beta catenin	8e-10	27835587	beta catenin	COEXISTS_WITH	APC	0	30907037 26867566 26304465 26274564 24894865 21041628 19435907 17673467 12045208 9820866	colorectal_cancer
BCL9L	Nerve Growth Factors|NGF	INHIBITS	beta catenin	8e-10	27835587	beta catenin	INTERACTS_WITH	E-Cadherin	2e-10	24977433 20589835 16489032 14647421 12584561 11211307 11035789 10332831 10226590 9024698	colorectal_cancer
BCL9L	Nerve Growth Factors|NGF	INHIBITS	beta catenin	8e-10	27835587	beta catenin	STIMULATES	Cyclin D1|CCND1	2e-10	31364752 24850830 19898427 17909039 15899904 15573917 15004225 12467060 10318916	colorectal_cancer
BCL9L	Nerve Growth Factors|NGF	INHIBITS	beta catenin	8e-10	27835587	beta catenin	INTERACTS_WITH	Carcinogens	1e-10	32334125 31527801 28921929 25593640 25034524 22122764 20457460 17875709 9500465	colorectal_cancer
BCL9L	Nerve Growth Factors|NGF	INHIBITS	beta catenin	8e-10	27835587	beta catenin	INTERACTS_WITH	TCF Transcription Factors	2.04e-08	24299953 21403839 18952824 17983804 16258275 15188006 14566053 11381089	colorectal_cancer
BCL9L	Nerve Growth Factors|NGF	INHIBITS	beta catenin	8e-10	27835587	beta catenin	INTERACTS_WITH	APC	2e-10	29050326 27477027 26528816 24086117 20663899 15573917 11939410	colorectal_cancer
BCL9L	Nerve Growth Factors|NGF	INHIBITS	beta catenin	8e-10	27835587	beta catenin	INTERACTS_WITH	Cyclin D1|CCND1	4.9e-09	30210916 24042352 22581840 22419028 17909039 16928827 10201372	colorectal_cancer
BCL9L	Nerve Growth Factors|NGF	INHIBITS	beta catenin	8e-10	27835587	beta catenin	STIMULATES	c-myc Genes|MYC	4.99e-08	31364752 28678825 26317652 25195135 12761500 12467060 12460931	colorectal_cancer
BCL9L	Nerve Growth Factors|NGF	INHIBITS	beta catenin	8e-10	27835587	beta catenin	INHIBITS	APC	1e-10	23393221 19897489 18772112 17135276 15287021 14502807 9515794	colorectal_cancer
BCL9L	Nerve Growth Factors|NGF	INHIBITS	beta catenin	8e-10	27835587	beta catenin	INTERACTS_WITH	NF-kappa B	2.27e-08	31351496 24623448 15292388 12398896	colorectal_cancer
BCL9L	Nerve Growth Factors|NGF	INHIBITS	beta catenin	8e-10	27835587	beta catenin	INTERACTS_WITH	TRANSCRIPTION FACTOR	1.703e-07	29456745 26107817 24299953 16489032 14685680 9419974	colorectal_cancer
BCL9L	Nerve Growth Factors|NGF	INHIBITS	beta catenin	8e-10	27835587	beta catenin	INTERACTS_WITH	Cadherins	6.2378e-06	22099930 21307168 12606944 11401329 8546224 7761449	colorectal_cancer
BCL9L	Nerve Growth Factors|NGF	INHIBITS	beta catenin	8e-10	27835587	beta catenin	STIMULATES	cyclooxygenase 2	1.6e-09	17909039 14976201 12566320 11274170 10874009	colorectal_cancer
BCL9L	Nerve Growth Factors|NGF	INHIBITS	beta catenin	8e-10	27835587	beta catenin	COEXISTS_WITH	SLN	3e-10	22053859	colorectal_cancer
BCL9L	Nerve Growth Factors|NGF	INHIBITS	beta catenin	8e-10	27835587	beta catenin	STIMULATES	TP53 gene|TP53	1.649e-07	30032112 25750305 11532955	colorectal_cancer
BCL9L	Nerve Growth Factors|NGF	INHIBITS	beta catenin	8e-10	27835587	beta catenin	INHIBITS	HNF4A	1.141e-07	29898915 25060070 24060489 23736261 18794809	colorectal_cancer
BCL9L	Nerve Growth Factors|NGF	INHIBITS	beta catenin	8e-10	27835587	beta catenin	COEXISTS_WITH	E-Cadherin	3.4124e-06	27641329 23982892 20236587 18674869 11306465	colorectal_cancer
BCL9L	Nerve Growth Factors|NGF	INHIBITS	beta catenin	8e-10	27835587	beta catenin	COEXISTS_WITH	PRDX2	9.9e-09	23032819	colorectal_cancer
BCL9L	Nerve Growth Factors|NGF	INHIBITS	beta catenin	8e-10	27835587	beta catenin	INTERACTS_WITH	T cell factor 4	1.649e-07	18439914 18177486 17828298 12566320 9727977	colorectal_cancer
BCL9L	Nerve Growth Factors|NGF	INHIBITS	beta catenin	8e-10	27835587	beta catenin	INHIBITS	BRAF gene|BRAF	4.5661e-06	29167314 25109331	colorectal_cancer
BCL9L	Nerve Growth Factors|NGF	INHIBITS	beta catenin	8e-10	27835587	beta catenin	COEXISTS_WITH	Calcibiotic Root Canal Sealer	3.324e-07	25973035 21531761 18365911 17203186	colorectal_cancer
BCL9L	Nerve Growth Factors|NGF	INHIBITS	beta catenin	8e-10	27835587	beta catenin	INHIBITS	NF-kappa B	6.185e-06	23583404 12398896 11850814	colorectal_cancer
BCL9L	Nerve Growth Factors|NGF	INHIBITS	beta catenin	8e-10	27835587	beta catenin	INTERACTS_WITH	Azoxymethane	3.324e-07	10874009 10836998 9426055	colorectal_cancer
BMP2	TNF protein, human|TNF	STIMULATES	NF-kappa B	9.5761e-06	29435145 27401008 23765556 20440096 19414075 19273239 16973825	NF-kappa B	STIMULATES	MDM2 gene|MDM2	9.839e-07	28418896	colorectal_cancer
BMP2	RGN	STIMULATES	NF-kappa B	2e-10	21842421	NF-kappa B	STIMULATES	MDM2 gene|MDM2	9.839e-07	28418896	colorectal_cancer
BMP2	TNFSF11 protein, human|TNFSF11	STIMULATES	NF-kappa B	1.8498e-06	32473224	NF-kappa B	STIMULATES	MDM2 gene|MDM2	9.839e-07	28418896	colorectal_cancer
BMP2	Calcitonin	INHIBITS	NF-kappa B	8.3562e-06	28514714	NF-kappa B	STIMULATES	MDM2 gene|MDM2	9.839e-07	28418896	colorectal_cancer
BMP2	bone morphogenetic protein 2	STIMULATES	Proto-Oncogene Proteins c-akt|AKT1	0	27886213 27477105 27040945 25448881 23821550	Proto-Oncogene Proteins c-akt|AKT1	INHIBITS	EPHB2|MAPK1	2.075e-07	30719765 28782499 27391062 26764221 21879255 20595063 17723891	colorectal_cancer
BMP2	bone morphogenetic protein 2	INTERACTS_WITH	Proto-Oncogene Proteins c-akt|AKT1	0	25448881 24817031 20848249 20346376 19835871 18495116	Proto-Oncogene Proteins c-akt|AKT1	INHIBITS	EPHB2|MAPK1	2.075e-07	30719765 28782499 27391062 26764221 21879255 20595063 17723891	colorectal_cancer
BMP2	bone morphogenetic protein 2|BMP2	INHIBITS	Proto-Oncogene Proteins c-akt|AKT1	8.3562e-06	33537834 19208758	Proto-Oncogene Proteins c-akt|AKT1	INHIBITS	EPHB2|MAPK1	2.075e-07	30719765 28782499 27391062 26764221 21879255 20595063 17723891	colorectal_cancer
BMP2	NOG gene|NOG	NEG_INTERACTS_WITH	Proto-Oncogene Proteins c-akt|AKT1	8.3562e-06	20848249 19835871	Proto-Oncogene Proteins c-akt|AKT1	INHIBITS	EPHB2|MAPK1	2.075e-07	30719765 28782499 27391062 26764221 21879255 20595063 17723891	colorectal_cancer
BMP2	Bone Morphogenetic Proteins	STIMULATES	Proto-Oncogene Proteins c-akt|AKT1	8.3562e-06	19720031 18059158	Proto-Oncogene Proteins c-akt|AKT1	INHIBITS	EPHB2|MAPK1	2.075e-07	30719765 28782499 27391062 26764221 21879255 20595063 17723891	colorectal_cancer
BMP2	bone morphogenetic protein 2	INTERACTS_WITH	beta catenin	0	26071314 20167300 19795382 17170073 17085452	beta catenin	INHIBITS	multicatalytic endopeptidase complex	0	31769984 29408853 29378775 27758879 27482906 27120392 25352148 21406604 19576224 18444141 16027724	colorectal_cancer
BMP2	bone morphogenetic protein 2	INTERACTS_WITH	beta catenin	0	26071314 20167300 19795382 17170073 17085452	beta catenin	COEXISTS_WITH	APC	0	30907037 26867566 26304465 26274564 24894865 21041628 19435907 17673467 12045208 9820866	colorectal_cancer
BMP2	bone morphogenetic protein 2	INTERACTS_WITH	beta catenin	0	26071314 20167300 19795382 17170073 17085452	beta catenin	INTERACTS_WITH	E-Cadherin	2e-10	24977433 20589835 16489032 14647421 12584561 11211307 11035789 10332831 10226590 9024698	colorectal_cancer
BMP2	bone morphogenetic protein 2	INTERACTS_WITH	beta catenin	0	26071314 20167300 19795382 17170073 17085452	beta catenin	STIMULATES	Cyclin D1|CCND1	2e-10	31364752 24850830 19898427 17909039 15899904 15573917 15004225 12467060 10318916	colorectal_cancer
BMP2	bone morphogenetic protein 2	INTERACTS_WITH	beta catenin	0	26071314 20167300 19795382 17170073 17085452	beta catenin	INTERACTS_WITH	Carcinogens	1e-10	32334125 31527801 28921929 25593640 25034524 22122764 20457460 17875709 9500465	colorectal_cancer
BMP2	bone morphogenetic protein 2	INTERACTS_WITH	beta catenin	0	26071314 20167300 19795382 17170073 17085452	beta catenin	INTERACTS_WITH	TCF Transcription Factors	2.04e-08	24299953 21403839 18952824 17983804 16258275 15188006 14566053 11381089	colorectal_cancer
BMP2	bone morphogenetic protein 2	INTERACTS_WITH	beta catenin	0	26071314 20167300 19795382 17170073 17085452	beta catenin	INTERACTS_WITH	APC	2e-10	29050326 27477027 26528816 24086117 20663899 15573917 11939410	colorectal_cancer
BMP2	bone morphogenetic protein 2	INTERACTS_WITH	beta catenin	0	26071314 20167300 19795382 17170073 17085452	beta catenin	INTERACTS_WITH	Cyclin D1|CCND1	4.9e-09	30210916 24042352 22581840 22419028 17909039 16928827 10201372	colorectal_cancer
BMP2	bone morphogenetic protein 2	INTERACTS_WITH	beta catenin	0	26071314 20167300 19795382 17170073 17085452	beta catenin	STIMULATES	c-myc Genes|MYC	4.99e-08	31364752 28678825 26317652 25195135 12761500 12467060 12460931	colorectal_cancer
BMP2	bone morphogenetic protein 2	INTERACTS_WITH	beta catenin	0	26071314 20167300 19795382 17170073 17085452	beta catenin	INHIBITS	APC	1e-10	23393221 19897489 18772112 17135276 15287021 14502807 9515794	colorectal_cancer
BMP2	bone morphogenetic protein 2	INTERACTS_WITH	beta catenin	0	26071314 20167300 19795382 17170073 17085452	beta catenin	INTERACTS_WITH	NF-kappa B	2.27e-08	31351496 24623448 15292388 12398896	colorectal_cancer
BMP2	bone morphogenetic protein 2	INTERACTS_WITH	beta catenin	0	26071314 20167300 19795382 17170073 17085452	beta catenin	INTERACTS_WITH	TRANSCRIPTION FACTOR	1.703e-07	29456745 26107817 24299953 16489032 14685680 9419974	colorectal_cancer
BMP2	bone morphogenetic protein 2	INTERACTS_WITH	beta catenin	0	26071314 20167300 19795382 17170073 17085452	beta catenin	INTERACTS_WITH	Cadherins	6.2378e-06	22099930 21307168 12606944 11401329 8546224 7761449	colorectal_cancer
BMP2	bone morphogenetic protein 2	INTERACTS_WITH	beta catenin	0	26071314 20167300 19795382 17170073 17085452	beta catenin	STIMULATES	cyclooxygenase 2	1.6e-09	17909039 14976201 12566320 11274170 10874009	colorectal_cancer
BMP2	bone morphogenetic protein 2	INTERACTS_WITH	beta catenin	0	26071314 20167300 19795382 17170073 17085452	beta catenin	COEXISTS_WITH	SLN	3e-10	22053859	colorectal_cancer
BMP2	bone morphogenetic protein 2	INTERACTS_WITH	beta catenin	0	26071314 20167300 19795382 17170073 17085452	beta catenin	STIMULATES	TP53 gene|TP53	1.649e-07	30032112 25750305 11532955	colorectal_cancer
BMP2	bone morphogenetic protein 2	INTERACTS_WITH	beta catenin	0	26071314 20167300 19795382 17170073 17085452	beta catenin	INHIBITS	HNF4A	1.141e-07	29898915 25060070 24060489 23736261 18794809	colorectal_cancer
BMP2	bone morphogenetic protein 2	INTERACTS_WITH	beta catenin	0	26071314 20167300 19795382 17170073 17085452	beta catenin	COEXISTS_WITH	E-Cadherin	3.4124e-06	27641329 23982892 20236587 18674869 11306465	colorectal_cancer
BMP2	bone morphogenetic protein 2	INTERACTS_WITH	beta catenin	0	26071314 20167300 19795382 17170073 17085452	beta catenin	COEXISTS_WITH	PRDX2	9.9e-09	23032819	colorectal_cancer
BMP2	bone morphogenetic protein 2	INTERACTS_WITH	beta catenin	0	26071314 20167300 19795382 17170073 17085452	beta catenin	INTERACTS_WITH	T cell factor 4	1.649e-07	18439914 18177486 17828298 12566320 9727977	colorectal_cancer
BMP2	bone morphogenetic protein 2	INTERACTS_WITH	beta catenin	0	26071314 20167300 19795382 17170073 17085452	beta catenin	INHIBITS	BRAF gene|BRAF	4.5661e-06	29167314 25109331	colorectal_cancer
BMP2	bone morphogenetic protein 2	INTERACTS_WITH	beta catenin	0	26071314 20167300 19795382 17170073 17085452	beta catenin	COEXISTS_WITH	Calcibiotic Root Canal Sealer	3.324e-07	25973035 21531761 18365911 17203186	colorectal_cancer
BMP2	bone morphogenetic protein 2	INTERACTS_WITH	beta catenin	0	26071314 20167300 19795382 17170073 17085452	beta catenin	INHIBITS	NF-kappa B	6.185e-06	23583404 12398896 11850814	colorectal_cancer
BMP2	bone morphogenetic protein 2	INTERACTS_WITH	beta catenin	0	26071314 20167300 19795382 17170073 17085452	beta catenin	INTERACTS_WITH	Azoxymethane	3.324e-07	10874009 10836998 9426055	colorectal_cancer
BMP2	bone morphogenetic protein 2	STIMULATES	beta catenin	1e-10	32264018 25232676 24817031 19139264	beta catenin	INHIBITS	multicatalytic endopeptidase complex	0	31769984 29408853 29378775 27758879 27482906 27120392 25352148 21406604 19576224 18444141 16027724	colorectal_cancer
BMP2	bone morphogenetic protein 2	STIMULATES	beta catenin	1e-10	32264018 25232676 24817031 19139264	beta catenin	COEXISTS_WITH	APC	0	30907037 26867566 26304465 26274564 24894865 21041628 19435907 17673467 12045208 9820866	colorectal_cancer
BMP2	bone morphogenetic protein 2	STIMULATES	beta catenin	1e-10	32264018 25232676 24817031 19139264	beta catenin	INTERACTS_WITH	E-Cadherin	2e-10	24977433 20589835 16489032 14647421 12584561 11211307 11035789 10332831 10226590 9024698	colorectal_cancer
BMP2	bone morphogenetic protein 2	STIMULATES	beta catenin	1e-10	32264018 25232676 24817031 19139264	beta catenin	STIMULATES	Cyclin D1|CCND1	2e-10	31364752 24850830 19898427 17909039 15899904 15573917 15004225 12467060 10318916	colorectal_cancer
BMP2	bone morphogenetic protein 2	STIMULATES	beta catenin	1e-10	32264018 25232676 24817031 19139264	beta catenin	INTERACTS_WITH	Carcinogens	1e-10	32334125 31527801 28921929 25593640 25034524 22122764 20457460 17875709 9500465	colorectal_cancer
BMP2	bone morphogenetic protein 2	STIMULATES	beta catenin	1e-10	32264018 25232676 24817031 19139264	beta catenin	INTERACTS_WITH	TCF Transcription Factors	2.04e-08	24299953 21403839 18952824 17983804 16258275 15188006 14566053 11381089	colorectal_cancer
BMP2	bone morphogenetic protein 2	STIMULATES	beta catenin	1e-10	32264018 25232676 24817031 19139264	beta catenin	INTERACTS_WITH	APC	2e-10	29050326 27477027 26528816 24086117 20663899 15573917 11939410	colorectal_cancer
BMP2	bone morphogenetic protein 2	STIMULATES	beta catenin	1e-10	32264018 25232676 24817031 19139264	beta catenin	INTERACTS_WITH	Cyclin D1|CCND1	4.9e-09	30210916 24042352 22581840 22419028 17909039 16928827 10201372	colorectal_cancer
BMP2	bone morphogenetic protein 2	STIMULATES	beta catenin	1e-10	32264018 25232676 24817031 19139264	beta catenin	STIMULATES	c-myc Genes|MYC	4.99e-08	31364752 28678825 26317652 25195135 12761500 12467060 12460931	colorectal_cancer
BMP2	bone morphogenetic protein 2	STIMULATES	beta catenin	1e-10	32264018 25232676 24817031 19139264	beta catenin	INHIBITS	APC	1e-10	23393221 19897489 18772112 17135276 15287021 14502807 9515794	colorectal_cancer
BMP2	bone morphogenetic protein 2	STIMULATES	beta catenin	1e-10	32264018 25232676 24817031 19139264	beta catenin	INTERACTS_WITH	NF-kappa B	2.27e-08	31351496 24623448 15292388 12398896	colorectal_cancer
BMP2	bone morphogenetic protein 2	STIMULATES	beta catenin	1e-10	32264018 25232676 24817031 19139264	beta catenin	INTERACTS_WITH	TRANSCRIPTION FACTOR	1.703e-07	29456745 26107817 24299953 16489032 14685680 9419974	colorectal_cancer
BMP2	bone morphogenetic protein 2	STIMULATES	beta catenin	1e-10	32264018 25232676 24817031 19139264	beta catenin	INTERACTS_WITH	Cadherins	6.2378e-06	22099930 21307168 12606944 11401329 8546224 7761449	colorectal_cancer
BMP2	bone morphogenetic protein 2	STIMULATES	beta catenin	1e-10	32264018 25232676 24817031 19139264	beta catenin	STIMULATES	cyclooxygenase 2	1.6e-09	17909039 14976201 12566320 11274170 10874009	colorectal_cancer
BMP2	bone morphogenetic protein 2	STIMULATES	beta catenin	1e-10	32264018 25232676 24817031 19139264	beta catenin	COEXISTS_WITH	SLN	3e-10	22053859	colorectal_cancer
BMP2	bone morphogenetic protein 2	STIMULATES	beta catenin	1e-10	32264018 25232676 24817031 19139264	beta catenin	STIMULATES	TP53 gene|TP53	1.649e-07	30032112 25750305 11532955	colorectal_cancer
BMP2	bone morphogenetic protein 2	STIMULATES	beta catenin	1e-10	32264018 25232676 24817031 19139264	beta catenin	INHIBITS	HNF4A	1.141e-07	29898915 25060070 24060489 23736261 18794809	colorectal_cancer
BMP2	bone morphogenetic protein 2	STIMULATES	beta catenin	1e-10	32264018 25232676 24817031 19139264	beta catenin	COEXISTS_WITH	E-Cadherin	3.4124e-06	27641329 23982892 20236587 18674869 11306465	colorectal_cancer
BMP2	bone morphogenetic protein 2	STIMULATES	beta catenin	1e-10	32264018 25232676 24817031 19139264	beta catenin	COEXISTS_WITH	PRDX2	9.9e-09	23032819	colorectal_cancer
BMP2	bone morphogenetic protein 2	STIMULATES	beta catenin	1e-10	32264018 25232676 24817031 19139264	beta catenin	INTERACTS_WITH	T cell factor 4	1.649e-07	18439914 18177486 17828298 12566320 9727977	colorectal_cancer
BMP2	bone morphogenetic protein 2	STIMULATES	beta catenin	1e-10	32264018 25232676 24817031 19139264	beta catenin	INHIBITS	BRAF gene|BRAF	4.5661e-06	29167314 25109331	colorectal_cancer
BMP2	bone morphogenetic protein 2	STIMULATES	beta catenin	1e-10	32264018 25232676 24817031 19139264	beta catenin	COEXISTS_WITH	Calcibiotic Root Canal Sealer	3.324e-07	25973035 21531761 18365911 17203186	colorectal_cancer
BMP2	bone morphogenetic protein 2	STIMULATES	beta catenin	1e-10	32264018 25232676 24817031 19139264	beta catenin	INHIBITS	NF-kappa B	6.185e-06	23583404 12398896 11850814	colorectal_cancer
BMP2	bone morphogenetic protein 2	STIMULATES	beta catenin	1e-10	32264018 25232676 24817031 19139264	beta catenin	INTERACTS_WITH	Azoxymethane	3.324e-07	10874009 10836998 9426055	colorectal_cancer
BMP2	CD29 Antigen|B3GNT2|B3GNTL1	INTERACTS_WITH	beta catenin	5.74e-08	27314666	beta catenin	INHIBITS	multicatalytic endopeptidase complex	0	31769984 29408853 29378775 27758879 27482906 27120392 25352148 21406604 19576224 18444141 16027724	colorectal_cancer
BMP2	CD29 Antigen|B3GNT2|B3GNTL1	INTERACTS_WITH	beta catenin	5.74e-08	27314666	beta catenin	COEXISTS_WITH	APC	0	30907037 26867566 26304465 26274564 24894865 21041628 19435907 17673467 12045208 9820866	colorectal_cancer
BMP2	CD29 Antigen|B3GNT2|B3GNTL1	INTERACTS_WITH	beta catenin	5.74e-08	27314666	beta catenin	INTERACTS_WITH	E-Cadherin	2e-10	24977433 20589835 16489032 14647421 12584561 11211307 11035789 10332831 10226590 9024698	colorectal_cancer
BMP2	CD29 Antigen|B3GNT2|B3GNTL1	INTERACTS_WITH	beta catenin	5.74e-08	27314666	beta catenin	STIMULATES	Cyclin D1|CCND1	2e-10	31364752 24850830 19898427 17909039 15899904 15573917 15004225 12467060 10318916	colorectal_cancer
BMP2	CD29 Antigen|B3GNT2|B3GNTL1	INTERACTS_WITH	beta catenin	5.74e-08	27314666	beta catenin	INTERACTS_WITH	Carcinogens	1e-10	32334125 31527801 28921929 25593640 25034524 22122764 20457460 17875709 9500465	colorectal_cancer
BMP2	CD29 Antigen|B3GNT2|B3GNTL1	INTERACTS_WITH	beta catenin	5.74e-08	27314666	beta catenin	INTERACTS_WITH	TCF Transcription Factors	2.04e-08	24299953 21403839 18952824 17983804 16258275 15188006 14566053 11381089	colorectal_cancer
BMP2	CD29 Antigen|B3GNT2|B3GNTL1	INTERACTS_WITH	beta catenin	5.74e-08	27314666	beta catenin	INTERACTS_WITH	APC	2e-10	29050326 27477027 26528816 24086117 20663899 15573917 11939410	colorectal_cancer
BMP2	CD29 Antigen|B3GNT2|B3GNTL1	INTERACTS_WITH	beta catenin	5.74e-08	27314666	beta catenin	INTERACTS_WITH	Cyclin D1|CCND1	4.9e-09	30210916 24042352 22581840 22419028 17909039 16928827 10201372	colorectal_cancer
BMP2	CD29 Antigen|B3GNT2|B3GNTL1	INTERACTS_WITH	beta catenin	5.74e-08	27314666	beta catenin	STIMULATES	c-myc Genes|MYC	4.99e-08	31364752 28678825 26317652 25195135 12761500 12467060 12460931	colorectal_cancer
BMP2	CD29 Antigen|B3GNT2|B3GNTL1	INTERACTS_WITH	beta catenin	5.74e-08	27314666	beta catenin	INHIBITS	APC	1e-10	23393221 19897489 18772112 17135276 15287021 14502807 9515794	colorectal_cancer
BMP2	CD29 Antigen|B3GNT2|B3GNTL1	INTERACTS_WITH	beta catenin	5.74e-08	27314666	beta catenin	INTERACTS_WITH	NF-kappa B	2.27e-08	31351496 24623448 15292388 12398896	colorectal_cancer
BMP2	CD29 Antigen|B3GNT2|B3GNTL1	INTERACTS_WITH	beta catenin	5.74e-08	27314666	beta catenin	INTERACTS_WITH	TRANSCRIPTION FACTOR	1.703e-07	29456745 26107817 24299953 16489032 14685680 9419974	colorectal_cancer
BMP2	CD29 Antigen|B3GNT2|B3GNTL1	INTERACTS_WITH	beta catenin	5.74e-08	27314666	beta catenin	INTERACTS_WITH	Cadherins	6.2378e-06	22099930 21307168 12606944 11401329 8546224 7761449	colorectal_cancer
BMP2	CD29 Antigen|B3GNT2|B3GNTL1	INTERACTS_WITH	beta catenin	5.74e-08	27314666	beta catenin	STIMULATES	cyclooxygenase 2	1.6e-09	17909039 14976201 12566320 11274170 10874009	colorectal_cancer
BMP2	CD29 Antigen|B3GNT2|B3GNTL1	INTERACTS_WITH	beta catenin	5.74e-08	27314666	beta catenin	COEXISTS_WITH	SLN	3e-10	22053859	colorectal_cancer
BMP2	CD29 Antigen|B3GNT2|B3GNTL1	INTERACTS_WITH	beta catenin	5.74e-08	27314666	beta catenin	STIMULATES	TP53 gene|TP53	1.649e-07	30032112 25750305 11532955	colorectal_cancer
BMP2	CD29 Antigen|B3GNT2|B3GNTL1	INTERACTS_WITH	beta catenin	5.74e-08	27314666	beta catenin	INHIBITS	HNF4A	1.141e-07	29898915 25060070 24060489 23736261 18794809	colorectal_cancer
BMP2	CD29 Antigen|B3GNT2|B3GNTL1	INTERACTS_WITH	beta catenin	5.74e-08	27314666	beta catenin	COEXISTS_WITH	E-Cadherin	3.4124e-06	27641329 23982892 20236587 18674869 11306465	colorectal_cancer
BMP2	CD29 Antigen|B3GNT2|B3GNTL1	INTERACTS_WITH	beta catenin	5.74e-08	27314666	beta catenin	COEXISTS_WITH	PRDX2	9.9e-09	23032819	colorectal_cancer
BMP2	CD29 Antigen|B3GNT2|B3GNTL1	INTERACTS_WITH	beta catenin	5.74e-08	27314666	beta catenin	INTERACTS_WITH	T cell factor 4	1.649e-07	18439914 18177486 17828298 12566320 9727977	colorectal_cancer
BMP2	CD29 Antigen|B3GNT2|B3GNTL1	INTERACTS_WITH	beta catenin	5.74e-08	27314666	beta catenin	INHIBITS	BRAF gene|BRAF	4.5661e-06	29167314 25109331	colorectal_cancer
BMP2	CD29 Antigen|B3GNT2|B3GNTL1	INTERACTS_WITH	beta catenin	5.74e-08	27314666	beta catenin	COEXISTS_WITH	Calcibiotic Root Canal Sealer	3.324e-07	25973035 21531761 18365911 17203186	colorectal_cancer
BMP2	CD29 Antigen|B3GNT2|B3GNTL1	INTERACTS_WITH	beta catenin	5.74e-08	27314666	beta catenin	INHIBITS	NF-kappa B	6.185e-06	23583404 12398896 11850814	colorectal_cancer
BMP2	CD29 Antigen|B3GNT2|B3GNTL1	INTERACTS_WITH	beta catenin	5.74e-08	27314666	beta catenin	INTERACTS_WITH	Azoxymethane	3.324e-07	10874009 10836998 9426055	colorectal_cancer
BMP2	betulinic acid	STIMULATES	beta catenin	8.3562e-06	20443623	beta catenin	INHIBITS	multicatalytic endopeptidase complex	0	31769984 29408853 29378775 27758879 27482906 27120392 25352148 21406604 19576224 18444141 16027724	colorectal_cancer
BMP2	betulinic acid	STIMULATES	beta catenin	8.3562e-06	20443623	beta catenin	COEXISTS_WITH	APC	0	30907037 26867566 26304465 26274564 24894865 21041628 19435907 17673467 12045208 9820866	colorectal_cancer
BMP2	betulinic acid	STIMULATES	beta catenin	8.3562e-06	20443623	beta catenin	INTERACTS_WITH	E-Cadherin	2e-10	24977433 20589835 16489032 14647421 12584561 11211307 11035789 10332831 10226590 9024698	colorectal_cancer
BMP2	betulinic acid	STIMULATES	beta catenin	8.3562e-06	20443623	beta catenin	STIMULATES	Cyclin D1|CCND1	2e-10	31364752 24850830 19898427 17909039 15899904 15573917 15004225 12467060 10318916	colorectal_cancer
BMP2	betulinic acid	STIMULATES	beta catenin	8.3562e-06	20443623	beta catenin	INTERACTS_WITH	Carcinogens	1e-10	32334125 31527801 28921929 25593640 25034524 22122764 20457460 17875709 9500465	colorectal_cancer
BMP2	betulinic acid	STIMULATES	beta catenin	8.3562e-06	20443623	beta catenin	INTERACTS_WITH	TCF Transcription Factors	2.04e-08	24299953 21403839 18952824 17983804 16258275 15188006 14566053 11381089	colorectal_cancer
BMP2	betulinic acid	STIMULATES	beta catenin	8.3562e-06	20443623	beta catenin	INTERACTS_WITH	APC	2e-10	29050326 27477027 26528816 24086117 20663899 15573917 11939410	colorectal_cancer
BMP2	betulinic acid	STIMULATES	beta catenin	8.3562e-06	20443623	beta catenin	INTERACTS_WITH	Cyclin D1|CCND1	4.9e-09	30210916 24042352 22581840 22419028 17909039 16928827 10201372	colorectal_cancer
BMP2	betulinic acid	STIMULATES	beta catenin	8.3562e-06	20443623	beta catenin	STIMULATES	c-myc Genes|MYC	4.99e-08	31364752 28678825 26317652 25195135 12761500 12467060 12460931	colorectal_cancer
BMP2	betulinic acid	STIMULATES	beta catenin	8.3562e-06	20443623	beta catenin	INHIBITS	APC	1e-10	23393221 19897489 18772112 17135276 15287021 14502807 9515794	colorectal_cancer
BMP2	betulinic acid	STIMULATES	beta catenin	8.3562e-06	20443623	beta catenin	INTERACTS_WITH	NF-kappa B	2.27e-08	31351496 24623448 15292388 12398896	colorectal_cancer
BMP2	betulinic acid	STIMULATES	beta catenin	8.3562e-06	20443623	beta catenin	INTERACTS_WITH	TRANSCRIPTION FACTOR	1.703e-07	29456745 26107817 24299953 16489032 14685680 9419974	colorectal_cancer
BMP2	betulinic acid	STIMULATES	beta catenin	8.3562e-06	20443623	beta catenin	INTERACTS_WITH	Cadherins	6.2378e-06	22099930 21307168 12606944 11401329 8546224 7761449	colorectal_cancer
BMP2	betulinic acid	STIMULATES	beta catenin	8.3562e-06	20443623	beta catenin	STIMULATES	cyclooxygenase 2	1.6e-09	17909039 14976201 12566320 11274170 10874009	colorectal_cancer
BMP2	betulinic acid	STIMULATES	beta catenin	8.3562e-06	20443623	beta catenin	COEXISTS_WITH	SLN	3e-10	22053859	colorectal_cancer
BMP2	betulinic acid	STIMULATES	beta catenin	8.3562e-06	20443623	beta catenin	STIMULATES	TP53 gene|TP53	1.649e-07	30032112 25750305 11532955	colorectal_cancer
BMP2	betulinic acid	STIMULATES	beta catenin	8.3562e-06	20443623	beta catenin	INHIBITS	HNF4A	1.141e-07	29898915 25060070 24060489 23736261 18794809	colorectal_cancer
BMP2	betulinic acid	STIMULATES	beta catenin	8.3562e-06	20443623	beta catenin	COEXISTS_WITH	E-Cadherin	3.4124e-06	27641329 23982892 20236587 18674869 11306465	colorectal_cancer
BMP2	betulinic acid	STIMULATES	beta catenin	8.3562e-06	20443623	beta catenin	COEXISTS_WITH	PRDX2	9.9e-09	23032819	colorectal_cancer
BMP2	betulinic acid	STIMULATES	beta catenin	8.3562e-06	20443623	beta catenin	INTERACTS_WITH	T cell factor 4	1.649e-07	18439914 18177486 17828298 12566320 9727977	colorectal_cancer
BMP2	betulinic acid	STIMULATES	beta catenin	8.3562e-06	20443623	beta catenin	INHIBITS	BRAF gene|BRAF	4.5661e-06	29167314 25109331	colorectal_cancer
BMP2	betulinic acid	STIMULATES	beta catenin	8.3562e-06	20443623	beta catenin	COEXISTS_WITH	Calcibiotic Root Canal Sealer	3.324e-07	25973035 21531761 18365911 17203186	colorectal_cancer
BMP2	betulinic acid	STIMULATES	beta catenin	8.3562e-06	20443623	beta catenin	INHIBITS	NF-kappa B	6.185e-06	23583404 12398896 11850814	colorectal_cancer
BMP2	betulinic acid	STIMULATES	beta catenin	8.3562e-06	20443623	beta catenin	INTERACTS_WITH	Azoxymethane	3.324e-07	10874009 10836998 9426055	colorectal_cancer
[truncated: 8,427 more rows]

## Sheet: ST8 - Gene literature evidence
Supplementary Table 8: Counts of the number of triples from the MELODI Presto analysis (Supp Table 7), as well the results from the OncoScore analysis from literature on cancer in general, and colorectal cancer specifically.
[truncated: 210 more rows]

[truncated: 4 more sheets: ST9 - Druggable genes, ST10 - Drug tractibility, ST11 - Target priortity, ST12 - MPRA primers]
