# Supplementary material for: Systematic prioritization of functional variants and effector genes underlying colorectal cancer risk
Source: Nat Genet. 2024 Sep 16;56(10):2104–11. doi: 10.1038/s41588-024-01900-w (PMC11525171; doi:10.1038/s41588-024-01900-w)
Supplement: Supplementary file 5 — List of each tested SNP and their assigned tier [file 41588_2024_1900_MOESM5_ESM.txt]

rsid	gwas_with_cyto_for_sorting	score	Tier
rs6660031	01p13.3_rs6660031	2	Tier3
rs10737295	01q24.3_rs5028523	2	Tier3
rs4916282	01q24.3_rs5028523	2	Tier3
rs7527986	01q24.3_rs5028523	2	Tier3
rs7528161	01q24.3_rs5028523	2	Tier3
rs2422257	01q24.3_rs5028523	2	Tier3
rs5028523	01q24.3_rs5028523	3	Tier3
rs12088638	01q24.3_rs5028523	2	Tier3
rs2422260	01q24.3_rs5028523	2	Tier3
rs12035082	01q24.3_rs5028523	2	Tier3
rs12037606	01q24.3_rs5028523	2	Tier3
rs10912497	01q24.3_rs5028523	2	Tier3
rs10798242	01q24.3_rs5028523	3	Tier3
rs12037203	01q24.3_rs5028523	3	Tier3
rs926473	01q24.3_rs5028523	1	Tier3
rs10912499	01q24.3_rs5028523	2	Tier3
rs9283384	01q24.3_rs5028523	3	Tier3
rs2179425	01q24.3_rs5028523	1	Tier3
rs4480309	01q25.3_rs8179460	3	Tier3
rs12146099	01q25.3_rs8179460	3	Tier3
rs3935221	01q25.3_rs8179460	3	Tier3
rs10797800	01q25.3_rs8179460	4	Tier2
rs4285667	01q25.3_rs8179460	3	Tier3
rs4304541	01q25.3_rs8179460	3	Tier3
rs12753817	01q25.3_rs8179460	3	Tier3
rs4651134	01q25.3_rs8179460	3	Tier3
rs4651135	01q25.3_rs8179460	3	Tier3
rs4651136	01q25.3_rs8179460	3	Tier3
rs4233192	01q25.3_rs8179460	3	Tier3
rs4233193	01q25.3_rs8179460	3	Tier3
rs10911185	01q25.3_rs8179460	10	Tier1
rs10737235	01q25.3_rs8179460	4	Tier2
rs10797801	01q25.3_rs8179460	6	Tier1
rs10911186	01q25.3_rs8179460	4	Tier2
rs10797802	01q25.3_rs8179460	3	Tier3
rs8179262	01q25.3_rs8179460	3	Tier3
rs10752881	01q25.3_rs8179460	3	Tier3
rs8179361	01q25.3_rs8179460	3	Tier3
rs8179282	01q25.3_rs8179460	3	Tier3
rs8179283	01q25.3_rs8179460	3	Tier3
rs8179284	01q25.3_rs8179460	3	Tier3
rs4652757	01q25.3_rs8179460	3	Tier3
rs4575047	01q25.3_rs8179460	3	Tier3
rs4596846	01q25.3_rs8179460	3	Tier3
rs4420053	01q25.3_rs8179460	3	Tier3
rs9943229	01q25.3_rs8179460	3	Tier3
rs6701400	01q25.3_rs8179460	3	Tier3
rs6701679	01q25.3_rs8179460	3	Tier3
rs10797803	01q25.3_rs8179460	3	Tier3
rs10797804	01q25.3_rs8179460	5	Tier2
rs9787327	01q25.3_rs8179460	3	Tier3
rs10797805	01q25.3_rs8179460	3	Tier3
rs10797806	01q25.3_rs8179460	3	Tier3
rs10911189	01q25.3_rs8179460	3	Tier3
rs10797807	01q25.3_rs8179460	3	Tier3
rs10911190	01q25.3_rs8179460	3	Tier3
rs61808068	01q25.3_rs8179460	3	Tier3
rs12138049	01q25.3_rs8179460	4	Tier2
rs12138053	01q25.3_rs8179460	3	Tier3
rs10797808	01q25.3_rs8179460	3	Tier3
rs12077201	01q25.3_rs8179460	3	Tier3
rs10797809	01q25.3_rs8179460	3	Tier3
rs10797810	01q25.3_rs8179460	3	Tier3
rs10752883	01q25.3_rs8179460	3	Tier3
rs10752884	01q25.3_rs8179460	3	Tier3
rs4350171	01q25.3_rs8179460	3	Tier3
rs4487994	01q25.3_rs8179460	3	Tier3
rs4454510	01q25.3_rs8179460	3	Tier3
rs4442336	01q25.3_rs8179460	3	Tier3
rs10752885	01q25.3_rs8179460	3	Tier3
rs6673559	01q25.3_rs8179460	3	Tier3
rs6697739	01q25.3_rs8179460	3	Tier3
rs6673768	01q25.3_rs8179460	3	Tier3
rs12403189	01q25.3_rs8179460	3	Tier3
rs36043504	01q25.3_rs8179460	3	Tier3
rs10797811	01q25.3_rs8179460	3	Tier3
rs10911191	01q25.3_rs8179460	3	Tier3
rs10797812	01q25.3_rs8179460	3	Tier3
rs4593781	01q25.3_rs8179460	3	Tier3
rs12028732	01q25.3_rs8179460	3	Tier3
rs12028740	01q25.3_rs8179460	4	Tier2
rs12035773	01q25.3_rs8179460	4	Tier2
rs4402094	01q25.3_rs8179460	4	Tier2
rs6424879	01q25.3_rs8179460	3	Tier3
rs6424880	01q25.3_rs8179460	4	Tier2
rs6424881	01q25.3_rs8179460	3	Tier3
rs6424882	01q25.3_rs8179460	3	Tier3
rs10752886	01q25.3_rs8179460	4	Tier2
rs12404594	01q25.3_rs8179460	5	Tier2
rs11588675	01q25.3_rs8179460	4	Tier2
rs12133714	01q25.3_rs8179460	4	Tier2
rs4483371	01q25.3_rs8179460	3	Tier3
rs12126434	01q25.3_rs8179460	3	Tier3
rs10737236	01q25.3_rs8179460	4	Tier2
rs10737237	01q25.3_rs8179460	6	Tier1
rs10797813	01q25.3_rs8179460	7	Tier1
rs12132262	01q25.3_rs8179460	4	Tier2
rs12143211	01q25.3_rs8179460	6	Tier1
rs10752887	01q25.3_rs8179460	4	Tier2
rs10797814	01q25.3_rs8179460	3	Tier3
rs6695746	01q25.3_rs8179460	8	Tier1
rs6658501	01q25.3_rs8179460	8	Tier1
rs6695837	01q25.3_rs8179460	8	Tier1
rs11582514	01q25.3_rs8179460	15	Tier1
rs10911194	01q25.3_rs8179460	8	Tier1
rs10911195	01q25.3_rs8179460	8	Tier1
rs10752888	01q25.3_rs8179460	3	Tier3
rs4652762	01q25.3_rs8179460	4	Tier2
rs4652763	01q25.3_rs8179460	4	Tier2
rs4652764	01q25.3_rs8179460	3	Tier3
rs4652765	01q25.3_rs8179460	5	Tier2
rs4651137	01q25.3_rs8179460	5	Tier2
rs4652766	01q25.3_rs8179460	6	Tier1
rs10911196	01q25.3_rs8179460	7	Tier1
rs10911197	01q25.3_rs8179460	5	Tier2
rs61081633	01q25.3_rs8179460	5	Tier2
rs4642853	01q25.3_rs8179460	6	Tier1
rs4369195	01q25.3_rs8179460	5	Tier2
rs10797815	01q25.3_rs8179460	5	Tier2
rs10911198	01q25.3_rs8179460	8	Tier1
rs5022057	01q25.3_rs8179460	6	Tier1
rs10911199	01q25.3_rs8179460	6	Tier1
rs10911200	01q25.3_rs8179460	4	Tier2
rs10797816	01q25.3_rs8179460	5	Tier2
rs10797817	01q25.3_rs8179460	7	Tier1
rs12037585	01q25.3_rs8179460	4	Tier2
rs12037623	01q25.3_rs8179460	4	Tier2
rs4651138	01q25.3_rs8179460	4	Tier2
rs10911201	01q25.3_rs8179460	3	Tier3
rs4652767	01q25.3_rs8179460	6	Tier1
rs6678517	01q25.3_rs8179460	6	Tier1
rs10752889	01q25.3_rs8179460	4	Tier2
rs6657533	01q25.3_rs8179460	5	Tier2
rs4129858	01q25.3_rs8179460	3	Tier3
rs4129857	01q25.3_rs8179460	4	Tier2
rs9699754	01q25.3_rs8179460	4	Tier2
rs10797818	01q25.3_rs8179460	4	Tier2
rs4409613	01q25.3_rs8179460	5	Tier2
rs10797819	01q25.3_rs8179460	4	Tier2
rs7415796	01q25.3_rs8179460	4	Tier2
rs4396114	01q25.3_rs8179460	5	Tier2
rs12043805	01q25.3_rs8179460	4	Tier2
rs4652769	01q25.3_rs8179460	4	Tier2
rs10911205	01q25.3_rs8179460	3	Tier3
rs10797820	01q25.3_rs8179460	3	Tier3
rs10911206	01q25.3_rs8179460	5	Tier2
rs10797821	01q25.3_rs8179460	4	Tier2
rs4366285	01q25.3_rs8179460	5	Tier2
rs10911209	01q25.3_rs8179460	5	Tier2
rs12144261	01q25.3_rs8179460	4	Tier2
rs6660111	01q25.3_rs8179460	4	Tier2
rs12022720	01q25.3_rs8179460	3	Tier3
rs6664995	01q25.3_rs8179460	3	Tier3
rs10797822	01q25.3_rs8179460	3	Tier3
rs6668980	01q25.3_rs8179460	3	Tier3
rs28477876	01q25.3_rs8179460	3	Tier3
rs28533496	01q25.3_rs8179460	3	Tier3
rs4422969	01q25.3_rs8179460	3	Tier3
rs10797823	01q25.3_rs8179460	3	Tier3
rs10752890	01q25.3_rs8179460	3	Tier3
rs10911211	01q25.3_rs8179460	4	Tier2
rs10752891	01q25.3_rs8179460	3	Tier3
rs4652771	01q25.3_rs8179460	3	Tier3
rs11590958	01q25.3_rs8179460	3	Tier3
rs4652772	01q25.3_rs8179460	3	Tier3
rs10797824	01q25.3_rs8179460	3	Tier3
rs10911212	01q25.3_rs8179460	4	Tier2
rs10797825	01q25.3_rs8179460	3	Tier3
rs10911213	01q25.3_rs8179460	4	Tier2
rs10737238	01q25.3_rs8179460	5	Tier2
rs4546885	01q25.3_rs8179460	4	Tier2
rs10732271	01q25.3_rs8179460	4	Tier2
rs3934578	01q25.3_rs8179460	3	Tier3
rs3934579	01q25.3_rs8179460	3	Tier3
rs3934697	01q25.3_rs8179460	3	Tier3
rs10797828	01q25.3_rs8179460	2	Tier3
rs4072709	01q25.3_rs8179460	2	Tier3
rs3935384	01q25.3_rs8179460	4	Tier2
rs4266836	01q25.3_rs8179460	2	Tier3
rs10737239	01q25.3_rs8179460	3	Tier3
rs12738377	01q25.3_rs8179460	3	Tier3
rs7547953	01q25.3_rs8179460	4	Tier2
rs10797829	01q25.3_rs8179460	3	Tier3
rs10752892	01q25.3_rs8179460	3	Tier3
rs10797830	01q25.3_rs8179460	3	Tier3
rs10911217	01q25.3_rs8179460	3	Tier3
rs10797831	01q25.3_rs8179460	3	Tier3
rs10911218	01q25.3_rs8179460	3	Tier3
rs6697320	01q25.3_rs8179460	3	Tier3
rs6424883	01q25.3_rs8179460	3	Tier3
rs7515822	01q25.3_rs8179460	4	Tier2
rs12563494	01q25.3_rs8179460	2	Tier3
rs6665685	01q25.3_rs8179460	5	Tier2
rs12120747	01q25.3_rs8179460	4	Tier2
rs10797832	01q25.3_rs8179460	5	Tier2
rs10797833	01q25.3_rs8179460	5	Tier2
rs10752893	01q25.3_rs8179460	3	Tier3
rs10911222	01q25.3_rs8179460	3	Tier3
rs10911223	01q25.3_rs8179460	3	Tier3
rs10797834	01q25.3_rs8179460	3	Tier3
rs10911228	01q25.3_rs8179460	4	Tier2
rs12128323	01q25.3_rs8179460	4	Tier2
rs10911229	01q25.3_rs8179460	3	Tier3
rs10752894	01q25.3_rs8179460	3	Tier3
rs10911230	01q25.3_rs8179460	3	Tier3
rs35782443	01q25.3_rs8179460	3	Tier3
rs34721094	01q25.3_rs8179460	3	Tier3
rs12082051	01q25.3_rs8179460	3	Tier3
rs10911231	01q25.3_rs8179460	3	Tier3
rs12739316	01q25.3_rs8179460	3	Tier3
rs10911232	01q25.3_rs8179460	4	Tier2
rs10911233	01q25.3_rs8179460	4	Tier2
rs10911234	01q25.3_rs8179460	3	Tier3
rs4397624	01q25.3_rs8179460	3	Tier3
rs10911235	01q25.3_rs8179460	3	Tier3
rs12066082	01q25.3_rs8179460	3	Tier3
rs2151669	01q25.3_rs8179460	4	Tier2
rs8179460	01q25.3_rs8179460	4	Tier2
rs2027086	01q25.3_rs8179460	8	Tier1
rs6672306	01q25.3_rs8179460	2	Tier3
rs6674729	01q25.3_rs8179460	5	Tier2
rs12078729	01q25.3_rs8179460	4	Tier2
rs4233194	01q25.3_rs8179460	3	Tier3
rs4652775	01q25.3_rs8179460	4	Tier2
rs10911239	01q25.3_rs8179460	3	Tier3
rs10911240	01q25.3_rs8179460	3	Tier3
rs7542277	01q25.3_rs8179460	3	Tier3
rs7542640	01q25.3_rs8179460	3	Tier3
rs10458355	01q25.3_rs8179460	3	Tier3
rs4491025	01q25.3_rs8179460	4	Tier2
rs7525917	01q25.3_rs8179460	3	Tier3
rs6424884	01q25.3_rs8179460	5	Tier2
rs6424885	01q25.3_rs8179460	3	Tier3
rs10752895	01q25.3_rs8179460	5	Tier2
rs10752897	01q25.3_rs8179460	7	Tier1
rs10911242	01q25.3_rs8179460	4	Tier2
rs2296288	01q25.3_rs8179460	6	Tier1
rs10797835	01q25.3_rs8179460	6	Tier1
rs2027075	01q25.3_rs8179460	6	Tier1
rs2027076	01q25.3_rs8179460	4	Tier2
rs2027077	01q25.3_rs8179460	5	Tier2
rs2027078	01q25.3_rs8179460	5	Tier2
rs10797836	01q25.3_rs8179460	6	Tier1
rs2027080	01q25.3_rs8179460	6	Tier1
rs3768629	01q25.3_rs8179460	5	Tier2
rs2147585	01q25.3_rs8179460	5	Tier2
rs2182020	01q25.3_rs8179460	6	Tier1
rs7414273	01q25.3_rs8179460	5	Tier2
rs10797837	01q25.3_rs8179460	5	Tier2
rs10911243	01q25.3_rs8179460	4	Tier2
rs2333622	01q25.3_rs8179460	6	Tier1
rs12091137	01q25.3_rs8179460	4	Tier2
rs12086466	01q25.3_rs8179460	4	Tier2
rs723014	01q25.3_rs8179460	4	Tier2
rs10911246	01q25.3_rs8179460	7	Tier1
rs10911247	01q25.3_rs8179460	4	Tier2
rs10797838	01q25.3_rs8179460	4	Tier2
rs3765521	01q25.3_rs8179460	4	Tier2
rs3765522	01q25.3_rs8179460	4	Tier2
rs10797839	01q25.3_rs8179460	4	Tier2
rs10752898	01q25.3_rs8179460	5	Tier2
rs3768626	01q25.3_rs8179460	4	Tier2
rs3768625	01q25.3_rs8179460	6	Tier1
rs3768624	01q25.3_rs8179460	4	Tier2
rs3818417	01q25.3_rs8179460	5	Tier2
rs2296290	01q25.3_rs8179460	4	Tier2
rs2296291	01q25.3_rs8179460	4	Tier2
rs6672093	01q25.3_rs8179460	4	Tier2
rs6686682	01q25.3_rs8179460	4	Tier2
rs10911248	01q25.3_rs8179460	4	Tier2
rs10911249	01q25.3_rs8179460	4	Tier2
rs10911250	01q25.3_rs8179460	4	Tier2
rs10797840	01q25.3_rs8179460	4	Tier2
rs10797841	01q25.3_rs8179460	4	Tier2
rs10911251	01q25.3_rs8179460	6	Tier1
rs10752899	01q25.3_rs8179460	4	Tier2
rs10797842	01q25.3_rs8179460	4	Tier2
rs10797843	01q25.3_rs8179460	4	Tier2
rs10797844	01q25.3_rs8179460	7	Tier1
rs6669199	01q25.3_rs8179460	4	Tier2
rs6669796	01q25.3_rs8179460	4	Tier2
rs3768623	01q25.3_rs8179460	10	Tier1
rs1537520	01q25.3_rs8179460	4	Tier2
rs3736888	01q25.3_rs8179460	4	Tier2
rs2027082	01q25.3_rs8179460	4	Tier2
rs6692207	01q25.3_rs8179460	5	Tier2
rs6679642	01q25.3_rs8179460	5	Tier2
rs6424887	01q25.3_rs8179460	5	Tier2
rs6424888	01q25.3_rs8179460	5	Tier2
rs20563	01q25.3_rs8179460	5	Tier2
rs10911253	01q25.3_rs8179460	4	Tier2
rs10752900	01q25.3_rs8179460	4	Tier2
rs2296292	01q25.3_rs8179460	4	Tier2
rs10797846	01q25.3_rs8179460	4	Tier2
rs10797847	01q25.3_rs8179460	5	Tier2
rs10797848	01q25.3_rs8179460	4	Tier2
rs1547712	01q25.3_rs8179460	4	Tier2
rs2027083	01q25.3_rs8179460	4	Tier2
rs10911254	01q25.3_rs8179460	4	Tier2
rs10911255	01q25.3_rs8179460	4	Tier2
rs10797849	01q25.3_rs8179460	4	Tier2
rs3768622	01q25.3_rs8179460	6	Tier1
rs3768621	01q25.3_rs8179460	5	Tier2
rs10752902	01q25.3_rs8179460	5	Tier2
rs2877984	01q25.3_rs8179460	5	Tier2
rs2333621	01q25.3_rs8179460	5	Tier2
rs6424889	01q25.3_rs8179460	4	Tier2
rs4652776	01q25.3_rs8179460	4	Tier2
rs4651139	01q25.3_rs8179460	4	Tier2
rs4652777	01q25.3_rs8179460	4	Tier2
rs3768620	01q25.3_rs8179460	5	Tier2
rs3768619	01q25.3_rs8179460	5	Tier2
rs3768618	01q25.3_rs8179460	5	Tier2
rs3768617	01q25.3_rs8179460	5	Tier2
rs7518957	01q25.3_rs8179460	6	Tier1
rs20557	01q25.3_rs8179460	5	Tier2
rs2093982	01q25.3_rs8179460	4	Tier2
rs2093983	01q25.3_rs8179460	4	Tier2
rs2093984	01q25.3_rs8179460	5	Tier2
rs2093985	01q25.3_rs8179460	5	Tier2
rs20558	01q25.3_rs8179460	6	Tier1
rs10797850	01q25.3_rs8179460	6	Tier1
rs1886499	01q25.3_rs8179460	6	Tier1
rs1886500	01q25.3_rs8179460	6	Tier1
rs1886501	01q25.3_rs8179460	6	Tier1
rs2296293	01q25.3_rs8179460	4	Tier2
rs2296294	01q25.3_rs8179460	5	Tier2
rs2224933	01q25.3_rs8179460	6	Tier1
rs1413390	01q25.3_rs8179460	6	Tier1
rs1413389	01q25.3_rs8179460	4	Tier2
rs1413388	01q25.3_rs8179460	5	Tier2
rs1413387	01q25.3_rs8179460	5	Tier2
rs7529465	01q25.3_rs8179460	6	Tier1
rs4651140	01q25.3_rs8179460	5	Tier2
rs4651141	01q25.3_rs8179460	4	Tier2
rs10797851	01q25.3_rs8179460	4	Tier2
rs10737243	01q25.3_rs8179460	5	Tier2
rs10737244	01q25.3_rs8179460	5	Tier2
rs4651145	01q25.3_rs8179460	5	Tier2
rs1360704	01q25.3_rs8179460	5	Tier2
rs2296300	01q25.3_rs8179460	4	Tier2
rs6691755	01q25.3_rs8179460	5	Tier2
rs3820697	01q25.3_rs8179460	4	Tier2
rs10752903	01q25.3_rs8179460	4	Tier2
rs10737245	01q25.3_rs8179460	4	Tier2
rs10752904	01q25.3_rs8179460	5	Tier2
rs10797852	01q25.3_rs8179460	4	Tier2
rs12066735	01q25.3_rs8179460	4	Tier2
rs12061219	01q25.3_rs8179460	4	Tier2
rs12095664	01q25.3_rs8179460	4	Tier2
rs10911258	01q25.3_rs8179460	5	Tier2
rs10911259	01q25.3_rs8179460	4	Tier2
rs12065110	01q25.3_rs8179460	4	Tier2
rs6666259	01q25.3_rs8179460	4	Tier2
rs3768616	01q25.3_rs8179460	4	Tier2
rs3768615	01q25.3_rs8179460	4	Tier2
rs12026314	01q25.3_rs8179460	4	Tier2
rs4652779	01q25.3_rs8179460	4	Tier2
rs2022392	01q25.3_rs8179460	4	Tier2
rs2296297	01q25.3_rs8179460	4	Tier2
rs2296296	01q25.3_rs8179460	4	Tier2
rs20560	01q25.3_rs8179460	4	Tier2
rs20561	01q25.3_rs8179460	4	Tier2
rs4652780	01q25.3_rs8179460	4	Tier2
rs10911260	01q25.3_rs8179460	4	Tier2
rs3768613	01q25.3_rs8179460	5	Tier2
rs10797854	01q25.3_rs8179460	4	Tier2
rs2274984	01q25.3_rs8179460	5	Tier2
rs2245784	01q25.3_rs8179460	5	Tier2
rs2147578	01q25.3_rs8179460	4	Tier2
rs2027085	01q25.3_rs8179460	6	Tier1
rs729672	01q25.3_rs8179460	3	Tier3
rs2027084	01q25.3_rs8179460	5	Tier2
rs3359	01q25.3_rs8179460	4	Tier2
rs1062044	01q25.3_rs8179460	7	Tier1
rs944971	01q25.3_rs8179460	6	Tier1
rs944970	01q25.3_rs8179460	5	Tier2
rs6424890	01q25.3_rs8179460	5	Tier2
rs3738829	01q25.3_rs8179460	6	Tier1
rs1547715	01q25.3_rs8179460	5	Tier2
rs1547714	01q25.3_rs8179460	4	Tier2
rs1051473	01q25.3_rs8179460	7	Tier1
rs7473	01q25.3_rs8179460	5	Tier2
rs12034436	01q25.3_rs8179460	5	Tier2
rs10911262	01q25.3_rs8179460	4	Tier2
rs10911263	01q25.3_rs8179460	4	Tier2
rs10911264	01q25.3_rs8179460	4	Tier2
rs10911265	01q25.3_rs8179460	4	Tier2
rs10911266	01q25.3_rs8179460	4	Tier2
rs6703054	01q25.3_rs8179460	6	Tier1
rs1760621	01q25.3_rs8179460	4	Tier2
rs492228	01q25.3_rs8179460	3	Tier3
rs652753	01q25.3_rs8179460	3	Tier3
rs641057	01q25.3_rs8179460	4	Tier2
rs640069	01q25.3_rs8179460	4	Tier2
rs519544	01q25.3_rs8179460	4	Tier2
rs638781	01q25.3_rs8179460	3	Tier3
rs522372	01q25.3_rs8179460	3	Tier3
rs544352	01q25.3_rs8179460	4	Tier2
rs546183	01q25.3_rs8179460	3	Tier3
rs547905	01q25.3_rs8179460	4	Tier2
rs625917	01q25.3_rs8179460	3	Tier3
rs549844	01q25.3_rs8179460	4	Tier2
rs551569	01q25.3_rs8179460	3	Tier3
rs1760624	01q25.3_rs8179460	4	Tier2
rs575474	01q25.3_rs8179460	4	Tier2
rs559476	01q25.3_rs8179460	6	Tier1
rs689375	01q25.3_rs8179460	5	Tier2
rs563026	01q25.3_rs8179460	5	Tier2
rs566625	01q25.3_rs8179460	4	Tier2
rs479994	01q25.3_rs8179460	4	Tier2
rs480132	01q25.3_rs8179460	4	Tier2
rs674343	01q25.3_rs8179460	4	Tier2
rs483783	01q25.3_rs8179460	3	Tier3
rs672119	01q25.3_rs8179460	5	Tier2
rs672059	01q25.3_rs8179460	5	Tier2
rs660602	01q25.3_rs8179460	4	Tier2
rs510642	01q25.3_rs8179460	3	Tier3
rs659307	01q25.3_rs8179460	4	Tier2
rs514183	01q25.3_rs8179460	5	Tier2
rs3118181	01q25.3_rs8179460	4	Tier2
rs3120034	01q25.3_rs8179460	4	Tier2
rs507246	01q25.3_rs8179460	3	Tier3
rs647947	01q25.3_rs8179460	3	Tier3
rs601508	01q25.3_rs8179460	5	Tier2
rs647347	01q25.3_rs8179460	5	Tier2
rs635796	01q25.3_rs8179460	5	Tier2
rs2644120	01q32.1_rs12137232	5	Tier2
rs4309038	01q32.1_rs12137232	5	Tier2
rs4494199	01q32.1_rs12137232	5	Tier2
rs12137232	01q32.1_rs12137232	6	Tier1
rs12086240	01q32.1_rs12137232	5	Tier2
rs2047264	01q32.1_rs12137232	5	Tier2
rs12078075	01q32.1_rs12078075	2	Tier3
rs2369633	01q32.1_rs12078075	3	Tier3
rs896319	01q32.1_rs12078075	5	Tier2
rs9659978	01q32.1_rs12078075	7	Tier1
rs17728	01q32.1_rs12078075	8	Tier1
rs117551196	01q41_rs6691170	3	Tier3
rs6691170	01q41_rs6691170	5	Tier2
rs72740077	01q41_rs6691170	4	Tier2
rs10218478	01q41_rs6691170	3	Tier3
rs12024666	01q41_rs6691170	4	Tier2
rs543160051	01q41_rs6691170	5	Tier2
rs2807367	01p36.12_rs2807367,rs34963268	5	Tier2
rs34761529	01p36.12_rs2807367,rs34963268	4	Tier2
rs12742784	01p36.12_rs2807367,rs34963268	5	Tier2
rs11810751	01p36.12_rs2807367,rs34963268	7	Tier1
rs7537281	01p36.12_rs2807367,rs34963268	5	Tier2
rs12728589	01p36.12_rs2807367,rs34963268	10	Tier1
rs34414754	01p36.12_rs2807367,rs34963268	5	Tier2
rs6679981	01p36.12_rs2807367,rs34963268	5	Tier2
rs7524102	01p36.12_rs2807367,rs34963268	5	Tier2
rs34920465	01p36.12_rs2807367,rs34963268	6	Tier1
rs11802513	01p36.12_rs2807367,rs34963268	5	Tier2
rs34568051	01p36.12_rs2807367,rs34963268	8	Tier1
rs12751610	01p36.12_rs2807367,rs34963268	6	Tier1
rs12563939	01p36.12_rs2807367,rs34963268	6	Tier1
rs34553872	01p36.12_rs2807367,rs34963268	6	Tier1
rs12568930	01p36.12_rs2807367,rs34963268	6	Tier1
rs10493013	01p36.12_rs2807367,rs34963268	5	Tier2
rs11799474	01p36.12_rs2807367,rs34963268	6	Tier1
rs6684375	01p36.12_rs2807367,rs34963268	6	Tier1
rs34963268	01p36.12_rs2807367,rs34963268	8	Tier1
rs6426749	01p36.12_rs2807367,rs34963268	7	Tier1
rs6658732	01p36.12_rs2807367,rs34963268	6	Tier1
rs17471975	01p36.12_rs2807367,rs34963268	5	Tier2
rs2078095	01q43_rs2078095	4	Tier2
rs1004076	01q43_rs2078095	7	Tier1
rs143721219	01q44_rs201395236	2	Tier3
rs201395236	01q44_rs201395236	1	Tier3
rs28470722	01p34.3_rs61776719	4	Tier2
rs34655914	01p34.3_rs61776719	9	Tier1
rs35267671	01p34.3_rs61776719	8	Tier1
rs17465420	01p34.3_rs61776719	7	Tier1
rs28605759	01p34.3_rs61776719	4	Tier2
rs28493395	01p34.3_rs61776719	4	Tier2
rs28683126	01p34.3_rs61776719	3	Tier3
rs28730330	01p34.3_rs61776719	11	Tier1
rs28626364	01p34.3_rs61776719	5	Tier2
rs28435150	01p34.3_rs61776719	4	Tier2
rs28570969	01p34.3_rs61776719	3	Tier3
rs2127645	01p34.3_rs61776719	3	Tier3
rs2170169	01p34.3_rs61776719	3	Tier3
rs28760325	01p34.3_rs61776719	4	Tier2
rs28645205	01p34.3_rs61776719	4	Tier2
rs28391281	01p34.3_rs61776719	4	Tier2
rs28673728	01p34.3_rs61776719	4	Tier2
rs28380108	01p34.3_rs61776719	4	Tier2
rs28611172	01p34.3_rs61776719	4	Tier2
rs11485595	01p34.3_rs61776719	5	Tier2
rs871524	01p34.3_rs61776719	5	Tier2
rs17531077	01p34.3_rs61776719	3	Tier3
rs72661887	01p34.3_rs61776719	5	Tier2
rs17465651	01p34.3_rs61776719	4	Tier2
rs11583126	01p34.3_rs61776719	5	Tier2
rs28428561	01p34.3_rs61776719	4	Tier2
rs7555461	01p34.3_rs61776719	4	Tier2
rs10890238	01p34.3_rs61776719	4	Tier2
rs11210825	01p34.3_rs61776719	4	Tier2
rs11210842	01p34.3_rs61776719	4	Tier2
rs12569027	01p34.3_rs61776719	6	Tier1
rs11210866	01p34.3_rs61776719	4	Tier2
rs12138115	01p34.3_rs61776719	5	Tier2
rs12024166	01p34.3_rs61776719	4	Tier2
rs12044531	01p34.3_rs61776719	4	Tier2
rs4360494	01p34.3_rs61776719	9	Tier1
rs4072980	01p34.3_rs61776719	9	Tier1
rs61776719	01p34.3_rs61776719	9	Tier1
rs67631072	01p34.3_rs61776719	17	Tier1
rs7366048	01p34.3_rs61776719	6	Tier1
rs12144319	01p32.3_rs12143541	4	Tier2
rs2286203	01p32.3_rs12143541	3	Tier3
rs12143541	01p32.3_rs12143541	2	Tier3
rs12144325	01p32.3_rs12143541	4	Tier2
rs2270003	01p32.3_rs12143541	5	Tier2
rs628667	01p32.3_rs12143541	4	Tier2
rs78948067	01p32.3_rs12143541	5	Tier2
rs11581256	01p32.3_rs12143541	8	Tier1
rs12128375	01p32.3_rs12143541	10	Tier1
rs12118786	01p32.3_rs12143541	4	Tier2
rs75192634	01p32.3_rs12143541	3	Tier3
rs76034260	01p32.3_rs12143541	4	Tier2
rs6663032	01p32.3_rs12143541	6	Tier1
rs12126259	01p32.3_rs12143541	7	Tier1
rs12145898	01p32.3_rs12143541	6	Tier1
rs116542409	01p32.3_rs12143541	5	Tier2
rs3818748	01p32.3_rs12143541	4	Tier2
rs12118376	01p32.3_rs12143541	2	Tier3
rs2651241	01p31.1_rs3124454	6	Tier1
rs2651244	01p31.1_rs3124454	5	Tier2
rs12043275	01p31.1_rs3124454	3	Tier3
rs4129005	01p31.1_rs3124454	5	Tier2
rs3124454	01p31.1_rs3124454	3	Tier3
rs11190126	10q24.2_rs6584283,rs35564340	2	Tier3
rs11190127	10q24.2_rs6584283,rs35564340	2	Tier3
rs61872688	10q24.2_rs6584283,rs35564340	2	Tier3
rs10883358	10q24.2_rs6584283,rs35564340	2	Tier3
rs7095491	10q24.2_rs6584283,rs35564340	2	Tier3
rs7078219	10q24.2_rs6584283,rs35564340	2	Tier3
rs7081330	10q24.2_rs6584283,rs35564340	2	Tier3
rs7081858	10q24.2_rs6584283,rs35564340	2	Tier3
rs11190130	10q24.2_rs6584283,rs35564340	2	Tier3
rs11190131	10q24.2_rs6584283,rs35564340	2	Tier3
rs7092009	10q24.2_rs6584283,rs35564340	4	Tier2
rs7096296	10q24.2_rs6584283,rs35564340	5	Tier2
rs6584277	10q24.2_rs6584283,rs35564340	5	Tier2
rs6584278	10q24.2_rs6584283,rs35564340	4	Tier2
rs10786556	10q24.2_rs6584283,rs35564340	5	Tier2
rs7077040	10q24.2_rs6584283,rs35564340	4	Tier2
rs10883360	10q24.2_rs6584283,rs35564340	5	Tier2
rs11190134	10q24.2_rs6584283,rs35564340	4	Tier2
rs4919342	10q24.2_rs6584283,rs35564340	5	Tier2
rs10883361	10q24.2_rs6584283,rs35564340	4	Tier2
rs10786557	10q24.2_rs6584283,rs35564340	4	Tier2
rs4409764	10q24.2_rs6584283,rs35564340	5	Tier2
rs4129134	10q24.2_rs6584283,rs35564340	7	Tier1
rs4129133	10q24.2_rs6584283,rs35564340	5	Tier2
rs4129132	10q24.2_rs6584283,rs35564340	5	Tier2
rs7916751	10q24.2_rs6584283,rs35564340	5	Tier2
rs10748783	10q24.2_rs6584283,rs35564340	5	Tier2
rs7917446	10q24.2_rs6584283,rs35564340	5	Tier2
rs6584281	10q24.2_rs6584283,rs35564340	4	Tier2
rs6584282	10q24.2_rs6584283,rs35564340	5	Tier2
rs11190135	10q24.2_rs6584283,rs35564340	3	Tier3
rs10883362	10q24.2_rs6584283,rs35564340	3	Tier3
rs10883365	10q24.2_rs6584283,rs35564340	5	Tier2
rs10883366	10q24.2_rs6584283,rs35564340	5	Tier2
rs10883367	10q24.2_rs6584283,rs35564340	5	Tier2
rs7085798	10q24.2_rs6584283,rs35564340	5	Tier2
rs1548964	10q24.2_rs6584283,rs35564340	6	Tier1
rs1548963	10q24.2_rs6584283,rs35564340	5	Tier2
rs1548962	10q24.2_rs6584283,rs35564340	4	Tier2
rs6584283	10q24.2_rs6584283,rs35564340	5	Tier2
rs10883370	10q24.2_rs6584283,rs35564340	3	Tier3
rs11190140	10q24.2_rs6584283,rs35564340	3	Tier3
rs11190141	10q24.2_rs6584283,rs35564340	4	Tier2
rs10883371	10q24.2_rs6584283,rs35564340	5	Tier2
rs10883372	10q24.2_rs6584283,rs35564340	5	Tier2
rs10883373	10q24.2_rs6584283,rs35564340	5	Tier2
rs41290504	10q24.2_rs6584283,rs35564340	3	Tier3
rs7908704	10q24.2_rs6584283,rs35564340	3	Tier3
rs7893840	10q24.2_rs6584283,rs35564340	5	Tier2
rs7911680	10q24.2_rs6584283,rs35564340	2	Tier3
rs1332099	10q24.2_rs6584283,rs35564340	3	Tier3
rs878939	10q24.2_rs6584283,rs35564340	2	Tier3
rs878940	10q24.2_rs6584283,rs35564340	2	Tier3
rs17578234	10q24.2_rs6584283,rs35564340	2	Tier3
rs61871279	10q24.2_rs6584283,rs35564340	7	Tier1
rs17112021	10q24.2_rs6584283,rs35564340	2	Tier3
rs17493485	10q24.2_rs6584283,rs35564340	2	Tier3
rs17578367	10q24.2_rs6584283,rs35564340	2	Tier3
rs35137159	10q24.2_rs6584283,rs35564340	3	Tier3
rs35564340	10q24.2_rs6584283,rs35564340	2	Tier3
rs1035209	10q24.2_rs6584283,rs35564340	3	Tier3
rs2193352	10q24.2_rs6584283,rs35564340	2	Tier3
rs7476059	10q24.2_rs6584283,rs35564340	2	Tier3
rs11190164	10q24.2_rs6584283,rs35564340	2	Tier3
rs80109592	10q25.2_rs12241008,rs11196172	1	Tier3
rs142307889	10q25.2_rs12241008,rs11196172	1	Tier3
rs77705687	10q25.2_rs12241008,rs11196172	3	Tier3
rs58936340	10q25.2_rs12241008,rs11196172	1	Tier3
rs111936498	10q25.2_rs12241008,rs11196172	1	Tier3
rs77802795	10q25.2_rs12241008,rs11196172	1	Tier3
rs12263620	10q25.2_rs12241008,rs11196172	1	Tier3
rs10509964	10q25.2_rs12241008,rs11196172	2	Tier3
rs34139797	10q25.2_rs12241008,rs11196172	1	Tier3
rs76880073	10q25.2_rs12241008,rs11196172	0	Tier3
rs7894915	10q25.2_rs12241008,rs11196172	1	Tier3
rs7895362	10q25.2_rs12241008,rs11196172	1	Tier3
rs10082356	10q25.2_rs12241008,rs11196172	0	Tier3
rs4554811	10q25.2_rs12241008,rs11196172	1	Tier3
rs4414150	10q25.2_rs12241008,rs11196172	1	Tier3
rs4554812	10q25.2_rs12241008,rs11196172	3	Tier3
rs17129834	10q25.2_rs12241008,rs11196172	1	Tier3
rs12241008	10q25.2_rs12241008,rs11196172	1	Tier3
rs17129837	10q25.2_rs12241008,rs11196172	1	Tier3
rs113979074	10q25.2_rs12241008,rs11196172	0	Tier3
rs12240720	10q25.2_rs12241008,rs11196172	1	Tier3
rs12246635	10q25.2_rs12241008,rs11196172	2	Tier3
rs11195986	10q25.2_rs12241008,rs11196172	2	Tier3
rs17129851	10q25.2_rs12241008,rs11196172	0	Tier3
rs4439449	10q25.2_rs12241008,rs11196172	1	Tier3
rs12255141	10q25.2_rs12241008,rs11196172	2	Tier3
rs73365049	10q25.2_rs12241008,rs11196172	2	Tier3
rs58575880	10q25.2_rs12241008,rs11196172	2	Tier3
rs56188434	10q25.2_rs12241008,rs11196172	2	Tier3
rs80207046	10q25.2_rs12241008,rs11196172	2	Tier3
rs74236144	10q25.2_rs12241008,rs11196172	1	Tier3
rs2028783	10q25.2_rs12241008,rs11196172	1	Tier3
rs12266418	10q25.2_rs12241008,rs11196172	2	Tier3
rs17129862	10q25.2_rs12241008,rs11196172	1	Tier3
rs7100296	10q25.2_rs12241008,rs11196172	1	Tier3
rs12254971	10q25.2_rs12241008,rs11196172	4	Tier2
rs12259387	10q25.2_rs12241008,rs11196172	1	Tier3
rs11195996	10q25.2_rs12241008,rs11196172	1	Tier3
rs12250914	10q25.2_rs12241008,rs11196172	1	Tier3
rs11196170	10q25.2_rs12241008,rs11196172	2	Tier3
rs2296784	10q25.2_rs12241008,rs11196172	3	Tier3
rs2296783	10q25.2_rs12241008,rs11196172	6	Tier1
rs2296782	10q25.2_rs12241008,rs11196172	7	Tier1
rs11196171	10q25.2_rs12241008,rs11196172	3	Tier3
rs7068313	10q25.2_rs12241008,rs11196172	2	Tier3
rs10885399	10q25.2_rs12241008,rs11196172	2	Tier3
rs11196172	10q25.2_rs12241008,rs11196172	3	Tier3
rs11196173	10q25.2_rs12241008,rs11196172	4	Tier2
rs61875109	10q25.2_rs12241008,rs11196172	4	Tier2
rs12573128	10q25.2_rs12241008,rs11196172	4	Tier2
rs61875110	10q25.2_rs12241008,rs11196172	3	Tier3
rs7897438	10q25.2_rs12241008,rs11196172	4	Tier2
rs2250755	10p12.1_rs1775910,rs1773860	3	Tier3
rs1773860	10p12.1_rs1775910,rs1773860	3	Tier3
rs1612122	10p12.1_rs1775910,rs1773860	2	Tier3
rs2795099	10p12.1_rs1775910,rs1773860	3	Tier3
rs10740013	10q11.23_rs10821905	7	Tier1
rs9794357	10q11.23_rs10821905	7	Tier1
rs10994720	10q11.23_rs10821905	6	Tier1
rs12768968	10q11.23_rs10821905	5	Tier2
rs10994856	10q11.23_rs10821905	7	Tier1
rs10994860	10q11.23_rs10821905	7	Tier1
rs10821905	10q11.23_rs10821905	7	Tier1
rs10821907	10q11.23_rs10821905	8	Tier1
rs704017	10q22.3_rs704017,rs1782645	5	Tier2
rs1250567	10q22.3_rs704017,rs1782645	3	Tier3
rs1782645	10q22.3_rs704017,rs1782645	5	Tier2
rs10905415	10p14_rs12217641,rs11255841	3	Tier3
rs10795662	10p14_rs12217641,rs11255841	1	Tier3
rs11255766	10p14_rs12217641,rs11255841	1	Tier3
rs7905767	10p14_rs12217641,rs11255841	1	Tier3
rs2388749	10p14_rs12217641,rs11255841	2	Tier3
rs1590540	10p14_rs12217641,rs11255841	1	Tier3
rs11255785	10p14_rs12217641,rs11255841	1	Tier3
rs7098207	10p14_rs12217641,rs11255841	1	Tier3
rs10795666	10p14_rs12217641,rs11255841	1	Tier3
rs827406	10p14_rs12217641,rs11255841	1	Tier3
rs10905436	10p14_rs12217641,rs11255841	1	Tier3
rs827394	10p14_rs12217641,rs11255841	1	Tier3
rs827396	10p14_rs12217641,rs11255841	1	Tier3
rs1325872	10p14_rs12217641,rs11255841	1	Tier3
rs706771	10p14_rs12217641,rs11255841	1	Tier3
rs844131	10p14_rs12217641,rs11255841	1	Tier3
rs827401	10p14_rs12217641,rs11255841	2	Tier3
rs827392	10p14_rs12217641,rs11255841	1	Tier3
rs10795668	10p14_rs12217641,rs11255841	1	Tier3
rs827385	10p14_rs12217641,rs11255841	1	Tier3
rs827386	10p14_rs12217641,rs11255841	1	Tier3
rs827387	10p14_rs12217641,rs11255841	1	Tier3
rs827388	10p14_rs12217641,rs11255841	1	Tier3
rs7097251	10p14_rs12217641,rs11255841	1	Tier3
rs2225014	10p14_rs12217641,rs11255841	1	Tier3
rs4237399	10p14_rs12217641,rs11255841	1	Tier3
rs4749806	10p14_rs12217641,rs11255841	2	Tier3
rs827382	10p14_rs12217641,rs11255841	2	Tier3
rs7916911	10p14_rs12217641,rs11255841	1	Tier3
rs7914600	10p14_rs12217641,rs11255841	2	Tier3
rs7915979	10p14_rs12217641,rs11255841	2	Tier3
rs7912704	10p14_rs12217641,rs11255841	1	Tier3
rs7912831	10p14_rs12217641,rs11255841	1	Tier3
rs11255835	10p14_rs12217641,rs11255841	1	Tier3
rs1537603	10p14_rs12217641,rs11255841	1	Tier3
rs7894531	10p14_rs12217641,rs11255841	2	Tier3
rs12358150	10p14_rs12217641,rs11255841	2	Tier3
rs4749812	10p14_rs12217641,rs11255841	1	Tier3
rs112695372	10p14_rs12217641,rs11255841	1	Tier3
rs11255841	10p14_rs12217641,rs11255841	3	Tier3
rs10905451	10p14_rs12217641,rs11255841	1	Tier3
rs7083289	10p14_rs12217641,rs11255841	1	Tier3
rs35062044	10p14_rs12217641,rs11255841	1	Tier3
rs35014754	10p14_rs12217641,rs11255841	1	Tier3
rs12778523	10p14_rs12217641,rs11255841	1	Tier3
rs4474353	10p14_rs12217641,rs11255841	2	Tier3
rs10905453	10p14_rs12217641,rs11255841	2	Tier3
rs11255866	10p14_rs12217641,rs11255841	1	Tier3
rs10905455	10p14_rs12217641,rs11255841	1	Tier3
rs10840346	11p15.4_rs4444073	3	Tier3
rs2403265	11p15.4_rs4444073	4	Tier2
rs2403264	11p15.4_rs4444073	4	Tier2
rs12360854	11p15.4_rs4444073	4	Tier2
rs7122422	11p15.4_rs4444073	4	Tier2
rs7126376	11p15.4_rs4444073	4	Tier2
rs10770083	11p15.4_rs4444073	4	Tier2
rs7121704	11p15.4_rs4444073	4	Tier2
rs12288355	11p15.4_rs4444073	4	Tier2
rs2403230	11p15.4_rs4444073	4	Tier2
rs4284389	11p15.4_rs4444073	4	Tier2
rs10840349	11p15.4_rs4444073	4	Tier2
rs7128591	11p15.4_rs4444073	5	Tier2
rs10770084	11p15.4_rs4444073	5	Tier2
rs10840353	11p15.4_rs4444073	4	Tier2
rs4350354	11p15.4_rs4444073	6	Tier1
rs4316505	11p15.4_rs4444073	4	Tier2
rs10840354	11p15.4_rs4444073	4	Tier2
rs11600852	11p15.4_rs4444073	4	Tier2
rs7106491	11p15.4_rs4444073	4	Tier2
rs7110664	11p15.4_rs4444073	4	Tier2
rs7950240	11p15.4_rs4444073	4	Tier2
rs7939146	11p15.4_rs4444073	5	Tier2
rs10840360	11p15.4_rs4444073	4	Tier2
rs7932988	11p15.4_rs4444073	4	Tier2
rs6483964	11p15.4_rs4444073	4	Tier2
rs6483965	11p15.4_rs4444073	5	Tier2
rs7119000	11p15.4_rs4444073	5	Tier2
rs7104821	11p15.4_rs4444073	8	Tier1
rs6483966	11p15.4_rs4444073	7	Tier1
rs7948166	11p15.4_rs4444073	9	Tier1
rs7106328	11p15.4_rs4444073	8	Tier1
rs6483970	11p15.4_rs4444073	5	Tier2
rs4366476	11p15.4_rs4444073	4	Tier2
rs4509749	11p15.4_rs4444073	4	Tier2
rs4466825	11p15.4_rs4444073	5	Tier2
rs7938891	11p15.4_rs4444073	4	Tier2
rs11042617	11p15.4_rs4444073	5	Tier2
rs10770087	11p15.4_rs4444073	3	Tier3
rs11042620	11p15.4_rs4444073	4	Tier2
rs10840363	11p15.4_rs4444073	4	Tier2
rs11042621	11p15.4_rs4444073	4	Tier2
rs10840365	11p15.4_rs4444073	4	Tier2
rs11042622	11p15.4_rs4444073	4	Tier2
rs11042625	11p15.4_rs4444073	3	Tier3
rs7131203	11p15.4_rs4444073	4	Tier2
rs10770090	11p15.4_rs4444073	4	Tier2
rs10128601	11p15.4_rs4444073	5	Tier2
rs2403290	11p15.4_rs4444073	4	Tier2
rs4635071	11p15.4_rs4444073	5	Tier2
rs7125593	11p15.4_rs4444073	4	Tier2
rs10840369	11p15.4_rs4444073	5	Tier2
rs7111072	11p15.4_rs4444073	3	Tier3
rs7110312	11p15.4_rs4444073	3	Tier3
rs11042638	11p15.4_rs4444073	4	Tier2
rs10734652	11p15.4_rs4444073	4	Tier2
rs2155065	11q22.1_rs2155065	5	Tier2
rs11042686	11p15.4_rs4444073	4	Tier2
rs7952229	11p15.4_rs4444073	4	Tier2
rs10743132	11p15.4_rs4444073	3	Tier3
rs11042689	11p15.4_rs4444073	4	Tier2
rs61889798	11p15.4_rs4444073	4	Tier2
rs12418690	11p15.4_rs4444073	3	Tier3
rs7933018	11p15.4_rs4444073	4	Tier2
rs10840379	11p15.4_rs4444073	3	Tier3
rs11607621	11p15.4_rs4444073	3	Tier3
rs16907615	11p15.4_rs4444073	3	Tier3
rs2957699	11p15.4_rs4444073	3	Tier3
rs2957671	11p15.4_rs4444073	3	Tier3
rs2957674	11p15.4_rs4444073	3	Tier3
rs35598338	11p15.4_rs4444073	3	Tier3
rs10840384	11p15.4_rs4444073	3	Tier3
rs10840386	11p15.4_rs4444073	3	Tier3
rs57153895	11p15.4_rs4444073	6	Tier1
rs4641466	11p15.4_rs4444073	6	Tier1
rs4399321	11p15.4_rs4444073	4	Tier2
rs7935242	11p15.4_rs4444073	5	Tier2
rs7927874	11p15.4_rs4444073	7	Tier1
rs11042725	11p15.4_rs4444073	6	Tier1
rs4444073	11p15.4_rs4444073	7	Tier1
rs2060658	11p15.4_rs4444073	3	Tier3
rs1568202	11q23.1_rs3087967	6	Tier1
rs11213799	11q23.1_rs3087967	6	Tier1
rs35759288	11q23.1_rs3087967	6	Tier1
rs34060775	11q23.1_rs3087967	6	Tier1
rs11213801	11q23.1_rs3087967	7	Tier1
rs10891239	11q23.1_rs3087967	6	Tier1
rs7939167	11q23.1_rs3087967	6	Tier1
rs11213813	11q23.1_rs3087967	6	Tier1
rs4628711	11q23.1_rs3087967	6	Tier1
rs4309189	11q23.1_rs3087967	7	Tier1
rs7478722	11q23.1_rs3087967	6	Tier1
rs1962445	11q23.1_rs3087967	6	Tier1
rs10891241	11q23.1_rs3087967	8	Tier1
rs10789819	11q23.1_rs3087967	8	Tier1
rs10789820	11q23.1_rs3087967	7	Tier1
rs6589216	11q23.1_rs3087967	7	Tier1
rs6589217	11q23.1_rs3087967	7	Tier1
rs4936377	11q23.1_rs3087967	6	Tier1
rs73556233	11q23.1_rs3087967	6	Tier1
rs4938382	11q23.1_rs3087967	6	Tier1
rs7108060	11q23.1_rs3087967	6	Tier1
rs12421268	11q23.1_rs3087967	10	Tier1
rs7934982	11q23.1_rs3087967	9	Tier1
rs7938779	11q23.1_rs3087967	10	Tier1
rs7925917	11q23.1_rs3087967	8	Tier1
rs10891242	11q23.1_rs3087967	7	Tier1
rs7121198	11q23.1_rs3087967	8	Tier1
rs7121338	11q23.1_rs3087967	10	Tier1
rs7121501	11q23.1_rs3087967	9	Tier1
rs7121531	11q23.1_rs3087967	10	Tier1
rs4936382	11q23.1_rs3087967	10	Tier1
rs4245170	11q23.1_rs3087967	10	Tier1
rs7130173	11q23.1_rs3087967	15	Tier1
rs10891243	11q23.1_rs3087967	12	Tier1
rs4938398	11q23.1_rs3087967	8	Tier1
rs7930251	11q23.1_rs3087967	8	Tier1
rs3087967	11q23.1_rs3087967	9	Tier1
rs4938407	11q23.1_rs3087967	9	Tier1
rs11213820	11q23.1_rs3087967	7	Tier1
rs4477469	11q23.1_rs3087967	7	Tier1
rs4533073	11q23.1_rs3087967	8	Tier1
rs7942622	11q23.1_rs3087967	5	Tier2
rs10789822	11q23.1_rs3087967	6	Tier1
rs7103178	11q23.1_rs3087967	8	Tier1
rs12296076	11q23.1_rs3087967	8	Tier1
rs6589218	11q23.1_rs3087967	8	Tier1
rs7944895	11q23.1_rs3087967	7	Tier1
rs11213823	11q23.1_rs3087967	9	Tier1
rs10891246	11q23.1_rs3087967	6	Tier1
rs7105857	11q23.1_rs3087967	6	Tier1
rs7122375	11q23.1_rs3087967	7	Tier1
rs3802840	11q23.1_rs3087967	4	Tier2
rs3802841	11q23.1_rs3087967	6	Tier1
rs3802842	11q23.1_rs3087967	6	Tier1
rs4608113	11q23.1_rs3087967	8	Tier1
rs4520624	11q23.1_rs3087967	7	Tier1
rs35045238	11q23.1_rs3087967	6	Tier1
rs10789823	11q23.1_rs3087967	6	Tier1
rs6589219	11q23.1_rs3087967	6	Tier1
rs6589220	11q23.1_rs3087967	6	Tier1
rs3087587	11q23.1_rs3087967	6	Tier1
rs1046872	11q23.1_rs3087967	7	Tier1
rs7930041	11q23.1_rs3087967	6	Tier1
rs2002560	11q23.1_rs3087967	7	Tier1
rs7947952	11q23.1_rs3087967	8	Tier1
rs7948150	11q23.1_rs3087967	6	Tier1
rs11213826	11q23.1_rs3087967	5	Tier2
rs7104509	11q23.1_rs3087967	5	Tier2
rs4938496	11q23.1_rs3087967	6	Tier1
rs1815949	11q23.1_rs3087967	7	Tier1
rs7127806	11q23.1_rs3087967	5	Tier2
rs11603094	11q23.1_rs3087967	11	Tier1
rs497916	11q23.3_rs497916	2	Tier3
rs55938967	11q23.3_rs497916	3	Tier3
rs174528	11q12.2_rs174537	8	Tier1
rs174529	11q12.2_rs174537	11	Tier1
rs174530	11q12.2_rs174537	8	Tier1
rs108499	11q12.2_rs174537	7	Tier1
rs174533	11q12.2_rs174537	6	Tier1
rs174534	11q12.2_rs174537	6	Tier1
rs174535	11q12.2_rs174537	6	Tier1
rs174536	11q12.2_rs174537	6	Tier1
rs174537	11q12.2_rs174537	6	Tier1
rs102275	11q12.2_rs174537	5	Tier2
rs102274	11q12.2_rs174537	5	Tier2
rs174538	11q12.2_rs174537	10	Tier1
rs4246215	11q12.2_rs174537	8	Tier1
rs174541	11q12.2_rs174537	7	Tier1
rs174544	11q12.2_rs174537	6	Tier1
rs174545	11q12.2_rs174537	7	Tier1
rs174546	11q12.2_rs174537	6	Tier1
rs174547	11q12.2_rs174537	7	Tier1
rs174548	11q12.2_rs174537	6	Tier1
rs174549	11q12.2_rs174537	6	Tier1
rs174550	11q12.2_rs174537	6	Tier1
rs174553	11q12.2_rs174537	5	Tier2
rs174554	11q12.2_rs174537	6	Tier1
rs174555	11q12.2_rs174537	4	Tier2
rs174556	11q12.2_rs174537	6	Tier1
rs174559	11q12.2_rs174537	7	Tier1
rs174560	11q12.2_rs174537	7	Tier1
rs174561	11q12.2_rs174537	10	Tier1
rs174562	11q12.2_rs174537	5	Tier2
rs174564	11q12.2_rs174537	5	Tier2
rs28456	11q12.2_rs174537	7	Tier1
rs174565	11q12.2_rs174537	6	Tier1
rs174566	11q12.2_rs174537	5	Tier2
rs174567	11q12.2_rs174537	6	Tier1
rs174568	11q12.2_rs174537	5	Tier2
rs99780	11q12.2_rs174537	3	Tier3
rs174570	11q12.2_rs174537	6	Tier1
rs1535	11q12.2_rs174537	5	Tier2
rs174572	11q12.2_rs174537	5	Tier2
rs174573	11q12.2_rs174537	5	Tier2
rs174574	11q12.2_rs174537	5	Tier2
rs174575	11q12.2_rs174537	4	Tier2
rs174576	11q12.2_rs174537	6	Tier1
rs174577	11q12.2_rs174537	5	Tier2
rs174578	11q12.2_rs174537	4	Tier2
rs174580	11q12.2_rs174537	6	Tier1
rs174581	11q12.2_rs174537	8	Tier1
rs174583	11q12.2_rs174537	4	Tier2
rs174584	11q12.2_rs174537	5	Tier2
rs174592	11q12.2_rs174537	5	Tier2
rs174594	11q12.2_rs174537	6	Tier1
rs174598	11q12.2_rs174537	6	Tier1
rs174599	11q12.2_rs174537	6	Tier1
rs174601	11q12.2_rs174537	6	Tier1
rs97384	11q12.2_rs174537	6	Tier1
rs9630218	11q13.3_rs10751097	2	Tier3
rs9630219	11q13.3_rs10751097	2	Tier3
rs2515281	11q13.3_rs10751097	5	Tier2
rs11233117	11q13.3_rs10751097	6	Tier1
rs2509124	11q13.3_rs10751097	7	Tier1
rs744205	11q13.3_rs10751097	8	Tier1
rs2509131	11q13.3_rs10751097	6	Tier1
rs7939552	11q13.3_rs10751097	6	Tier1
rs11233665	11q13.3_rs10751097	6	Tier1
rs11233666	11q13.3_rs10751097	5	Tier2
rs10751096	11q13.3_rs10751097	6	Tier1
rs10898153	11q13.3_rs10751097	8	Tier1
rs10751097	11q13.3_rs10751097	6	Tier1
rs7927478	11q13.3_rs10751097	6	Tier1
rs7941652	11q13.3_rs10751097	5	Tier2
rs10792699	11q13.3_rs10751097	5	Tier2
rs2509155	11q13.3_rs10751097	5	Tier2
rs2509154	11q13.3_rs10751097	4	Tier2
rs873860	11q13.3_rs10751097	5	Tier2
rs2002315	11q13.3_rs10751097	8	Tier1
rs2155455	11q13.3_rs10751097	6	Tier1
rs2155453	11q13.3_rs10751097	6	Tier1
rs2509151	11q13.3_rs10751097	7	Tier1
rs55885482	11q13.4_rs11236187,rs7946853,rs117042741	5	Tier2
rs56291869	11q13.4_rs11236187,rs7946853,rs117042741	5	Tier2
rs11600217	11q13.4_rs11236187,rs7946853,rs117042741	5	Tier2
rs11600228	11q13.4_rs11236187,rs7946853,rs117042741	7	Tier1
rs11602790	11q13.4_rs11236187,rs7946853,rs117042741	7	Tier1
rs35905518	11q13.4_rs11236187,rs7946853,rs117042741	7	Tier1
rs66936010	11q13.4_rs11236187,rs7946853,rs117042741	7	Tier1
rs12807400	11q13.4_rs11236187,rs7946853,rs117042741	6	Tier1
rs67281869	11q13.4_rs11236187,rs7946853,rs117042741	6	Tier1
rs67685119	11q13.4_rs11236187,rs7946853,rs117042741	6	Tier1
rs35085968	11q13.4_rs11236187,rs7946853,rs117042741	6	Tier1
rs12786591	11q13.4_rs11236187,rs7946853,rs117042741	6	Tier1
rs34348711	11q13.4_rs11236187,rs7946853,rs117042741	6	Tier1
rs34549932	11q13.4_rs11236187,rs7946853,rs117042741	7	Tier1
rs35001165	11q13.4_rs11236187,rs7946853,rs117042741	6	Tier1
rs34289192	11q13.4_rs11236187,rs7946853,rs117042741	5	Tier2
rs35701857	11q13.4_rs11236187,rs7946853,rs117042741	5	Tier2
rs4944900	11q13.4_rs11236187,rs7946853,rs117042741	6	Tier1
rs4944901	11q13.4_rs11236187,rs7946853,rs117042741	6	Tier1
rs35283305	11q13.4_rs11236187,rs7946853,rs117042741	6	Tier1
rs67613598	11q13.4_rs11236187,rs7946853,rs117042741	6	Tier1
rs17310661	11q13.4_rs11236187,rs7946853,rs117042741	7	Tier1
rs11236148	11q13.4_rs11236187,rs7946853,rs117042741	7	Tier1
rs1783200	11q13.4_rs11236187,rs7946853,rs117042741	6	Tier1
rs35958987	11q13.4_rs11236187,rs7946853,rs117042741	6	Tier1
rs12798723	11q13.4_rs11236187,rs7946853,rs117042741	7	Tier1
rs12802128	11q13.4_rs11236187,rs7946853,rs117042741	10	Tier1
rs10899009	11q13.4_rs11236187,rs7946853,rs117042741	7	Tier1
rs7116713	11q13.4_rs11236187,rs7946853,rs117042741	7	Tier1
rs11604752	11q13.4_rs11236187,rs7946853,rs117042741	5	Tier2
rs7119905	11q13.4_rs11236187,rs7946853,rs117042741	5	Tier2
rs4944902	11q13.4_rs11236187,rs7946853,rs117042741	8	Tier1
rs10793092	11q13.4_rs11236187,rs7946853,rs117042741	8	Tier1
rs7121958	11q13.4_rs11236187,rs7946853,rs117042741	10	Tier1
rs4944903	11q13.4_rs11236187,rs7946853,rs117042741	10	Tier1
rs113837791	11q13.4_rs11236187,rs7946853,rs117042741	10	Tier1
rs146435517	11q13.4_rs11236187,rs7946853,rs117042741	8	Tier1
rs4944905	11q13.4_rs11236187,rs7946853,rs117042741	5	Tier2
rs11236158	11q13.4_rs11236187,rs7946853,rs117042741	5	Tier2
rs10793093	11q13.4_rs11236187,rs7946853,rs117042741	5	Tier2
rs11236161	11q13.4_rs11236187,rs7946853,rs117042741	5	Tier2
rs36009269	11q13.4_rs11236187,rs7946853,rs117042741	5	Tier2
rs60085010	11q13.4_rs11236187,rs7946853,rs117042741	6	Tier1
rs57365763	11q13.4_rs11236187,rs7946853,rs117042741	6	Tier1
rs11236164	11q13.4_rs11236187,rs7946853,rs117042741	11	Tier1
rs113023899	11q13.4_rs11236187,rs7946853,rs117042741	5	Tier2
rs35167458	11q13.4_rs11236187,rs7946853,rs117042741	6	Tier1
rs35500564	11q13.4_rs11236187,rs7946853,rs117042741	5	Tier2
rs72977282	11q13.4_rs11236187,rs7946853,rs117042741	7	Tier1
rs2298573	11q13.4_rs11236187,rs7946853,rs117042741	8	Tier1
rs7939226	11q13.4_rs11236187,rs7946853,rs117042741	6	Tier1
rs67575589	11q13.4_rs11236187,rs7946853,rs117042741	9	Tier1
rs35778922	11q13.4_rs11236187,rs7946853,rs117042741	9	Tier1
rs35514423	11q13.4_rs11236187,rs7946853,rs117042741	8	Tier1
rs34601749	11q13.4_rs11236187,rs7946853,rs117042741	7	Tier1
rs7940880	11q13.4_rs11236187,rs7946853,rs117042741	8	Tier1
rs7124188	11q13.4_rs11236187,rs7946853,rs117042741	9	Tier1
rs4944912	11q13.4_rs11236187,rs7946853,rs117042741	6	Tier1
rs4944913	11q13.4_rs11236187,rs7946853,rs117042741	7	Tier1
rs10219203	11q13.4_rs11236187,rs7946853,rs117042741	10	Tier1
rs4996254	11q13.4_rs11236187,rs7946853,rs117042741	6	Tier1
rs12807883	11q13.4_rs11236187,rs7946853,rs117042741	7	Tier1
rs34450669	11q13.4_rs11236187,rs7946853,rs117042741	7	Tier1
rs10899015	11q13.4_rs11236187,rs7946853,rs117042741	6	Tier1
rs11236173	11q13.4_rs11236187,rs7946853,rs117042741	7	Tier1
rs10899020	11q13.4_rs11236187,rs7946853,rs117042741	8	Tier1
rs10793094	11q13.4_rs11236187,rs7946853,rs117042741	6	Tier1
rs2117222	11q13.4_rs11236187,rs7946853,rs117042741	9	Tier1
rs57796856	11q13.4_rs11236187,rs7946853,rs117042741	6	Tier1
rs59830047	11q13.4_rs11236187,rs7946853,rs117042741	8	Tier1
rs2155935	11q13.4_rs11236187,rs7946853,rs117042741	6	Tier1
rs2298792	11q13.4_rs11236187,rs7946853,rs117042741	8	Tier1
rs11236178	11q13.4_rs11236187,rs7946853,rs117042741	6	Tier1
rs71465929	11q13.4_rs11236187,rs7946853,rs117042741	7	Tier1
rs3824999	11q13.4_rs11236187,rs7946853,rs117042741	8	Tier1
rs11236182	11q13.4_rs11236187,rs7946853,rs117042741	9	Tier1
rs3741127	11q13.4_rs11236187,rs7946853,rs117042741	6	Tier1
rs7936385	11q13.4_rs11236187,rs7946853,rs117042741	8	Tier1
rs12282266	11q13.4_rs11236187,rs7946853,rs117042741	7	Tier1
rs10899024	11q13.4_rs11236187,rs7946853,rs117042741	7	Tier1
rs7932922	11q13.4_rs11236187,rs7946853,rs117042741	6	Tier1
rs1944933	11q13.4_rs11236187,rs7946853,rs117042741	6	Tier1
rs11236185	11q13.4_rs11236187,rs7946853,rs117042741	6	Tier1
rs4145954	11q13.4_rs11236187,rs7946853,rs117042741	7	Tier1
rs7924706	11q13.4_rs11236187,rs7946853,rs117042741	6	Tier1
rs7937753	11q13.4_rs11236187,rs7946853,rs117042741	7	Tier1
rs11236187	11q13.4_rs11236187,rs7946853,rs117042741	7	Tier1
rs11236188	11q13.4_rs11236187,rs7946853,rs117042741	7	Tier1
rs11236189	11q13.4_rs11236187,rs7946853,rs117042741	7	Tier1
rs55719957	11q13.4_rs11236187,rs7946853,rs117042741	7	Tier1
rs12421429	11q13.4_rs11236187,rs7946853,rs117042741	6	Tier1
rs58659624	11q13.4_rs11236187,rs7946853,rs117042741	6	Tier1
rs7103197	11q13.4_rs11236187,rs7946853,rs117042741	5	Tier2
rs10793098	11q13.4_rs11236187,rs7946853,rs117042741	7	Tier1
rs4644667	11q13.4_rs11236187,rs7946853,rs117042741	6	Tier1
rs11236199	11q13.4_rs11236187,rs7946853,rs117042741	8	Tier1
rs12789297	11q13.4_rs11236187,rs7946853,rs117042741	6	Tier1
rs55742006	11q13.4_rs11236187,rs7946853,rs117042741	6	Tier1
rs11236200	11q13.4_rs11236187,rs7946853,rs117042741	9	Tier1
rs7125505	11q13.4_rs11236187,rs7946853,rs117042741	5	Tier2
rs4420291	11q13.4_rs11236187,rs7946853,rs117042741	5	Tier2
rs9795065	11q13.4_rs11236187,rs7946853,rs117042741	5	Tier2
rs10899029	11q13.4_rs11236187,rs7946853,rs117042741	5	Tier2
rs10793101	11q13.4_rs11236187,rs7946853,rs117042741	5	Tier2
rs76704686	11q13.4_rs11236187,rs7946853,rs117042741	5	Tier2
rs11825804	11q13.4_rs11236187,rs7946853,rs117042741	5	Tier2
rs7109940	11q13.4_rs11236187,rs7946853,rs117042741	5	Tier2
rs117526209	11q13.4_rs11236187,rs7946853,rs117042741	6	Tier1
rs11236206	11q13.4_rs11236187,rs7946853,rs117042741	7	Tier1
rs12789086	11q13.4_rs11236187,rs7946853,rs117042741	7	Tier1
rs11236208	11q13.4_rs11236187,rs7946853,rs117042741	7	Tier1
rs10899031	11q13.4_rs11236187,rs7946853,rs117042741	11	Tier1
rs7119296	11q13.4_rs11236187,rs7946853,rs117042741	7	Tier1
rs10793103	11q13.4_rs11236187,rs7946853,rs117042741	11	Tier1
rs7108105	11q13.4_rs11236187,rs7946853,rs117042741	8	Tier1
rs2186956	11q13.4_rs11236187,rs7946853,rs117042741	6	Tier1
rs7111583	11q13.4_rs11236187,rs7946853,rs117042741	6	Tier1
rs7111585	11q13.4_rs11236187,rs7946853,rs117042741	6	Tier1
rs10899037	11q13.4_rs11236187,rs7946853,rs117042741	6	Tier1
rs34695217	11q13.4_rs11236187,rs7946853,rs117042741	14	Tier1
rs11607100	11q13.4_rs11236187,rs7946853,rs117042741	17	Tier1
rs4944940	11q13.4_rs11236187,rs7946853,rs117042741	11	Tier1
rs61389091	11q13.4_rs11236187,rs7946853,rs117042741	9	Tier1
rs11236228	11q13.4_rs11236187,rs7946853,rs117042741	8	Tier1
rs117042741	11q13.4_rs11236187,rs7946853,rs117042741	9	Tier1
rs10774624	12q24.12_rs653178	5	Tier2
rs7310615	12q24.12_rs653178	5	Tier2
rs3184504	12q24.12_rs653178	6	Tier1
rs10774625	12q24.12_rs653178	4	Tier2
rs7137828	12q24.12_rs653178	5	Tier2
rs597808	12q24.12_rs653178	4	Tier2
rs653178	12q24.12_rs653178	7	Tier1
rs11065979	12q24.12_rs653178	3	Tier3
rs11065987	12q24.12_rs653178	3	Tier3
rs11065991	12q24.12_rs653178	6	Tier1
rs2013002	12q24.12_rs653178	3	Tier3
rs34803821	12q24.21_rs9634162	2	Tier3
rs11067228	12q24.21_rs9634162	8	Tier1
rs9634162	12q24.21_rs9634162	2	Tier3
rs10774760	12q24.21_rs9634162	5	Tier2
rs1427760	12q24.21_rs9634162	10	Tier1
rs71807	12q24.21_rs9634162	7	Tier1
rs8853	12q24.21_rs9634162	4	Tier2
rs567223	12q24.21_rs9634162	3	Tier3
rs484443	12q24.21_rs9634162	4	Tier2
rs58113257	12q24.21_rs7300312,rs7299936	1	Tier3
rs2173450	12q24.21_rs7300312,rs7299936	2	Tier3
rs10850515	12q24.21_rs7300312,rs7299936	2	Tier3
rs11067596	12q24.21_rs7300312,rs7299936	2	Tier3
rs11067597	12q24.21_rs7300312,rs7299936	2	Tier3
rs4767318	12q24.21_rs7300312,rs7299936	2	Tier3
rs7955092	12q24.21_rs7300312,rs7299936	4	Tier2
rs7962892	12q24.21_rs7300312,rs7299936	2	Tier3
rs34843923	12q24.21_rs7300312,rs7299936	3	Tier3
rs7975160	12q24.21_rs7300312,rs7299936	1	Tier3
rs11067601	12q24.21_rs7300312,rs7299936	1	Tier3
rs2384649	12q24.21_rs7300312,rs7299936	1	Tier3
rs12367485	12q24.21_rs7300312,rs7299936	1	Tier3
rs1874894	12q24.21_rs7300312,rs7299936	1	Tier3
rs1874893	12q24.21_rs7300312,rs7299936	1	Tier3
rs12822984	12q24.21_rs7300312,rs7299936	4	Tier2
rs12824482	12q24.21_rs7300312,rs7299936	3	Tier3
rs12829606	12q24.21_rs7300312,rs7299936	7	Tier1
rs7300312	12q24.21_rs7300312,rs7299936	3	Tier3
rs7315171	12q24.21_rs7300312,rs7299936	2	Tier3
rs7315438	12q24.21_rs7300312,rs7299936	7	Tier1
rs7133257	12q24.21_rs7300312,rs7299936	3	Tier3
rs7304462	12q24.21_rs7300312,rs7299936	2	Tier3
rs11067606	12q24.21_rs7300312,rs7299936	2	Tier3
rs3858648	12q24.21_rs7300312,rs7299936	1	Tier3
rs10850518	12q24.21_rs7300312,rs7299936	1	Tier3
rs2221097	12q24.21_rs7300312,rs7299936	2	Tier3
rs7980643	12q24.21_rs7300312,rs7299936	4	Tier2
rs7298194	12q24.21_rs7300312,rs7299936	4	Tier2
rs721218	12q24.21_rs7300312,rs7299936	3	Tier3
rs721219	12q24.21_rs7300312,rs7299936	2	Tier3
rs7978535	12q24.21_rs7300312,rs7299936	2	Tier3
rs4767319	12q24.21_rs7300312,rs7299936	6	Tier1
rs7970180	12q24.21_rs7300312,rs7299936	5	Tier2
rs7956509	12q24.21_rs7300312,rs7299936	2	Tier3
rs4767320	12q24.21_rs7300312,rs7299936	1	Tier3
rs4767322	12q24.21_rs7300312,rs7299936	2	Tier3
rs4767324	12q24.21_rs7300312,rs7299936	2	Tier3
rs6490019	12q24.21_rs7300312,rs7299936	2	Tier3
rs7308923	12q24.21_rs7300312,rs7299936	2	Tier3
rs6490020	12q24.21_rs7300312,rs7299936	2	Tier3
rs11067614	12q24.21_rs7300312,rs7299936	1	Tier3
rs7966335	12q24.21_rs7300312,rs7299936	2	Tier3
rs7135643	12q24.21_rs7300312,rs7299936	1	Tier3
rs6490021	12q24.21_rs7300312,rs7299936	1	Tier3
rs6490022	12q24.21_rs7300312,rs7299936	1	Tier3
rs7974025	12q24.21_rs7300312,rs7299936	1	Tier3
rs4767331	12q24.21_rs7300312,rs7299936	2	Tier3
rs4767332	12q24.21_rs7300312,rs7299936	2	Tier3
rs10850521	12q24.21_rs7300312,rs7299936	2	Tier3
rs10850522	12q24.21_rs7300312,rs7299936	2	Tier3
rs10850523	12q24.21_rs7300312,rs7299936	2	Tier3
rs10850524	12q24.21_rs7300312,rs7299936	2	Tier3
rs10850525	12q24.21_rs7300312,rs7299936	2	Tier3
rs10128945	12q24.21_rs7300312,rs7299936	1	Tier3
rs7133185	12q24.21_rs7300312,rs7299936	1	Tier3
rs10128901	12q24.21_rs7300312,rs7299936	1	Tier3
rs7969684	12q24.21_rs7300312,rs7299936	1	Tier3
rs1498754	12q24.21_rs7300312,rs7299936	1	Tier3
rs1498753	12q24.21_rs7300312,rs7299936	1	Tier3
rs7299936	12q24.21_rs7300312,rs7299936	2	Tier3
rs2173452	12q24.21_rs7300312,rs7299936	1	Tier3
rs7977202	12q24.21_rs7300312,rs7299936	4	Tier2
rs7963739	12q24.21_rs7300312,rs7299936	2	Tier3
rs7302030	12q24.21_rs7300312,rs7299936	2	Tier3
rs61926661	12q12_rs2730985	6	Tier1
rs60821913	12q12_rs2730985	4	Tier2
rs17091712	12q12_rs2730985	4	Tier2
rs7298174	12q12_rs2730985	5	Tier2
rs7132893	12q12_rs2730985	4	Tier2
rs7299192	12q12_rs2730985	4	Tier2
rs7315030	12q12_rs2730985	4	Tier2
rs7299343	12q12_rs2730985	4	Tier2
rs10506213	12q12_rs2730985	5	Tier2
rs61926667	12q12_rs2730985	5	Tier2
rs17091723	12q12_rs2730985	4	Tier2
rs2407107	12q12_rs2730985	5	Tier2
rs1517665	12q12_rs2730985	4	Tier2
rs61926679	12q12_rs2730985	4	Tier2
rs1517663	12q12_rs2730985	5	Tier2
rs2056195	12q12_rs2730985	4	Tier2
rs10161278	12q12_rs2730985	5	Tier2
rs10785374	12q12_rs2730985	5	Tier2
rs3921403	12q12_rs2730985	4	Tier2
rs2730985	12q12_rs2730985	5	Tier2
rs10880358	12q12_rs2730985	5	Tier2
rs1517662	12q12_rs2730985	5	Tier2
rs1517661	12q12_rs2730985	5	Tier2
rs7310956	12q12_rs2730985	4	Tier2
rs908664	12q12_rs2730985	6	Tier1
rs1000413	12q12_rs2730985	4	Tier2
rs11610543	12q12_rs2730985	5	Tier2
rs10785375	12q12_rs2730985	5	Tier2
rs10785376	12q12_rs2730985	5	Tier2
rs2056194	12q12_rs2730985	6	Tier1
rs12578732	12q12_rs2730985	4	Tier2
rs11181669	12q12_rs2730985	4	Tier2
rs12816928	12q12_rs2730985	7	Tier1
rs12425497	12q12_rs2730985	4	Tier2
rs10128809	12q12_rs2730985	4	Tier2
rs61924561	12q12_rs2730985	5	Tier2
rs870114	12q12_rs2730985	6	Tier1
rs35808169	12p13.32_rs10774214,rs3217810,rs3217874	3	Tier3
rs12818766	12p13.32_rs10774214,rs3217810,rs3217874	4	Tier2
rs3217810	12p13.32_rs10774214,rs3217810,rs3217874	8	Tier1
rs3217827	12p13.32_rs10774214,rs3217810,rs3217874	5	Tier2
rs3217870	12p13.32_rs10774214,rs3217810,rs3217874	3	Tier3
rs3217874	12p13.32_rs10774214,rs3217810,rs3217874	5	Tier2
rs3217901	12p13.32_rs10774214,rs3217810,rs3217874	2	Tier3
rs7133687	12q13.12_rs11169572	7	Tier1
rs10876066	12q13.12_rs11169572	7	Tier1
rs12307178	12q13.12_rs11169572	5	Tier2
rs1967576	12q13.12_rs11169572	5	Tier2
rs9788075	12q13.12_rs11169572	6	Tier1
rs7298661	12q13.12_rs11169572	6	Tier1
rs10876074	12q13.12_rs11169572	12	Tier1
rs12818741	12q13.12_rs11169572	11	Tier1
rs13378012	12q13.12_rs11169572	6	Tier1
rs1316607	12q13.12_rs11169572	5	Tier2
rs4768903	12q13.12_rs11169572	6	Tier1
rs7298665	12q13.12_rs11169572	5	Tier2
rs7133160	12q13.12_rs11169572	5	Tier2
rs7302435	12q13.12_rs11169572	7	Tier1
rs12427378	12q13.12_rs11169572	6	Tier1
rs7137845	12q13.12_rs11169572	7	Tier1
rs11169523	12q13.12_rs11169572	7	Tier1
rs2090852	12q13.12_rs11169572	6	Tier1
rs34553264	12q13.12_rs11169572	6	Tier1
rs2139930	12q13.12_rs11169572	6	Tier1
rs11169524	12q13.12_rs11169572	6	Tier1
rs7965652	12q13.12_rs11169572	6	Tier1
rs61926278	12q13.12_rs11169572	6	Tier1
rs1316442	12q13.12_rs11169572	7	Tier1
rs3742062	12q13.12_rs11169572	12	Tier1
rs2280503	12q13.12_rs11169572	6	Tier1
rs4307773	12q13.12_rs11169572	6	Tier1
rs11503907	12q13.12_rs11169572	7	Tier1
rs61926301	12q13.12_rs11169572	8	Tier1
rs9943712	12q13.12_rs11169572	10	Tier1
rs12829524	12q13.12_rs11169572	9	Tier1
rs10876084	12q13.12_rs11169572	6	Tier1
rs12372718	12q13.12_rs11169572	6	Tier1
rs12815839	12q13.12_rs11169572	4	Tier2
rs10876087	12q13.12_rs11169572	4	Tier2
rs10783387	12q13.12_rs11169572	4	Tier2
rs10876092	12q13.12_rs11169572	6	Tier1
rs7133974	12q13.12_rs11169572	5	Tier2
rs11169562	12q13.12_rs11169572	5	Tier2
rs61926303	12q13.12_rs11169572	6	Tier1
rs11169563	12q13.12_rs11169572	7	Tier1
rs7304335	12q13.12_rs11169572	6	Tier1
rs34645899	12q13.12_rs11169572	6	Tier1
rs34863430	12q13.12_rs11169572	6	Tier1
rs1129406	12q13.12_rs11169572	7	Tier1
rs4986838	12q13.12_rs11169572	7	Tier1
rs11169567	12q13.12_rs11169572	8	Tier1
rs7306677	12q13.12_rs11169572	7	Tier1
rs35353300	12q13.12_rs11169572	6	Tier1
rs7966357	12q13.12_rs11169572	6	Tier1
rs11169570	12q13.12_rs11169572	7	Tier1
rs11169571	12q13.12_rs11169572	7	Tier1
rs11169572	12q13.12_rs11169572	7	Tier1
rs11169578	12q13.12_rs11169572	9	Tier1
rs10876098	12q13.12_rs11169572	7	Tier1
rs864899	12q13.12_rs11169572	10	Tier1
rs12305097	12q13.12_rs11169572	7	Tier1
rs4559	12q13.3_rs7398375	6	Tier1
rs324015	12q13.3_rs7398375	9	Tier1
rs324012	12q13.3_rs7398375	7	Tier1
rs3001426	12q13.3_rs7398375	4	Tier2
rs324014	12q13.3_rs7398375	4	Tier2
rs2122692	12q13.3_rs7398375	5	Tier2
rs324013	12q13.3_rs7398375	5	Tier2
rs12322902	12q13.3_rs7398375	4	Tier2
rs10876963	12q13.3_rs7398375	4	Tier2
rs12298170	12q13.3_rs7398375	4	Tier2
rs11172111	12q13.3_rs7398375	5	Tier2
rs10467124	12q13.3_rs7398375	5	Tier2
rs73120411	12q13.3_rs7398375	7	Tier1
rs4759275	12q13.3_rs7398375	6	Tier1
rs4759276	12q13.3_rs7398375	6	Tier1
rs11172113	12q13.3_rs7398375	4	Tier2
rs4257011	12q13.3_rs7398375	6	Tier1
rs10747776	12q13.3_rs7398375	6	Tier1
rs11172114	12q13.3_rs7398375	8	Tier1
rs4759044	12q13.3_rs7398375	3	Tier3
rs10876964	12q13.3_rs7398375	5	Tier2
rs10876965	12q13.3_rs7398375	5	Tier2
rs4367982	12q13.3_rs7398375	6	Tier1
rs1385526	12q13.3_rs7398375	13	Tier1
rs715948	12q13.3_rs7398375	7	Tier1
rs4759277	12q13.3_rs7398375	4	Tier2
rs1466535	12q13.3_rs7398375	6	Tier1
rs4759045	12q13.3_rs7398375	10	Tier1
rs1799737	12q13.3_rs7398375	6	Tier1
rs7968719	12q13.3_rs7398375	8	Tier1
rs7398375	12q13.3_rs7398375	12	Tier1
rs4764550	12p13.31_rs10849432,rs10849434	2	Tier3
rs10849432	12p13.31_rs10849432,rs10849434	2	Tier3
rs7964858	12p13.31_rs10849432,rs10849434	3	Tier3
rs4764551	12p13.31_rs10849432,rs10849434	6	Tier1
rs4764552	12p13.31_rs10849432,rs10849434	5	Tier2
rs6489708	12p13.31_rs10849432,rs10849434	4	Tier2
rs6489709	12p13.31_rs10849432,rs10849434	7	Tier1
rs60868681	12p13.31_rs10849432,rs10849434	1	Tier3
rs10849433	12p13.31_rs10849432,rs10849434	1	Tier3
rs10849434	12p13.31_rs10849432,rs10849434	3	Tier3
rs12581986	12p13.31_rs10849432,rs10849434	5	Tier2
rs7311453	12p13.31_rs10849432,rs10849434	1	Tier3
rs10849436	12p13.31_rs10849432,rs10849434	2	Tier3
rs7315020	12p13.31_rs10849432,rs10849434	1	Tier3
rs3759322	12p13.31_rs10849432,rs10849434	2	Tier3
rs7297628	12q14.2_rs7297628	3	Tier3
rs7971280	12q14.2_rs7297628	3	Tier3
rs12367875	12q14.2_rs7297628	2	Tier3
rs6581518	12q14.2_rs7297628	2	Tier3
rs10878099	12q14.2_rs7297628	2	Tier3
rs6581520	12q14.2_rs7297628	2	Tier3
rs6581521	12q14.2_rs7297628	2	Tier3
rs6581522	12q14.2_rs7297628	2	Tier3
rs6581523	12q14.2_rs7297628	3	Tier3
rs10784889	12q21.1_rs11178634	4	Tier2
rs907721	12q21.1_rs11178634	1	Tier3
rs7313668	12q21.1_rs11178634	4	Tier2
rs966583	12q21.1_rs11178634	2	Tier3
rs7295488	12q21.1_rs11178634	3	Tier3
rs1913192	12q21.1_rs11178634	3	Tier3
rs1512988	12q21.1_rs11178634	3	Tier3
rs1512989	12q21.1_rs11178634	3	Tier3
rs3942254	12q21.1_rs11178634	4	Tier2
rs9325191	12q21.1_rs11178634	3	Tier3
rs10506623	12q21.1_rs11178634	3	Tier3
rs10879242	12q21.1_rs11178634	3	Tier3
rs10879243	12q21.1_rs11178634	3	Tier3
rs11178579	12q21.1_rs11178634	4	Tier2
rs10879245	12q21.1_rs11178634	4	Tier2
rs1495375	12q21.1_rs11178634	4	Tier2
rs1874313	12q21.1_rs11178634	2	Tier3
rs17226821	12q21.1_rs11178634	2	Tier3
rs1567740	12q21.1_rs11178634	2	Tier3
rs12366661	12q21.1_rs11178634	2	Tier3
rs7294409	12q21.1_rs11178634	2	Tier3
rs10879248	12q21.1_rs11178634	4	Tier2
rs11178583	12q21.1_rs11178634	2	Tier3
rs11178584	12q21.1_rs11178634	2	Tier3
rs10879249	12q21.1_rs11178634	2	Tier3
rs11178589	12q21.1_rs11178634	2	Tier3
rs2132242	12q21.1_rs11178634	2	Tier3
rs2870841	12q21.1_rs11178634	2	Tier3
rs1510944	12q21.1_rs11178634	2	Tier3
rs11178594	12q21.1_rs11178634	3	Tier3
rs1960313	12q21.1_rs11178634	2	Tier3
rs1960312	12q21.1_rs11178634	2	Tier3
rs2088160	12q21.1_rs11178634	2	Tier3
rs11178599	12q21.1_rs11178634	2	Tier3
rs36071486	12q21.1_rs11178634	2	Tier3
rs12831292	12q21.1_rs11178634	2	Tier3
rs60903622	12q21.1_rs11178634	2	Tier3
rs73134417	12q21.1_rs11178634	2	Tier3
rs11178601	12q21.1_rs11178634	2	Tier3
rs11178602	12q21.1_rs11178634	2	Tier3
rs12816762	12q21.1_rs11178634	2	Tier3
rs34952247	12q21.1_rs11178634	2	Tier3
rs2132241	12q21.1_rs11178634	2	Tier3
rs11178613	12q21.1_rs11178634	3	Tier3
rs7301236	12q21.1_rs11178634	3	Tier3
rs1355373	12q21.1_rs11178634	3	Tier3
rs34349223	12q21.1_rs11178634	3	Tier3
rs7295634	12q21.1_rs11178634	2	Tier3
rs7311994	12q21.1_rs11178634	3	Tier3
rs112715064	12q21.1_rs11178634	3	Tier3
rs73341830	12q21.1_rs11178634	3	Tier3
rs73341832	12q21.1_rs11178634	3	Tier3
rs68192204	12q21.1_rs11178634	6	Tier1
rs68134932	12q21.1_rs11178634	3	Tier3
rs60850931	12q21.1_rs11178634	2	Tier3
rs59590422	12q21.1_rs11178634	3	Tier3
rs12818936	12q21.1_rs11178634	3	Tier3
rs12817873	12q21.1_rs11178634	3	Tier3
rs11178633	12q21.1_rs11178634	2	Tier3
rs11178634	12q21.1_rs11178634	3	Tier3
rs1051344	12q21.1_rs11178634	3	Tier3
rs11178637	12q21.1_rs11178634	4	Tier2
rs7312420	12q21.1_rs11178634	3	Tier3
rs11178639	12q21.1_rs11178634	4	Tier2
rs4505155	12q21.1_rs11178634	3	Tier3
rs3851610	12q21.1_rs11178634	3	Tier3
rs4115678	12q21.1_rs11178634	2	Tier3
rs11178642	12q21.1_rs11178634	3	Tier3
rs10879262	12q21.1_rs11178634	2	Tier3
rs12367470	12q21.1_rs11178634	2	Tier3
rs1051334	12q21.1_rs11178634	2	Tier3
rs11178644	12q21.1_rs11178634	2	Tier3
rs11178645	12q21.1_rs11178634	2	Tier3
rs3844206	12q21.1_rs11178634	2	Tier3
rs3914135	12q21.1_rs11178634	2	Tier3
rs4142884	12q21.1_rs11178634	2	Tier3
rs3851612	12q21.1_rs11178634	2	Tier3
rs10506626	12q21.1_rs11178634	2	Tier3
rs2270586	12q21.1_rs11178634	3	Tier3
rs2270585	12q21.1_rs11178634	3	Tier3
rs2270584	12q21.1_rs11178634	5	Tier2
rs11178648	12q21.1_rs11178634	5	Tier2
rs11178649	12q21.1_rs11178634	4	Tier2
rs3763978	12q21.1_rs11178634	3	Tier3
rs11178651	12q21.1_rs11178634	2	Tier3
rs11178654	12q21.1_rs11178634	2	Tier3
rs17226898	12q21.1_rs11178634	1	Tier3
rs4762595	12q22_rs11108175	1	Tier3
rs11108172	12q22_rs11108175	1	Tier3
rs11108175	12q22_rs11108175	3	Tier3
rs4762596	12q22_rs11108175	1	Tier3
rs2160989	12q22_rs11108175	3	Tier3
rs1362970	12q22_rs11108175	0	Tier3
rs1052651	12q22_rs11108175	2	Tier3
rs10859919	12q22_rs11108175	2	Tier3
rs10859920	12q22_rs11108175	1	Tier3
rs10777716	12q22_rs11108175	1	Tier3
rs4762597	12q22_rs11108175	1	Tier3
rs4762233	12q22_rs11108175	2	Tier3
rs2367561	12q22_rs11108175	4	Tier2
rs7311331	12q22_rs11108175	3	Tier3
rs10859923	12q22_rs11108175	1	Tier3
rs9301405	13q34_rs1078563	4	Tier2
rs7332589	13q34_rs1078563	4	Tier2
rs7332988	13q34_rs1078563	4	Tier2
rs1078563	13q34_rs1078563	5	Tier2
rs9515211	13q34_rs4600332	2	Tier3
rs4486743	13q34_rs4600332	2	Tier3
rs7993934	13q34_rs4600332	2	Tier3
rs8001158	13q34_rs4600332	3	Tier3
rs72657918	13q34_rs4600332	2	Tier3
rs8001365	13q34_rs4600332	7	Tier1
rs8000189	13q34_rs4600332	3	Tier3
rs3929760	13q34_rs4600332	4	Tier2
rs34011931	13q34_rs4600332	3	Tier3
rs7327379	13q34_rs4600332	5	Tier2
rs4600332	13q34_rs4600332	4	Tier2
rs4773183	13q34_rs4600332	5	Tier2
rs4773184	13q34_rs4600332	5	Tier2
rs116964464	13q12.13_rs116964464	8	Tier1
rs9527537	13q13.2_rs10161980	2	Tier3
rs9537451	13q13.2_rs10161980	2	Tier3
rs9569515	13q13.2_rs10161980	3	Tier3
rs12583716	13q13.2_rs10161980	4	Tier2
rs7338906	13q13.2_rs10161980	4	Tier2
rs9537477	13q13.2_rs10161980	2	Tier3
rs7319293	13q13.2_rs10161980	3	Tier3
rs9537484	13q13.2_rs10161980	2	Tier3
rs9527554	13q13.2_rs10161980	4	Tier2
rs9285096	13q13.2_rs10161980	4	Tier2
rs9527555	13q13.2_rs10161980	4	Tier2
rs1924905	13q13.2_rs10161980	3	Tier3
rs9563431	13q13.2_rs10161980	3	Tier3
rs9563433	13q13.2_rs10161980	4	Tier2
rs9537500	13q13.2_rs10161980	3	Tier3
rs9537501	13q13.2_rs10161980	3	Tier3
rs9537502	13q13.2_rs10161980	2	Tier3
rs9537503	13q13.2_rs10161980	2	Tier3
rs9315212	13q13.2_rs10161980	2	Tier3
rs9537506	13q13.2_rs10161980	3	Tier3
rs4943110	13q13.2_rs10161980	4	Tier2
rs1886870	13q13.2_rs10161980	3	Tier3
rs9537516	13q13.2_rs10161980	3	Tier3
rs9537518	13q13.2_rs10161980	3	Tier3
rs9563436	13q13.2_rs10161980	3	Tier3
rs9563437	13q13.2_rs10161980	3	Tier3
rs9537532	13q13.2_rs10161980	3	Tier3
rs9527571	13q13.2_rs10161980	3	Tier3
rs9537537	13q13.2_rs10161980	4	Tier2
rs9537546	13q13.2_rs10161980	2	Tier3
rs9537547	13q13.2_rs10161980	2	Tier3
rs9315213	13q13.2_rs10161980	3	Tier3
rs9315214	13q13.2_rs10161980	7	Tier1
rs1886476	13q13.2_rs10161980	4	Tier2
rs1886477	13q13.2_rs10161980	4	Tier2
rs1886479	13q13.2_rs10161980	4	Tier2
rs9527578	13q13.2_rs10161980	7	Tier1
rs9315215	13q13.2_rs10161980	3	Tier3
rs7321251	13q13.2_rs10161980	5	Tier2
rs1536239	13q13.2_rs10161980	4	Tier2
rs1536238	13q13.2_rs10161980	4	Tier2
rs9537595	13q13.2_rs10161980	3	Tier3
rs9537604	13q13.2_rs10161980	2	Tier3
rs9569597	13q13.2_rs10161980	3	Tier3
rs6561924	13q13.2_rs10161980	2	Tier3
rs1409089	13q13.2_rs10161980	4	Tier2
rs1409088	13q13.2_rs10161980	4	Tier2
rs9537613	13q13.2_rs10161980	4	Tier2
rs6561927	13q13.2_rs10161980	2	Tier3
rs9537618	13q13.2_rs10161980	4	Tier2
rs1409086	13q13.2_rs10161980	4	Tier2
rs1570907	13q13.2_rs10161980	3	Tier3
rs4371041	13q13.2_rs10161980	2	Tier3
rs8000728	13q13.2_rs10161980	2	Tier3
rs9527623	13q13.2_rs10161980	3	Tier3
rs1325811	13q13.2_rs10161980	2	Tier3
rs7981602	13q13.2_rs10161980	4	Tier2
rs9591805	13q13.2_rs10161980	5	Tier2
rs9315219	13q13.2_rs10161980	3	Tier3
rs8000623	13q13.2_rs10161980	1	Tier3
rs9569651	13q13.2_rs10161980	3	Tier3
rs9569652	13q13.2_rs10161980	7	Tier1
rs7990883	13q13.2_rs10161980	4	Tier2
rs11619081	13q13.2_rs10161980	3	Tier3
rs9563487	13q13.2_rs10161980	1	Tier3
rs9563488	13q13.2_rs10161980	1	Tier3
rs9563489	13q13.2_rs10161980	1	Tier3
rs9634875	13q13.2_rs10161980	1	Tier3
rs9569666	13q13.2_rs10161980	1	Tier3
rs9569667	13q13.2_rs10161980	1	Tier3
rs9569668	13q13.2_rs10161980	1	Tier3
rs7324608	13q13.2_rs10161980	1	Tier3
rs4943111	13q13.2_rs10161980	2	Tier3
rs4943112	13q13.2_rs10161980	1	Tier3
rs9537701	13q13.2_rs10161980	1	Tier3
rs9537707	13q13.2_rs10161980	1	Tier3
rs9537712	13q13.2_rs10161980	1	Tier3
rs9537718	13q13.2_rs10161980	1	Tier3
rs9537722	13q13.2_rs10161980	1	Tier3
rs4943113	13q13.2_rs10161980	2	Tier3
rs7320268	13q13.2_rs10161980	3	Tier3
rs7321031	13q13.2_rs10161980	3	Tier3
rs9634877	13q13.2_rs10161980	1	Tier3
rs1001712	13q13.2_rs10161980	3	Tier3
rs1001713	13q13.2_rs10161980	3	Tier3
rs977909	13q13.2_rs10161980	3	Tier3
rs4943114	13q13.2_rs10161980	1	Tier3
rs12858634	13q13.2_rs10161980	6	Tier1
rs7324034	13q13.2_rs10161980	2	Tier3
rs7329337	13q13.2_rs10161980	1	Tier3
rs9597568	13q13.2_rs10161980	2	Tier3
rs12868697	13q13.2_rs10161980	3	Tier3
rs9569693	13q13.2_rs10161980	2	Tier3
rs4943115	13q13.2_rs10161980	2	Tier3
rs11618436	13q13.2_rs10161980	2	Tier3
rs9315220	13q13.2_rs10161980	3	Tier3
rs9527668	13q13.2_rs10161980	2	Tier3
rs11617493	13q13.2_rs10161980	1	Tier3
rs10161980	13q13.2_rs10161980	3	Tier3
rs734781	13q13.2_rs10161980	2	Tier3
rs4943116	13q13.2_rs10161980	1	Tier3
rs12429277	13q13.3_rs12427846	3	Tier3
rs9547688	13q13.3_rs12427846	3	Tier3
rs9531990	13q13.3_rs12427846	3	Tier3
rs9547689	13q13.3_rs12427846	3	Tier3
rs4520715	13q13.3_rs12427846	3	Tier3
rs12427600	13q13.3_rs12427846	3	Tier3
rs7333607	13q13.3_rs12427846	3	Tier3
rs17217404	13q13.3_rs12427846	4	Tier2
rs1328042	13q13.3_rs12427846	2	Tier3
rs2147167	13q13.3_rs12427846	3	Tier3
rs2147168	13q13.3_rs12427846	2	Tier3
rs11619849	13q13.3_rs12427846	2	Tier3
rs9547691	13q13.3_rs12427846	2	Tier3
rs12020196	13q13.3_rs12427846	2	Tier3
rs12020203	13q13.3_rs12427846	2	Tier3
rs55639205	13q13.3_rs12427846	3	Tier3
rs9531991	13q13.3_rs12427846	2	Tier3
rs604279	13q13.3_rs12427846	3	Tier3
rs1854259	13q13.3_rs12427846	2	Tier3
rs9547692	13q13.3_rs12427846	2	Tier3
rs493248	13q13.3_rs12427846	3	Tier3
rs9547693	13q13.3_rs12427846	2	Tier3
rs9547694	13q13.3_rs12427846	2	Tier3
rs9531993	13q13.3_rs12427846	2	Tier3
rs61950374	13q13.3_rs12427846	2	Tier3
rs371471055	13q13.3_rs12427846	2	Tier3
rs9652258	13q13.3_rs12427846	2	Tier3
rs527929	13q13.3_rs12427846	4	Tier2
rs116884979	13q13.3_rs12427846	4	Tier2
rs556429	13q13.3_rs12427846	2	Tier3
rs12427846	13q13.3_rs12427846	4	Tier2
rs61947048	13q13.3_rs12427846	6	Tier1
rs55936072	13q13.3_rs12427846	5	Tier2
rs9547700	13q13.3_rs12427846	9	Tier1
rs7325844	13q22.1_rs45597035,rs78341008,rs1886450	4	Tier2
rs73220641	13q22.1_rs45597035,rs78341008,rs1886450	8	Tier1
rs9530143	13q22.1_rs45597035,rs78341008,rs1886450	6	Tier1
rs17285550	13q22.1_rs45597035,rs78341008,rs1886450	5	Tier2
rs4885062	13q22.1_rs45597035,rs78341008,rs1886450	6	Tier1
rs73220655	13q22.1_rs45597035,rs78341008,rs1886450	5	Tier2
rs45597035	13q22.1_rs45597035,rs78341008,rs1886450	6	Tier1
rs2325477	13q22.1_rs45597035,rs78341008,rs1886450	7	Tier1
rs61966270	13q22.1_rs45597035,rs78341008,rs1886450	3	Tier3
rs61966272	13q22.1_rs45597035,rs78341008,rs1886450	4	Tier2
rs17179744	13q22.1_rs45597035,rs78341008,rs1886450	2	Tier3
rs56248391	13q22.1_rs45597035,rs78341008,rs1886450	8	Tier1
rs61966274	13q22.1_rs45597035,rs78341008,rs1886450	5	Tier2
rs61966275	13q22.1_rs45597035,rs78341008,rs1886450	4	Tier2
rs61966276	13q22.1_rs45597035,rs78341008,rs1886450	3	Tier3
rs61966278	13q22.1_rs45597035,rs78341008,rs1886450	4	Tier2
rs61966283	13q22.1_rs45597035,rs78341008,rs1886450	4	Tier2
rs7988848	13q22.1_rs45597035,rs78341008,rs1886450	4	Tier2
rs61966285	13q22.1_rs45597035,rs78341008,rs1886450	5	Tier2
rs75374843	13q22.1_rs45597035,rs78341008,rs1886450	5	Tier2
rs61966286	13q22.1_rs45597035,rs78341008,rs1886450	5	Tier2
rs61966311	13q22.1_rs45597035,rs78341008,rs1886450	5	Tier2
rs61966312	13q22.1_rs45597035,rs78341008,rs1886450	4	Tier2
rs61966313	13q22.1_rs45597035,rs78341008,rs1886450	3	Tier3
rs61966315	13q22.1_rs45597035,rs78341008,rs1886450	3	Tier3
rs61966318	13q22.1_rs45597035,rs78341008,rs1886450	4	Tier2
rs61966319	13q22.1_rs45597035,rs78341008,rs1886450	5	Tier2
rs61966321	13q22.1_rs45597035,rs78341008,rs1886450	4	Tier2
rs78341008	13q22.1_rs45597035,rs78341008,rs1886450	5	Tier2
rs61966322	13q22.1_rs45597035,rs78341008,rs1886450	5	Tier2
rs4883938	13q22.1_rs45597035,rs78341008,rs1886450	4	Tier2
rs7989445	13q22.1_rs45597035,rs78341008,rs1886450	3	Tier3
rs1886450	13q22.1_rs45597035,rs78341008,rs1886450	4	Tier2
rs1886452	13q22.1_rs45597035,rs78341008,rs1886450	4	Tier2
rs1998666	13q22.1_rs45597035,rs78341008,rs1886450	6	Tier1
rs7993936	13q22.1_rs45597035,rs78341008,rs1886450	5	Tier2
rs10871066	13q22.1_rs45597035,rs78341008,rs1886450	5	Tier2
rs4242952	13q22.1_rs45597035,rs78341008,rs1886450	5	Tier2
rs1886453	13q22.1_rs45597035,rs78341008,rs1886450	4	Tier2
rs4883941	13q22.1_rs45597035,rs78341008,rs1886450	5	Tier2
rs2325512	13q22.1_rs45597035,rs78341008,rs1886450	7	Tier1
rs9573191	13q22.1_rs45597035,rs78341008,rs1886450	3	Tier3
rs1924816	13q22.1_rs45597035,rs78341008,rs1886450	4	Tier2
rs7334087	13q22.1_rs45597035,rs78341008,rs1886450	4	Tier2
rs1304959	13q22.1_rs45597035,rs78341008,rs1886450	4	Tier2
rs9564985	13q22.1_rs45597035,rs78341008,rs1886450	2	Tier3
rs9573193	13q22.1_rs45597035,rs78341008,rs1886450	8	Tier1
rs9573194	13q22.1_rs45597035,rs78341008,rs1886450	4	Tier2
rs1159743	13q22.1_rs45597035,rs78341008,rs1886450	4	Tier2
rs2875653	13q22.1_rs45597035,rs78341008,rs1886450	4	Tier2
rs2093943	13q22.1_rs45597035,rs78341008,rs1886450	4	Tier2
rs7327558	13q22.1_rs45597035,rs78341008,rs1886450	5	Tier2
rs9573197	13q22.1_rs45597035,rs78341008,rs1886450	11	Tier1
rs9573198	13q22.1_rs45597035,rs78341008,rs1886450	4	Tier2
rs1475282	13q22.1_rs45597035,rs78341008,rs1886450	4	Tier2
rs912598	13q22.1_rs45597035,rs78341008,rs1886450	6	Tier1
rs9318179	13q22.1_rs45597035,rs78341008,rs1886450	4	Tier2
rs9573215	13q22.1_rs45597035,rs78341008,rs1886450	4	Tier2
rs719825	13q22.1_rs45597035,rs78341008,rs1886450	5	Tier2
rs7986048	13q22.1_rs45597035,rs78341008,rs1886450	4	Tier2
rs9318181	13q22.1_rs45597035,rs78341008,rs1886450	4	Tier2
rs9543379	13q22.1_rs45597035,rs78341008,rs1886450	3	Tier3
rs9543380	13q22.1_rs45597035,rs78341008,rs1886450	3	Tier3
rs9543381	13q22.1_rs45597035,rs78341008,rs1886450	3	Tier3
rs9543382	13q22.1_rs45597035,rs78341008,rs1886450	4	Tier2
rs1361058	13q22.1_rs45597035,rs78341008,rs1886450	4	Tier2
rs1819436	13q22.3_rs9318511	2	Tier3
rs9530711	13q22.3_rs9318511	3	Tier3
rs9544673	13q22.3_rs9318511	3	Tier3
rs4332645	13q22.3_rs9318511	4	Tier2
rs7993770	13q22.3_rs9318511	4	Tier2
rs944382	13q22.3_rs9318511	3	Tier3
rs1411715	13q22.3_rs9318511	4	Tier2
rs4378511	13q22.3_rs9318511	3	Tier3
rs9318511	13q22.3_rs9318511	4	Tier2
rs1888355	13q22.3_rs9318511	4	Tier2
rs1330895	13q22.3_rs9318511	4	Tier2
rs1330894	13q22.3_rs9318511	3	Tier3
rs944381	13q22.3_rs9318511	3	Tier3
rs944380	13q22.3_rs9318511	3	Tier3
rs944379	13q22.3_rs9318511	3	Tier3
rs944378	13q22.3_rs9318511	3	Tier3
rs1888354	13q22.3_rs9318511	3	Tier3
rs1360369	13q22.3_rs9318511	3	Tier3
rs1360368	13q22.3_rs9318511	3	Tier3
rs4885512	13q22.3_rs9318511	3	Tier3
rs7321601	13q22.3_rs9318511	3	Tier3
rs7323740	13q22.3_rs9318511	2	Tier3
rs7322247	13q22.3_rs9318511	3	Tier3
rs1330892	13q22.3_rs9318511	3	Tier3
rs1330891	13q22.3_rs9318511	3	Tier3
rs7991825	13q22.3_rs9318511	3	Tier3
rs9530716	13q22.3_rs9318511	3	Tier3
rs1330889	13q22.3_rs9318511	2	Tier3
rs1330888	13q22.3_rs9318511	3	Tier3
rs1330887	13q22.3_rs9318511	4	Tier2
rs4595686	13q22.3_rs9318511	2	Tier3
rs1330897	13q22.3_rs9318511	3	Tier3
rs1330898	13q22.3_rs9318511	3	Tier3
rs1330899	13q22.3_rs9318511	3	Tier3
rs1330900	13q22.3_rs9318511	3	Tier3
rs1952770	13q22.3_rs9318511	3	Tier3
rs1815430	13q22.3_rs9318511	3	Tier3
rs944384	13q22.3_rs9318511	3	Tier3
rs6563029	13q22.3_rs9318511	3	Tier3
rs6563031	13q22.3_rs9318511	3	Tier3
rs1330903	13q22.3_rs9318511	4	Tier2
rs2481742	13q22.3_rs9318511	3	Tier3
rs2775123	13q22.3_rs9318511	3	Tier3
rs2585530	13q22.3_rs9318511	3	Tier3
rs2585529	13q22.3_rs9318511	3	Tier3
rs2585527	13q22.3_rs9318511	3	Tier3
rs2775124	13q22.3_rs9318511	3	Tier3
rs2775125	13q22.3_rs9318511	3	Tier3
rs2585525	13q22.3_rs9318511	3	Tier3
rs1411717	13q22.3_rs9318511	3	Tier3
rs28611105	14q22.1_rs28611105	1	Tier3
rs28848529	14q22.1_rs28611105	3	Tier3
rs12589665	14q22.1_rs28611105	2	Tier3
rs885375	14q22.1_rs28611105	3	Tier3
rs58815153	14q22.1_rs28611105	2	Tier3
rs12587819	14q22.1_rs28611105	2	Tier3
rs12587893	14q22.1_rs28611105	2	Tier3
rs12587863	14q22.1_rs28611105	3	Tier3
rs6572708	14q22.1_rs28611105	3	Tier3
rs6572709	14q22.1_rs28611105	3	Tier3
rs7161495	14q22.1_rs28611105	2	Tier3
rs8023022	14q22.1_rs28611105	2	Tier3
rs17123103	14q22.1_rs28611105	3	Tier3
rs28564871	14q22.1_rs28611105	4	Tier2
rs28485307	14q22.1_rs28611105	4	Tier2
rs12590515	14q22.1_rs28611105	4	Tier2
rs17123107	14q22.1_rs28611105	3	Tier3
rs4901065	14q22.1_rs28611105	3	Tier3
rs11157780	14q22.1_rs28611105	2	Tier3
rs11157781	14q22.1_rs28611105	3	Tier3
rs11157782	14q22.1_rs28611105	3	Tier3
rs1042266	14q22.1_rs28611105	4	Tier2
rs1959527	14q22.1_rs28611105	3	Tier3
rs8004788	14q22.1_rs28611105	4	Tier2
rs1497077	14q22.1_rs1497077	6	Tier1
rs2516599	14q22.1_rs1497077	6	Tier1
rs4444235	14q22.2_rs1951864,rs35107139,rs4901473	2	Tier3
rs35107139	14q22.2_rs1951864,rs35107139,rs4901473	4	Tier2
rs4901473	14q22.2_rs1951864,rs35107139,rs4901473	2	Tier3
rs12895295	14q22.2_rs1951864,rs35107139,rs4901473	0	Tier3
rs34931695	14q22.2_rs1951864,rs35107139,rs4901473	1	Tier3
rs7160450	14q22.2_rs1951864,rs35107139,rs4901473	2	Tier3
rs12897573	14q22.2_rs1951864,rs35107139,rs4901473	1	Tier3
rs1951862	14q22.2_rs1951864,rs35107139,rs4901473	2	Tier3
rs4901474	14q22.2_rs1951864,rs35107139,rs4901473	1	Tier3
rs12890154	14q22.2_rs1951864,rs35107139,rs4901473	1	Tier3
rs12888986	14q22.2_rs1951864,rs35107139,rs4901473	1	Tier3
rs12889306	14q22.2_rs1951864,rs35107139,rs4901473	1	Tier3
rs1886158	14q22.2_rs1951864,rs35107139,rs4901473	2	Tier3
rs1957846	14q22.2_rs1951864,rs35107139,rs4901473	1	Tier3
rs4898824	14q22.2_rs1951864,rs35107139,rs4901473	1	Tier3
rs4901475	14q22.2_rs1951864,rs35107139,rs4901473	2	Tier3
rs12892676	14q22.2_rs1951864,rs35107139,rs4901473	2	Tier3
rs11621479	14q22.2_rs1951864,rs35107139,rs4901473	2	Tier3
rs1951663	14q22.2_rs1951864,rs35107139,rs4901473	2	Tier3
rs1957607	14q22.2_rs1951864,rs35107139,rs4901473	2	Tier3
rs12885814	14q22.2_rs1951864,rs35107139,rs4901473	2	Tier3
rs1983786	14q22.2_rs1951864,rs35107139,rs4901473	3	Tier3
rs12434106	14q22.2_rs1951864,rs35107139,rs4901473	3	Tier3
rs11158000	14q22.2_rs1951864,rs35107139,rs4901473	3	Tier3
rs11158001	14q22.2_rs1951864,rs35107139,rs4901473	3	Tier3
rs1957606	14q22.2_rs1951864,rs35107139,rs4901473	1	Tier3
rs7154425	14q22.2_rs1951864,rs35107139,rs4901473	3	Tier3
rs1951652	14q22.2_rs1951864,rs35107139,rs4901473	1	Tier3
rs4901480	14q22.2_rs1951864,rs35107139,rs4901473	2	Tier3
rs762094	14q22.2_rs1951864,rs35107139,rs4901473	3	Tier3
rs12894049	14q22.2_rs1951864,rs35107139,rs4901473	1	Tier3
rs1570405	14q22.2_rs1951864,rs35107139,rs4901473	1	Tier3
rs1473735	14q22.2_rs1951864,rs35107139,rs4901473	2	Tier3
rs1957636	14q22.2_rs1951864,rs35107139,rs4901473	1	Tier3
rs12879025	14q22.2_rs1951864,rs35107139,rs4901473	1	Tier3
rs1951674	14q22.2_rs1951864,rs35107139,rs4901473	3	Tier3
rs12879638	14q22.2_rs1951864,rs35107139,rs4901473	3	Tier3
rs12432287	14q22.2_rs1951864,rs35107139,rs4901473	3	Tier3
rs8019247	14q22.2_rs1951864,rs35107139,rs4901473	2	Tier3
rs1951669	14q22.2_rs1951864,rs35107139,rs4901473	3	Tier3
rs1957628	14q22.2_rs1951864,rs35107139,rs4901473	2	Tier3
rs713424	14q22.2_rs1951864,rs35107139,rs4901473	0	Tier3
rs728425	14q22.2_rs1951864,rs35107139,rs4901473	3	Tier3
rs1572614	14q22.2_rs1951864,rs35107139,rs4901473	2	Tier3
rs1957624	14q22.2_rs1951864,rs35107139,rs4901473	1	Tier3
rs1957623	14q22.2_rs1951864,rs35107139,rs4901473	2	Tier3
rs7157414	14q22.2_rs1951864,rs35107139,rs4901473	1	Tier3
rs7140790	14q22.2_rs1951864,rs35107139,rs4901473	1	Tier3
rs11625315	14q22.2_rs1951864,rs35107139,rs4901473	0	Tier3
rs1957622	14q22.2_rs1951864,rs35107139,rs4901473	6	Tier1
rs1957621	14q22.2_rs1951864,rs35107139,rs4901473	4	Tier2
rs12890619	14q22.2_rs1951864,rs35107139,rs4901473	3	Tier3
rs12890099	14q22.2_rs1951864,rs35107139,rs4901473	3	Tier3
rs8021372	14q22.2_rs1951864,rs35107139,rs4901473	3	Tier3
rs996041	14q22.2_rs1951864,rs35107139,rs4901473	3	Tier3
rs12880799	14q22.2_rs1951864,rs35107139,rs4901473	4	Tier2
rs12886888	14q22.2_rs1951864,rs35107139,rs4901473	2	Tier3
rs35417021	14q22.2_rs1951864,rs35107139,rs4901473	2	Tier3
rs12893344	14q22.2_rs1951864,rs35107139,rs4901473	2	Tier3
rs7140639	14q22.2_rs1951864,rs35107139,rs4901473	2	Tier3
rs11622022	14q22.2_rs1951864,rs35107139,rs4901473	2	Tier3
rs1108023	14q22.2_rs1951864,rs35107139,rs4901473	4	Tier2
rs4898828	14q22.2_rs1951864,rs35107139,rs4901473	3	Tier3
rs7492678	14q22.2_rs1951864,rs35107139,rs4901473	3	Tier3
rs12431731	14q22.2_rs1951864,rs35107139,rs4901473	4	Tier2
rs61984854	14q22.2_rs1951864,rs35107139,rs4901473	2	Tier3
rs7155216	14q22.2_rs1951864,rs35107139,rs4901473	2	Tier3
rs4898829	14q22.2_rs1951864,rs35107139,rs4901473	1	Tier3
rs8020436	14q23.1_rs17094983,rs8020436	5	Tier2
rs61976302	14q23.1_rs17094983,rs8020436	4	Tier2
rs12148394	15q13.3_rs1554865,rs1919364,rs17816465	2	Tier3
rs12898633	15q13.3_rs1554865,rs1919364,rs17816465	2	Tier3
rs10519737	15q13.3_rs1554865,rs1919364,rs17816465	6	Tier1
rs11633548	15q13.3_rs1554865,rs1919364,rs17816465	0	Tier3
rs17816224	15q13.3_rs1554865,rs1919364,rs17816465	2	Tier3
rs11634570	15q13.3_rs1554865,rs1919364,rs17816465	2	Tier3
rs56338436	15q13.3_rs1554865,rs1919364,rs17816465	2	Tier3
rs68050511	15q13.3_rs1554865,rs1919364,rs17816465	1	Tier3
rs143117247	15q13.3_rs1554865,rs1919364,rs17816465	1	Tier3
rs12708491	15q13.3_rs1554865,rs1919364,rs17816465	7	Tier1
rs28590240	15q13.3_rs1554865,rs1919364,rs17816465	3	Tier3
rs16969816	15q13.3_rs1554865,rs1919364,rs17816465	2	Tier3
rs12591992	15q13.3_rs1554865,rs1919364,rs17816465	0	Tier3
rs4779584	15q13.3_rs1554865,rs1919364,rs17816465	4	Tier2
rs4779585	15q13.3_rs1554865,rs1919364,rs17816465	5	Tier2
rs16970016	15q13.3_rs1554865,rs1919364,rs17816465	3	Tier3
rs6494598	15q13.3_rs1554865,rs1919364,rs17816465	1	Tier3
rs6494599	15q13.3_rs1554865,rs1919364,rs17816465	1	Tier3
rs1124774	15q13.3_rs1554865,rs1919364,rs17816465	1	Tier3
rs28663519	15q13.3_rs1554865,rs1919364,rs17816465	1	Tier3
rs17816236	15q13.3_rs1554865,rs1919364,rs17816465	1	Tier3
rs55659128	15q13.3_rs1554865,rs1919364,rs17816465	1	Tier3
rs28650777	15q13.3_rs1554865,rs1919364,rs17816465	1	Tier3
rs12901827	15q13.3_rs1554865,rs1919364,rs17816465	2	Tier3
rs12906413	15q13.3_rs1554865,rs1919364,rs17816465	1	Tier3
rs12902616	15q13.3_rs1554865,rs1919364,rs17816465	1	Tier3
rs11853552	15q13.3_rs1554865,rs1919364,rs17816465	1	Tier3
rs11857190	15q13.3_rs1554865,rs1919364,rs17816465	1	Tier3
rs11857997	15q13.3_rs1554865,rs1919364,rs17816465	3	Tier3
rs8031842	15q13.3_rs1554865,rs1919364,rs17816465	5	Tier2
rs6494601	15q13.3_rs1554865,rs1919364,rs17816465	5	Tier2
rs1554868	15q13.3_rs1554865,rs1919364,rs17816465	6	Tier1
rs1554865	15q13.3_rs1554865,rs1919364,rs17816465	2	Tier3
rs58658771	15q13.3_rs1554865,rs1919364,rs17816465	3	Tier3
rs11638007	15q13.3_rs1554865,rs1919364,rs17816465	1	Tier3
rs1534594	15q13.3_rs1554865,rs1919364,rs17816465	2	Tier3
rs1406389	15q13.3_rs1554865,rs1919364,rs17816465	1	Tier3
rs1919364	15q13.3_rs1554865,rs1919364,rs17816465	1	Tier3
rs2293582	15q13.3_rs1554865,rs1919364,rs17816465	2	Tier3
rs2293581	15q13.3_rs1554865,rs1919364,rs17816465	2	Tier3
rs9806137	15q13.3_rs1554865,rs1919364,rs17816465	2	Tier3
rs79207432	15q13.3_rs1554865,rs1919364,rs17816465	2	Tier3
rs8034965	15q13.3_rs1554865,rs1919364,rs17816465	0	Tier3
rs11635984	15q13.3_rs1554865,rs1919364,rs17816465	3	Tier3
rs73376930	15q13.3_rs1554865,rs1919364,rs17816465	4	Tier2
rs7497354	15q13.3_rs1554865,rs1919364,rs17816465	2	Tier3
rs12915554	15q13.3_rs1554865,rs1919364,rs17816465	4	Tier2
rs1258763	15q13.3_rs1554865,rs1919364,rs17816465	1	Tier3
rs1258762	15q13.3_rs1554865,rs1919364,rs17816465	1	Tier3
rs1258758	15q13.3_rs1554865,rs1919364,rs17816465	1	Tier3
rs1258757	15q13.3_rs1554865,rs1919364,rs17816465	1	Tier3
rs1258756	15q13.3_rs1554865,rs1919364,rs17816465	1	Tier3
rs2697936	15q13.3_rs1554865,rs1919364,rs17816465	1	Tier3
rs2600527	15q13.3_rs1554865,rs1919364,rs17816465	1	Tier3
rs34362234	15q13.3_rs1554865,rs1919364,rs17816465	1	Tier3
rs2600520	15q13.3_rs1554865,rs1919364,rs17816465	4	Tier2
rs2600519	15q13.3_rs1554865,rs1919364,rs17816465	4	Tier2
rs111288122	15q13.3_rs1554865,rs1919364,rs17816465	2	Tier3
rs28674168	15q13.3_rs1554865,rs1919364,rs17816465	1	Tier3
rs112486162	15q13.3_rs1554865,rs1919364,rs17816465	1	Tier3
rs16959212	15q13.3_rs1554865,rs1919364,rs17816465	1	Tier3
rs144674978	15q13.3_rs1554865,rs1919364,rs17816465	1	Tier3
rs17816465	15q13.3_rs1554865,rs1919364,rs17816465	1	Tier3
rs11857194	15q22.31_rs3809570,rs56324967	2	Tier3
rs7497064	15q22.31_rs3809570,rs56324967	4	Tier2
rs57989199	15q22.31_rs3809570,rs56324967	6	Tier1
rs12594923	15q22.31_rs3809570,rs56324967	5	Tier2
rs4776314	15q22.31_rs3809570,rs56324967	4	Tier2
rs8041981	15q22.31_rs3809570,rs56324967	5	Tier2
rs8042545	15q22.31_rs3809570,rs56324967	5	Tier2
rs8042578	15q22.31_rs3809570,rs56324967	5	Tier2
rs56385383	15q22.31_rs3809570,rs56324967	6	Tier1
rs62005619	15q22.31_rs3809570,rs56324967	5	Tier2
rs4776822	15q22.31_rs3809570,rs56324967	3	Tier3
rs17264185	15q22.31_rs3809570,rs56324967	1	Tier3
rs62005620	15q22.31_rs3809570,rs56324967	2	Tier3
rs62005621	15q22.31_rs3809570,rs56324967	5	Tier2
rs76722162	15q22.31_rs3809570,rs56324967	8	Tier1
rs57092023	15q22.31_rs3809570,rs56324967	5	Tier2
rs12592857	15q22.31_rs3809570,rs56324967	6	Tier1
rs76912608	15q22.31_rs3809570,rs56324967	7	Tier1
rs111321700	15q22.31_rs3809570,rs56324967	6	Tier1
rs62005623	15q22.31_rs3809570,rs56324967	6	Tier1
rs62005624	15q22.31_rs3809570,rs56324967	5	Tier2
rs3809569	15q22.31_rs3809570,rs56324967	5	Tier2
rs3809570	15q22.31_rs3809570,rs56324967	8	Tier1
rs3809571	15q22.31_rs3809570,rs56324967	6	Tier1
rs111369636	15q22.31_rs3809570,rs56324967	3	Tier3
rs12594720	15q22.31_rs3809570,rs56324967	5	Tier2
rs4776315	15q22.31_rs3809570,rs56324967	4	Tier2
rs4776316	15q22.31_rs3809570,rs56324967	5	Tier2
rs56173559	15q22.31_rs3809570,rs56324967	5	Tier2
rs2278604	15q22.31_rs3809570,rs56324967	3	Tier3
rs2439397	15q22.31_rs3809570,rs56324967	3	Tier3
rs893902	15q22.31_rs3809570,rs56324967	3	Tier3
rs893903	15q22.31_rs3809570,rs56324967	3	Tier3
rs2439391	15q22.31_rs3809570,rs56324967	2	Tier3
rs2469090	15q22.31_rs3809570,rs56324967	3	Tier3
rs2469087	15q22.31_rs3809570,rs56324967	4	Tier2
rs2469081	15q22.31_rs3809570,rs56324967	2	Tier3
rs6494596	15q22.31_rs3809570,rs56324967	2	Tier3
rs2469077	15q22.31_rs3809570,rs56324967	2	Tier3
rs2439388	15q22.31_rs3809570,rs56324967	2	Tier3
rs2439387	15q22.31_rs3809570,rs56324967	2	Tier3
rs2439386	15q22.31_rs3809570,rs56324967	4	Tier2
rs2053423	15q22.31_rs3809570,rs56324967	5	Tier2
rs2469148	15q22.31_rs3809570,rs56324967	4	Tier2
rs2439385	15q22.31_rs3809570,rs56324967	4	Tier2
rs2165295	15q22.31_rs3809570,rs56324967	4	Tier2
rs1440372	15q22.31_rs3809570,rs56324967	2	Tier3
rs12594610	15q22.31_rs3809570,rs56324967	2	Tier3
rs11071933	15q22.31_rs3809570,rs56324967	6	Tier1
rs11071934	15q22.31_rs3809570,rs56324967	3	Tier3
rs62006018	15q22.31_rs3809570,rs56324967	4	Tier2
rs56324967	15q22.31_rs3809570,rs56324967	4	Tier2
rs56689468	15q23_rs77148098	1	Tier3
rs73423889	15q23_rs77148098	2	Tier3
rs60924420	15q23_rs77148098	2	Tier3
rs58583153	15q23_rs77148098	1	Tier3
rs16951125	15q23_rs77148098	1	Tier3
rs12593664	15q23_rs77148098	1	Tier3
rs3784694	15q23_rs77148098	1	Tier3
rs55873788	15q23_rs77148098	1	Tier3
rs10518740	15q23_rs77148098	2	Tier3
rs75654503	15q23_rs77148098	1	Tier3
rs62015163	15q23_rs77148098	3	Tier3
rs62015164	15q23_rs77148098	2	Tier3
rs62015165	15q23_rs77148098	2	Tier3
rs58511679	15q23_rs77148098	2	Tier3
rs3784704	15q23_rs77148098	2	Tier3
rs74358564	15q23_rs77148098	2	Tier3
rs62015168	15q23_rs77148098	3	Tier3
rs12592373	15q23_rs77148098	4	Tier2
rs57488960	15q23_rs77148098	2	Tier3
rs62015171	15q23_rs77148098	2	Tier3
rs62015172	15q23_rs77148098	1	Tier3
rs36114201	15q23_rs77148098	2	Tier3
rs76628078	15q23_rs77148098	1	Tier3
rs12050749	15q23_rs77148098	1	Tier3
rs12050676	15q23_rs77148098	1	Tier3
rs12050605	15q23_rs77148098	1	Tier3
rs12592919	15q23_rs77148098	1	Tier3
rs7177848	15q23_rs77148098	1	Tier3
rs62015177	15q23_rs77148098	2	Tier3
rs8028313	15q23_rs77148098	2	Tier3
rs62015179	15q23_rs77148098	1	Tier3
rs16951227	15q23_rs77148098	1	Tier3
rs35193493	15q23_rs77148098	2	Tier3
rs16951230	15q23_rs77148098	3	Tier3
rs62015181	15q23_rs77148098	1	Tier3
rs62015182	15q23_rs77148098	1	Tier3
rs62015183	15q23_rs77148098	2	Tier3
rs62015184	15q23_rs77148098	1	Tier3
rs62015185	15q23_rs77148098	1	Tier3
rs59069542	15q23_rs77148098	2	Tier3
rs8030476	15q23_rs77148098	4	Tier2
rs16951231	15q23_rs77148098	3	Tier3
rs8042233	15q23_rs77148098	2	Tier3
rs8043459	15q23_rs77148098	2	Tier3
rs7166336	15q23_rs77148098	2	Tier3
rs4238409	15q23_rs77148098	2	Tier3
rs7183639	15q23_rs77148098	1	Tier3
rs12902505	15q23_rs77148098	1	Tier3
rs12593350	15q23_rs77148098	6	Tier1
rs7171429	15q23_rs77148098	2	Tier3
rs16951250	15q23_rs77148098	2	Tier3
rs3784708	15q23_rs77148098	2	Tier3
rs4548812	15q23_rs77148098	3	Tier3
rs62015212	15q23_rs77148098	1	Tier3
rs16951256	15q23_rs77148098	1	Tier3
rs16951258	15q23_rs77148098	3	Tier3
rs62015213	15q23_rs77148098	2	Tier3
rs28626095	15q23_rs77148098	1	Tier3
rs62015215	15q23_rs77148098	2	Tier3
rs17244601	15q23_rs77148098	2	Tier3
rs3784710	15q23_rs77148098	2	Tier3
rs62015217	15q23_rs77148098	1	Tier3
rs77148098	15q23_rs77148098	3	Tier3
rs8025790	15q23_rs77148098	3	Tier3
rs8030456	15q23_rs77148098	4	Tier2
rs62015219	15q23_rs77148098	3	Tier3
rs16951275	15q23_rs77148098	4	Tier2
rs7175517	15q23_rs77148098	2	Tier3
rs28463100	15q23_rs77148098	1	Tier3
rs12593640	15q23_rs77148098	1	Tier3
rs12593698	15q23_rs77148098	3	Tier3
rs77612763	15q23_rs77148098	2	Tier3
rs62015222	15q23_rs77148098	2	Tier3
rs76191425	15q23_rs77148098	2	Tier3
rs2241420	15q23_rs77148098	2	Tier3
rs4514627	15q23_rs77148098	2	Tier3
rs16951297	15q23_rs77148098	1	Tier3
rs3784714	15q23_rs77148098	1	Tier3
rs62015223	15q23_rs77148098	1	Tier3
rs4776375	15q23_rs77148098	2	Tier3
rs62015224	15q23_rs77148098	1	Tier3
rs2241423	15q23_rs77148098	1	Tier3
rs62015225	15q23_rs77148098	3	Tier3
rs75529498	15q23_rs77148098	2	Tier3
rs60745485	15q23_rs77148098	1	Tier3
rs2045962	15q23_rs77148098	2	Tier3
rs62015227	15q23_rs77148098	2	Tier3
rs58551615	15q23_rs77148098	2	Tier3
rs3784718	15q23_rs77148098	2	Tier3
rs62015244	15q23_rs77148098	2	Tier3
rs62015245	15q23_rs77148098	2	Tier3
rs4776976	15q23_rs77148098	3	Tier3
rs9920643	15q23_rs77148098	5	Tier2
rs13329567	15q23_rs77148098	3	Tier3
rs13329582	15q23_rs77148098	3	Tier3
rs1026737	15q23_rs77148098	3	Tier3
rs62015248	15q23_rs77148098	2	Tier3
rs62015249	15q23_rs77148098	2	Tier3
rs4776977	15q23_rs77148098	2	Tier3
rs4776978	15q23_rs77148098	2	Tier3
rs62015250	15q23_rs77148098	2	Tier3
rs4776981	15q23_rs77148098	4	Tier2
rs28670272	15q23_rs77148098	4	Tier2
rs922493	15q23_rs77148098	3	Tier3
[truncated: 6,881 more rows]
