# Supplementary material for: Systematic prioritization of functional variants and effector genes underlying colorectal cancer risk
Source: Nat Genet. 2024 Sep 16;56(10):2104–11. doi: 10.1038/s41588-024-01900-w (PMC11525171; doi:10.1038/s41588-024-01900-w)
Supplement: Supplementary file 6 — List of each SNP in the example regions with their functional annotations [file 41588_2024_1900_MOESM6_ESM.txt]

rsid	MPRA_HCEC-1CT	MPRA_HT29	MPRA_SW403	gwas_snp	akita	finemap_score	TF	ABC	ATAC	CTCF	microC	chromHMM
rs3847136	0	0	0	rs6983267,rs7013278,rs4733767	0	0	0	0	0	0	1	Quies
rs10505477	0	0	0	rs6983267,rs7013278,rs4733767	0	0	0	0	0	0	0	Quies
rs11985829	0	0	0	rs6983267,rs7013278,rs4733767	0	0	0	0	0	0	0	Quies
rs12682374	0	0	0	rs6983267,rs7013278,rs4733767	2	0	0	0	0	0	0	Quies
rs10808556	0	2	2	rs6983267,rs7013278,rs4733767	2	0	2	0	2	2	0	EnhA
rs6983267	0	2	2	rs6983267,rs7013278,rs4733767	2	2	2	2	2	2	2	EnhA
rs3847137	0	0	0	rs6983267,rs7013278,rs4733767	1	0	0	1	0	2	0	EnhA
rs7013278	0	0	0	rs6983267,rs7013278,rs4733767	0	0	0	0	0	0	0	EnhA
rs11997201	0	0	0	rs6983267,rs7013278,rs4733767	0	0	0	0	0	0	0	EnhA
rs10505474	0	0	0	rs6983267,rs7013278,rs4733767	0	0	0	0	0	0	1	EnhWk
rs2060776	0	0	0	rs6983267,rs7013278,rs4733767	0	0	0	0	0	0	2	Quies
rs6983549	0	0	0	rs6983267,rs7013278,rs4733767	0	0	0	0	0	0	1	Quies
rs11778075	0	0	0	rs6983267,rs7013278,rs4733767	0	0	0	0	0	0	1	Quies
rs11784983	0	0	0	rs6983267,rs7013278,rs4733767	0	0	0	0	0	0	0	Quies
rs4871788	0	0	0	rs6983267,rs7013278,rs4733767	0	0	0	0	0	0	0	Quies
rs11998706	0	0	0	rs6983267,rs7013278,rs4733767	1	0	0	0	0	0	0	Quies
rs12678562	0	0	0	rs6983267,rs7013278,rs4733767	0	0	0	0	0	0	0	Quies
rs7837328	0	0	0	rs6983267,rs7013278,rs4733767	0	0	0	0	0	0	0	Quies
rs7837706	0	0	0	rs6983267,rs7013278,rs4733767	0	0	0	0	0	0	0	Quies
rs7837626	0	0	0	rs6983267,rs7013278,rs4733767	0	0	0	0	0	0	0	Quies
rs7837644	0	0	0	rs6983267,rs7013278,rs4733767	1	0	0	0	0	0	0	Quies
rs10956366	0	0	0	rs6983267,rs7013278,rs4733767	0	0	0	0	0	0	0	Quies
rs10956367	0	0	0	rs6983267,rs7013278,rs4733767	0	0	0	0	0	0	0	Quies
rs10956368	0	0	0	rs6983267,rs7013278,rs4733767	0	0	0	0	0	0	0	Quies
rs10956369	0	0	0	rs6983267,rs7013278,rs4733767	0	0	0	0	0	0	0	Quies
rs7013328	0	0	0	rs6983267,rs7013278,rs4733767	0	0	0	0	0	0	0	Quies
rs10956370	0	0	0	rs6983267,rs7013278,rs4733767	0	0	0	0	0	0	0	Quies
rs7014346	0	0	0	rs6983267,rs7013278,rs4733767	0	0	0	0	0	0	0	Quies
rs7018367	0	0	0	rs6983267,rs7013278,rs4733767	0	0	0	0	0	0	0	Quies
rs7018371	0	0	0	rs6983267,rs7013278,rs4733767	0	0	0	0	0	0	0	Quies
rs7018368	1	0	0	rs6983267,rs7013278,rs4733767	0	0	0	0	0	0	0	Quies
rs871135	0	0	0	rs6983267,rs7013278,rs4733767	0	0	0	0	0	0	1	Quies
rs10808557	0	0	0	rs6983267,rs7013278,rs4733767	0	0	0	0	0	0	0	Quies
rs4276648	0	0	0	rs6983267,rs7013278,rs4733767	0	0	0	0	0	0	0	Quies
rs4871022	0	0	0	rs6983267,rs7013278,rs4733767	0	0	0	0	0	0	0	Quies
rs6998061	0	0	0	rs6983267,rs7013278,rs4733767	0	0	0	0	0	0	0	Quies
rs4733655	0	0	0	rs6983267,rs7013278,rs4733767	0	1	0	0	0	0	0	Quies
rs4313119	0	0	0	rs6983267,rs7013278,rs4733767	0	0	0	0	0	0	0	Quies
rs35487349	0	0	0	rs6983267,rs7013278,rs4733767	0	0	0	0	0	0	0	Quies
rs12543106	0	0	0	rs6983267,rs7013278,rs4733767	1	0	0	0	0	0	0	EnhA
rs7386816	0	0	0	rs6983267,rs7013278,rs4733767	1	1	0	0	0	0	1	EnhA
rs10956374	0	0	0	rs6983267,rs7013278,rs4733767	0	1	0	0	0	0	1	EnhA
rs12676089	0	0	0	rs6983267,rs7013278,rs4733767	0	1	0	0	0	0	1	EnhWk
rs4733767	0	0	0	rs6983267,rs7013278,rs4733767	0	0	0	0	0	0	1	EnhA
rs34652305	0	0	0	rs6983267,rs7013278,rs4733767	0	1	0	2	2	0	0	EnhA
rs35966570	0	0	0	rs6983267,rs7013278,rs4733767	0	1	0	2	2	0	0	EnhA
rs2250755	0	0	0	rs1775910,rs1773860	0	1	0	0	0	0	1	Quies
rs1773860	0	0	0	rs1775910,rs1773860	1	1	0	0	0	0	0	Quies
rs1612122	0	0	0	rs1775910,rs1773860	0	1	0	0	0	0	0	Quies
rs2795099	0	0	0	rs1775910,rs1773860	0	1	0	0	0	0	1	Quies
rs1761984	0	0	0	rs1775910,rs1773860	0	1	0	0	0	0	0	Quies
rs1761985	0	0	0	rs1775910,rs1773860	0	0	0	0	0	0	0	Quies
rs1775912	0	0	0	rs1775910,rs1773860	0	0	0	0	0	0	0	Quies
rs1761986	0	0	0	rs1775910,rs1773860	0	1	0	0	0	0	0	Quies
rs1775911	0	0	0	rs1775910,rs1773860	0	1	0	0	0	0	0	Quies
rs1775910	0	0	0	rs1775910,rs1773860	0	2	0	0	0	0	0	Quies
rs1775909	0	0	0	rs1775910,rs1773860	2	1	0	0	0	0	0	Quies
rs1775908	0	0	0	rs1775910,rs1773860	0	0	0	0	0	0	1	Quies
rs1761989	0	0	0	rs1775910,rs1773860	0	0	0	0	0	0	1	Quies
rs787331	0	0	0	rs1775910,rs1773860	0	0	0	0	0	0	2	Quies
rs787332	0	0	0	rs1775910,rs1773860	0	0	0	0	0	0	2	Quies
rs1495677	0	0	0	rs1775910,rs1773860	1	1	0	0	0	0	1	Quies
rs787333	0	0	0	rs1775910,rs1773860	0	0	0	0	0	0	1	Quies
rs1775906	0	0	0	rs1775910,rs1773860	0	0	0	0	0	0	1	Quies
rs1775905	0	0	0	rs1775910,rs1773860	0	0	0	0	0	0	1	Quies
rs2065695	0	0	0	rs1775910,rs1773860	0	0	0	0	0	0	1	Quies
rs1761993	0	0	0	rs1775910,rs1773860	0	0	0	0	0	0	0	Quies
rs1761994	0	0	0	rs1775910,rs1773860	0	0	0	0	0	0	0	Quies
rs4749350	0	0	0	rs1775910,rs1773860	0	0	0	0	0	0	0	Quies
rs2643953	0	0	0	rs1775910,rs1773860	0	0	0	0	0	0	0	Quies
rs2643952	0	0	0	rs1775910,rs1773860	0	0	0	0	0	0	0	Quies
rs1353391	0	0	0	rs1775910,rs1773860	0	0	0	0	0	0	0	Quies
rs1353390	0	0	0	rs1775910,rs1773860	0	0	0	0	0	0	0	Quies
rs11007256	0	0	0	rs1775910,rs1773860	0	0	0	0	0	0	0	Quies
rs17564427	0	0	0	rs1775910,rs1773860	1	0	0	0	0	0	0	Quies
rs17564434	0	0	0	rs1775910,rs1773860	0	0	0	0	0	0	0	Quies
rs17542101	0	0	0	rs1775910,rs1773860	0	0	0	0	0	0	0	Quies
rs17542108	0	0	0	rs1775910,rs1773860	0	0	0	0	0	0	0	Quies
rs17542114	0	0	0	rs1775910,rs1773860	1	0	0	0	0	0	0	Quies
rs10763671	0	0	0	rs1775910,rs1773860	2	0	0	0	0	0	0	Quies
rs1619388	0	0	0	rs1775910,rs1773860	0	0	0	0	0	0	0	Quies
rs2797470	0	0	0	rs1775910,rs1773860	1	0	0	0	0	0	0	Quies
rs1775982	0	0	0	rs1775910,rs1773860	0	0	0	0	0	0	0	Quies
rs1775983	0	0	0	rs1775910,rs1773860	1	0	0	0	0	0	0	Quies
rs1248418	0	0	0	rs1775910,rs1773860	2	1	0	2	2	2	2	EnhA
rs2250970	0	0	0	rs1775910,rs1773860	0	0	0	0	0	0	1	Quies
rs10740792	0	0	0	rs1775910,rs1773860	1	0	0	0	0	0	0	Quies
rs10740793	0	0	0	rs1775910,rs1773860	0	1	0	0	0	0	0	Quies
rs28470722	0	0	0	rs61776719	0	0	0	0	0	0	1	Quies
rs34655914	0	0	0	rs61776719	2	1	0	2	2	0	0	TssA
rs35267671	0	0	0	rs61776719	2	0	0	2	2	0	0	TssA
rs17465420	0	0	0	rs61776719	2	1	0	0	0	0	0	EnhWk
rs28605759	0	0	0	rs61776719	1	0	0	0	0	0	0	Quies
rs28493395	0	0	0	rs61776719	1	0	0	0	0	0	0	Quies
rs28683126	0	0	0	rs61776719	0	0	0	0	0	0	0	Quies
rs28730330	2	2	2	rs61776719	0	0	0	0	0	0	1	Quies
rs28626364	0	0	0	rs61776719	0	0	0	0	0	0	1	EnhWk
rs28435150	0	0	0	rs61776719	0	0	0	0	0	0	0	Quies
rs28570969	0	0	0	rs61776719	0	0	0	0	0	0	0	Quies
rs2127645	0	0	0	rs61776719	0	0	0	0	0	0	0	Quies
rs2170169	0	0	0	rs61776719	0	0	0	0	0	0	0	Quies
rs28760325	0	0	0	rs61776719	0	0	0	0	0	0	1	Quies
rs28645205	0	0	0	rs61776719	0	0	0	0	0	0	1	Quies
rs28391281	0	0	0	rs61776719	0	0	0	0	0	0	1	Quies
rs28673728	0	0	0	rs61776719	0	0	0	0	0	0	1	Quies
rs28380108	0	0	0	rs61776719	0	0	0	0	0	0	1	Quies
rs28611172	0	0	0	rs61776719	0	0	0	0	0	0	1	Quies
rs11485595	0	0	0	rs61776719	0	0	0	0	0	0	1	Quies
rs871524	0	0	0	rs61776719	0	0	0	0	0	0	1	Quies
rs17531077	0	0	0	rs61776719	0	0	0	0	0	0	0	Quies
rs72661887	0	0	0	rs61776719	0	0	0	0	0	0	2	Quies
rs17465651	0	0	0	rs61776719	0	0	0	0	0	0	1	Quies
rs11583126	0	0	0	rs61776719	0	0	0	0	0	0	2	Quies
rs28428561	0	0	0	rs61776719	0	0	0	0	0	0	0	Tx
rs7555461	0	0	0	rs61776719	0	0	0	0	0	0	0	Tx
rs10890238	0	0	0	rs61776719	0	0	0	0	0	0	0	Tx
rs11210825	0	0	0	rs61776719	0	0	0	0	0	0	0	Tx
rs11210842	0	0	0	rs61776719	0	0	0	0	0	0	0	Tx
rs12569027	2	0	0	rs61776719	0	0	0	0	0	0	0	Tx
rs11210866	0	0	0	rs61776719	0	0	0	0	0	0	0	Tx
rs12138115	0	0	0	rs61776719	1	0	0	0	0	0	0	Tx
rs12024166	0	0	0	rs61776719	0	0	0	0	0	0	0	Tx
rs12044531	0	0	0	rs61776719	0	0	0	0	0	0	0	Tx
rs4360494	0	0	0	rs61776719	2	1	0	0	2	2	0	TssFlnkU
rs4072980	0	0	0	rs61776719	2	1	0	0	2	2	0	TssFlnkU
rs61776719	0	0	0	rs61776719	1	2	0	0	0	0	2	Quies
rs67631072	2	2	2	rs61776719	2	1	0	2	2	0	0	Quies
rs7366048	0	0	0	rs61776719	1	1	0	0	0	0	0	EnhG
