# Supplementary material for: Systematic prioritization of functional variants and effector genes underlying colorectal cancer risk
Source: Nat Genet. 2024 Sep 16;56(10):2104–11. doi: 10.1038/s41588-024-01900-w (PMC11525171; doi:10.1038/s41588-024-01900-w)
Supplement: Supplementary file 7 — List of genes and their assigned functional category [file 41588_2024_1900_MOESM7_ESM.txt]

genename	genefunction	cytoband	cytoband_sort
A1CF	Unknown	10q11.23_A1CF	10q11.23_A1CF
AAMP	Cell Signalling and Receptors	2q35_AAMP	02q35_AAMP
ABHD12B	Enzymes and Kinases	14q22.1_ABHD12B	14q22.1_ABHD12B
ABHD16A	Enzymes and Kinases	6p21.33_ABHD16A	06p21.33_ABHD16A
ACTR1B	Cytoskeleton	2q11.2_ACTR1B	02q11.2_ACTR1B
ADAMTS9	Enzymes and Kinases	3p14.1_ADAMTS9	03p14.1_ADAMTS9
ADM	Signal transduction	11p15.4_ADM	11p15.4_ADM
ADM-DT	lncRNA	11p15.4_ADM-DT	11p15.4_ADM-DT
ANO1	Cell Signalling and Receptors	11q13.3_ANO1	11q13.3_ANO1
ARFRP1	Signal transduction	20q13.33_ARFRP1	20q13.33_ARFRP1
ARHGAP42	Signal transduction	11q22.1_ARHGAP42	11q22.1_ARHGAP42
ARPC5	Cytoskeleton	1q25.3_ARPC5	01q25.3_ARPC5
ATXN10	Protein binding	22q13.31_ATXN10	22q13.31_ATXN10
ATXN2	Signal transduction	12q24.12_ATXN2	12q24.12_ATXN2
AZGP1	Protein binding	7q22.1_AZGP1	07q22.1_AZGP1
B3GNT8	Protein binding	19q13.2_B3GNT8	19q13.2_B3GNT8
B3GNTL1	Protein glycosylation	17q25.3_B3GNTL1	17q25.3_B3GNTL1
B9D2	Cytoskeleton	19q13.2_B9D2	19q13.2_B9D2
BAMBI	Cell Signalling and Receptors	10p12.1_BAMBI	10p12.1_BAMBI
BCKDHA	Enzymes and Kinases	19q13.2_BCKDHA	19q13.2_BCKDHA
BCL11B	Transcription Factors and Regulators	14q32.2_BCL11B	14q32.2_BCL11B
BCL9L	Signal transduction	11q23.3_BCL9L	11q23.3_BCL9L
BMP2	Signal transduction	20p12.3_BMP2	20p12.3_BMP2
BMP4	Signal transduction	14q22.2_BMP4	14q22.2_BMP4
BMP5	Signal transduction	6p12.1_BMP5	06p12.1_BMP5
BMP7-AS1	Signal transduction	20q13.31_BMP7-AS1	20q13.31_BMP7-AS1
BOC	Cell Signalling and Receptors	3q13.2_BOC	03q13.2_BOC
BRD3	Gene expression	9q34.2_BRD3	09q34.2_BRD3
BRD3OS	Transcription Factors and Regulators	9q34.2_BRD3OS	09q34.2_BRD3OS
C15orf61	Unknown	15q23_C15orf61	15q23_C15orf61
C6orf15	Protein binding	6p21.33_C6orf15	06p21.33_C6orf15
CALML4	Cell Signalling and Receptors	15q23_CALML4	15q23_CALML4
CAMK2A	Protein phosphorylation	5q32_CAMK2A	05q32_CAMK2A
CCAT2	lncRNA	8q24.21_CCAT2	08q24.21_CCAT2
CCND2	Cell cycle	12p13.32_CCND2	12p13.32_CCND2
CD9	Cell Signalling and Receptors	12p13.31_CD9	12p13.31_CD9
CDH1	Cell adhesion	16q22.1_CDH1	16q22.1_CDH1
CDH3	Cell adhesion	16q22.1_CDH3	16q22.1_CDH3
CDKN1A	Cell cycle	6p21.2_CDKN1A	06p21.2_CDKN1A
CDKN2B-AS1	lncRNA	9p21.3_CDKN2B-AS1	09p21.3_CDKN2B-AS1
CDKN3	Cell cycle	14q22.2_CDKN3	14q22.2_CDKN3
CDSN	Protein binding	6p21.33_CDSN	06p21.33_CDSN
CDX1	Transcription Factors and Regulators	5q32_CDX1	05q32_CDX1
CEBPB	Transcription Factors and Regulators	20q13.13_CEBPB	20q13.13_CEBPB
CEBPB-AS1	lncRNA	20q13.13_CEBPB-AS1	20q13.13_CEBPB-AS1
CEP126	Cytoskeleton	11q22.1_CEP126	11q22.1_CEP126
CFAP44	Cytoskeleton	3q13.2_CFAP44	03q13.2_CFAP44
CHRDL2	Cell Signalling and Receptors	11q13.4_CHRDL2	11q13.4_CHRDL2
CLDN4	Cell adhesion	7q11.23_CLDN4	07q11.23_CLDN4
CLN6	Protein binding	15q23_CLN6	15q23_CLN6
COL4A2	Cytoskeleton	13q34_COL4A2	13q34_COL4A2
COLCA1	lncRNA	11q23.1_COLCA1	11q23.1_COLCA1
COLCA2	Transcription Factors and Regulators	11q23.1_COLCA2	11q23.1_COLCA2
CRTC3	Protein phosphorylation	15q26.1_CRTC3	15q26.1_CRTC3
CTD-3080P12.3	Unknown	5p15.33_CTD-3080P12.3	05p15.33_CTD-3080P12.3
DCBLD1	Unknown	6q22.1_DCBLD1	06q22.1_DCBLD1
DENND5A	Cell Signalling and Receptors	11p15.4_DENND5A	11p15.4_DENND5A
DINOL	lncRNA	6p21.2_DINOL	06p21.2_DINOL
DIP2B	Transcription Factors and Regulators	12q13.12_DIP2B	12q13.12_DIP2B
DLGAP1-AS2	lncRNA	18p11.31_DLGAP1-AS2	18p11.31_DLGAP1-AS2
DSTYK	Cell cycle	1q32.1_DSTYK	01q32.1_DSTYK
DUSP1	Protein phosphorylation	5q35.1_DUSP1	05q35.1_DUSP1
DYNLRB1	Cytoskeleton	20q11.22_DYNLRB1	20q11.22_DYNLRB1
EDN1	Cell Signalling and Receptors	6p24.1_EDN1	06p24.1_EDN1
EIF3H	Transcription Factors and Regulators	8q23.3_EIF3H	08q23.3_EIF3H
FADS1	Metabolism	11q12.2_FADS1	11q12.2_FADS1
FAM118A	Protein binding	22q13.31_FAM118A	22q13.31_FAM118A
FEM1B	Metabolism	15q23_FEM1B	15q23_FEM1B
FHL3	Signal transduction	1p34.3_FHL3	01p34.3_FHL3
FKBP5	Cell Signalling and Receptors	6p21.31_FKBP5	06p21.31_FKBP5
FMN2	Cytoskeleton	1q43_FMN2	01q43_FMN2
FOXC2	Transcription Factors and Regulators	16q24.1_FOXC2	16q24.1_FOXC2
FUT2	Protein glycosylation	19q13.33_FUT2	19q13.33_FUT2
FUT3	Protein glycosylation	19p13.3_FUT3	19p13.3_FUT3
FUT5	Protein glycosylation	19p13.3_FUT5	19p13.3_FUT5
FUT6	Protein glycosylation	19p13.3_FUT6	19p13.3_FUT6
GJC3	Cell Signalling and Receptors	7q22.1_GJC3	07q22.1_GJC3
GNA12	Cell adhesion	7p22.2_GNA12	07p22.2_GNA12
GPATCH1	Transcription Factors and Regulators	19q13.11_GPATCH1	19q13.11_GPATCH1
GPBAR1	Enzymes and Kinases	2q35_GPBAR1	02q35_GPBAR1
GREM1	Signal transduction	15q13.3_GREM1	15q13.3_GREM1
HCG22	Unknown	6p21.33_HCG22	06p21.33_HCG22
HHIP	Signal transduction	4q31.21_HHIP	04q31.21_HHIP
HNRNPA1P5	Unknown	15q23_HNRNPA1P5	15q23_HNRNPA1P5
HPGD	Enzymes and Kinases	4q34.1_HPGD	04q34.1_HPGD
ITIH4-AS1	lncRNA	3p21.1_ITIH4-AS1	03p21.1_ITIH4-AS1
KCNE3	Cell Signalling and Receptors	11q13.4_KCNE3	11q13.4_KCNE3
KLF5	Transcription Factors and Regulators	13q22.1_KLF5	13q22.1_KLF5
KLHDC8A	Unknown	1q32.1_KLHDC8A	01q32.1_KLHDC8A
LAMA5	Cell adhesion	20q13.33_LAMA5	20q13.33_LAMA5
LAMA5-AS1	lncRNA	20q13.33_LAMA5-AS1	20q13.33_LAMA5-AS1
LAMC1	Cell adhesion	1q25.3_LAMC1	01q25.3_LAMC1
LAMC1-AS1	lncRNA	1q25.3_LAMC1-AS1	01q25.3_LAMC1-AS1
LAMTOR3P1	Unknown	13q13.3_LAMTOR3P1	13q13.3_LAMTOR3P1
LAP3P2	Unknown	6p21.2_LAP3P2	06p21.2_LAP3P2
LINC-PINT	Transcription Factors and Regulators	7q32.3_LINC-PINT	07q32.3_LINC-PINT
LINC01149	lncRNA	6p21.33_LINC01149	06p21.33_LINC01149
LINC01270	lncRNA	20q13.13_LINC01270	20q13.13_LINC01270
LINC01273	lncRNA	20q13.13_LINC01273	20q13.13_LINC01273
LINC01475	lncRNA	10q24.2_LINC01475	10q24.2_LINC01475
LINC01556	lncRNA	6p22.1_LINC01556	06p22.1_LINC01556
LINC01589	lncRNA	22q13.31_LINC01589	22q13.31_LINC01589
LINC01768	lncRNA	1p13.3_LINC01768	01p13.3_LINC01768
LINC02206	lncRNA	15q23_LINC02206	15q23_LINC02206
LINC02709	Unknown	11p15.4_LINC02709	11p15.4_LINC02709
LIPT2	Metabolism	11q13.4_LIPT2	11q13.4_LIPT2
LMOD1	Protein binding	1q32.1_LMOD1	01q32.1_LMOD1
LPAR1	Cell Signalling and Receptors	9q31.3_LPAR1	09q31.3_LPAR1
LPCAT1	Metabolism	5p15.33_LPCAT1	05p15.33_LPCAT1
LRP1	Cell Signalling and Receptors	12q13.3_LRP1	12q13.3_LRP1
LRRIQ4	Signal transduction	3q26.2_LRRIQ4	03q26.2_LRRIQ4
MAB21L2	Protein binding	4q31.3_MAB21L2	04q31.3_MAB21L2
MAP1LC3A	Cytoskeleton	20q11.22_MAP1LC3A	20q11.22_MAP1LC3A
MAP2K5	Enzymes and Kinases	15q23_MAP2K5	15q23_MAP2K5
MAP2K5-DT	lncRNA	15q23_MAP2K5-DT	15q23_MAP2K5-DT
METRNL	Metabolism	17q25.3_METRNL	17q25.3_METRNL
MICA	Cell Signalling and Receptors	6p21.33_MICA	06p21.33_MICA
MIR4325	Unknown	20q13.31_MIR4325	20q13.31_MIR4325
MIR5580	Unknown	14q22.2_MIR5580	14q22.2_MIR5580
MUSTN1	Cell Signalling and Receptors	3p21.1_MUSTN1	03p21.1_MUSTN1
MYC	Transcription Factors and Regulators	8q24.21_MYC	08q24.21_MYC
MYNN	Transcription Factors and Regulators	3q26.2_MYNN	03q26.2_MYNN
NAPGP2	Unknown	6p21.33_NAPGP2	06p21.33_NAPGP2
NDUFA11	Metabolism	19p13.3_NDUFA11	19p13.3_NDUFA11
NID2	Cell adhesion	14q22.1_NID2	14q22.1_NID2
NRTN	Transcription Factors and Regulators	19p13.3_NRTN	19p13.3_NRTN
NTN4	Protein binding	12q22_NTN4	12q22_NTN4
NUAK2	Signal transduction	1q32.1_NUAK2	01q32.1_NUAK2
OR2AE1	Signal transduction	7q22.1_OR2AE1	07q22.1_OR2AE1
PANDAR	Transcription Factors and Regulators	6p21.2_PANDAR	06p21.2_PANDAR
PARP11-AS1	Unknown	12p13.32_PARP11-AS1	12p13.32_PARP11-AS1
PCAT1	Unknown	8q24.21_PCAT1	08q24.21_PCAT1
PCNT	Cell cycle	21q22.3_PCNT	21q22.3_PCNT
PELATON	lncRNA	20q13.13_PELATON	20q13.13_PELATON
PIAS1	Transcription Factors and Regulators	15q23_PIAS1	15q23_PIAS1
PIBF1	Signal transduction	13q22.1_PIBF1	13q22.1_PIBF1
PITX1	Transcription Factors and Regulators	5q31.1_PITX1	05q31.1_PITX1
PLEKHG6	Signal transduction	12p13.31_PLEKHG6	12p13.31_PLEKHG6
POLD3	Gene expression	11q13.4_POLD3	11q13.4_POLD3
POU2AF2	Gene expression	11q23.1_POU2AF2	11q23.1_POU2AF2
POU5F1B	Gene expression	8q24.21_POU5F1B	08q24.21_POU5F1B
PREX1	Signal transduction	20q13.13_PREX1	20q13.13_PREX1
PSORS1C1	Unknown	6p21.33_PSORS1C1	06p21.33_PSORS1C1
PTGER3	Cell Signalling and Receptors	1p31.1_PTGER3	01p31.1_PTGER3
PTGER4	Cell Signalling and Receptors	5p13.1_PTGER4	05p13.1_PTGER4
PYGL	Metabolism	14q22.1_PYGL	14q22.1_PYGL
RASL11A	Gene expression	13q12.13_RASL11A	13q12.13_RASL11A
RIPOR3	Unknown	20q13.13_RIPOR3	20q13.13_RIPOR3
RN7SL636P	Unknown	20q13.13_RN7SL636P	20q13.13_RN7SL636P
RNU6-1	Unknown	15q23_RNU6-1	15q23_RNU6-1
RNU6-1161P	Unknown	22q13.31_RNU6-1161P	22q13.31_RNU6-1161P
RP11-478H13.3	Unknown	10p12.1_RP11-478H13.3	10p12.1_RP11-478H13.3
RP11-963H4.6	Unknown	17p12_RP11-963H4.6	17p12_RP11-963H4.6
RPL29P28	Unknown	13q13.3_RPL29P28	13q13.3_RPL29P28
RPL39P39	Unknown	20q13.31_RPL39P39	20q13.31_RPL39P39
RPS3AP46	Unknown	14q22.2_RPS3AP46	14q22.2_RPS3AP46
RPS5	Metabolism	19q13.43_RPS5	19q13.43_RPS5
RREB1	Transcription Factors and Regulators	6p24.3_RREB1	06p24.3_RREB1
SBF2-AS1	lncRNA	11p15.4_SBF2-AS1	11p15.4_SBF2-AS1
SCUBE1-AS1	lncRNA	22q13.2_SCUBE1-AS1	22q13.2_SCUBE1-AS1
SENP8	Metabolism	15q23_SENP8	15q23_SENP8
SFMBT1	Transcription Factors and Regulators	3p21.1_SFMBT1	03p21.1_SFMBT1
SH2B3	Cell Signalling and Receptors	12q24.12_SH2B3	12q24.12_SH2B3
SKOR1	Cytoskeleton	15q23_SKOR1	15q23_SKOR1
SLC25A26	Signal transduction	3p14.1_SLC25A26	03p14.1_SLC25A26
SLC6A7	Cell Signalling and Receptors	5q32_SLC6A7	05q32_SLC6A7
SLCO2A1	Cell Signalling and Receptors	3q22.2_SLCO2A1	03q22.2_SLCO2A1
SMAD3	Signal transduction	15q22.33_SMAD3	15q22.33_SMAD3
SMAD6	Signal transduction	15q22.31_SMAD6	15q22.31_SMAD6
SMAD7	Signal transduction	18q21.1_SMAD7	18q21.1_SMAD7
SMC1B	Cell cycle	22q13.31_SMC1B	22q13.31_SMC1B
SNRPGP10	Unknown	1q32.1_SNRPGP10	01q32.1_SNRPGP10
SOX9	Gene expression	17q24.3_SOX9	17q24.3_SOX9
SPO11	Transcription Factors and Regulators	20q13.31_SPO11	20q13.31_SPO11
STARD13	Cytoskeleton	13q13.2_STARD13	13q13.2_STARD13
STK39	Signal transduction	2q24.3_STK39	02q24.3_STK39
SWAP70	Cytoskeleton	11p15.4_SWAP70	11p15.4_SWAP70
TANC1	Protein binding	2q24.2_TANC1	02q24.2_TANC1
TANGO6	Protein binding	16q22.1_TANGO6	16q22.1_TANGO6
TARID	lncRNA	6q23.2_TARID	06q23.2_TARID
TBCD	Cytoskeleton	17q25.3_TBCD	17q25.3_TBCD
TBX3	Transcription Factors and Regulators	12q24.21_TBX3	12q24.21_TBX3
TCF19	Transcription Factors and Regulators	6p21.33_TCF19	06p21.33_TCF19
TCF7L2	Transcription Factors and Regulators	10q25.2_TCF7L2	10q25.2_TCF7L2
TERC	Enzymes and Kinases	3q26.2_TERC	03q26.2_TERC
TERT	Enzymes and Kinases	5p15.33_TERT	05p15.33_TERT
TET2	Enzymes and Kinases	4q24_TET2	04q24_TET2
TGFB1	Signal transduction	19q13.2_TGFB1	19q13.2_TGFB1
TMBIM1	Cell cycle	2q35_TMBIM1	02q35_TMBIM1
TMCC2	Protein binding	1q32.1_TMCC2	01q32.1_TMCC2
TNFRSF6B	Cell Signalling and Receptors	20q13.33_TNFRSF6B	20q13.33_TNFRSF6B
TNS3	Cell Signalling and Receptors	7p12.3_TNS3	07p12.3_TNS3
TOX2	Transcription Factors and Regulators	20q13.12_TOX2	20q13.12_TOX2
TREHP1	Unknown	11q23.3_TREHP1	11q23.3_TREHP1
TRIM4	Transcription Factors and Regulators	7q22.1_TRIM4	07q22.1_TRIM4
TTC22	Protein binding	1p32.3_TTC22	01p32.3_TTC22
TUBB4BP2	Unknown	9p13.3_TUBB4BP2	09p13.3_TUBB4BP2
VARS2	Enzymes and Kinases	6p21.33_VARS2	06p21.33_VARS2
VAV2	Metabolism	9q34.2_VAV2	09q34.2_VAV2
VMAC	Cytoskeleton	19p13.3_VMAC	19p13.3_VMAC
VTI1A	Metabolism	10q25.2_VTI1A	10q25.2_VTI1A
WNT4	Signal transduction	1p36.12_WNT4	01p36.12_WNT4
Y_RNA	Unknown	6p21.33_Y_RNA	06p21.33_Y_RNA
ZMIZ1	Transcription Factors and Regulators	10q22.3_ZMIZ1	10q22.3_ZMIZ1
ZMIZ1-AS1	lncRNA	10q22.3_ZMIZ1-AS1	10q22.3_ZMIZ1-AS1
ZNF90P2	Unknown	6p22.1_ZNF90P2	06p22.1_ZNF90P2
ZNRF3	Signal transduction	22q12.1_ZNRF3	22q12.1_ZNRF3
ZNRF3-AS1	lncRNA	22q12.1_ZNRF3-AS1	22q12.1_ZNRF3-AS1
